# Supplementary material for: Fam134c and Fam134b shape axonal endoplasmic reticulum architecture in vivo
Source: EMBO Rep. 2024 Jul 22;25(8):25. doi: 10.1038/s44319-024-00213-7 (PMC11316074; doi:10.1038/s44319-024-00213-7)
Supplement: Supplementary file 4 — Data Set EV2 [file 44319_2024_213_MOESM4_ESM.xlsx]

## Sheet: Legend
Dataset relative to lipidomic analysis in WT, Fam134b KO, Fam134c KO and Fam134BC dKO sciatic nerve, containing significant deregulated lipids in all samples or in comparison with WT. Data showed in Fig. EV5.

## Sheet: ANOVA_posthoc
NAME	f.value	p.value	-LOG10(p)	FDR	Fisher's LSD	HMDB
LPE O-18:2	21.117	8.2642e-06	5.0828	0.00011116	FAM 134b KO - FAM 134b_c dKO; FAM 134c KO - FAM 134b_c dKO; WT - FAM 134b_c dKO	HMDB0240599
MGDG 16:0_18:1	22.539	5.4658e-06	5.2623	7.8343e-05	FAM 134b KO - FAM 134b_c dKO; FAM 134c KO - FAM 134b_c dKO; WT - FAM 134b_c dKO
PC 14:0_16:1_A	14.497	7.9718e-05	4.0984	0.00061212	FAM 134b KO - FAM 134b_c dKO; WT - FAM 134b_c dKO	HMDB0007870
PC 14:0_16:1_B	15.92	4.6274e-05	4.3347	0.0004064	FAM 134b KO - FAM 134b_c dKO; WT - FAM 134b_c dKO	HMDB0007870
PC 14:0_18:1	14.723	7.2925e-05	4.1371	0.00057014	FAM 134b KO - FAM 134b_c dKO; FAM 134c KO - FAM 134b_c dKO; WT - FAM 134b_c dKO	HMDB0007873
PC 14:0_18:2	18.429	1.9234e-05	4.7159	0.00020676	FAM 134b KO - FAM 134b_c dKO; FAM 134c KO - FAM 134b_c dKO	HMDB0007874
PC 16:0_16:1	15.771	4.8886e-05	4.3108	0.0004064	FAM 134b KO - FAM 134b_c dKO; WT - FAM 134b_c dKO	HMDB0007969
PC 16:0_18:3	22.674	5.2603e-06	5.279	7.8343e-05	FAM 134b KO - FAM 134b_c dKO; FAM 134c KO - FAM 134b_c dKO; WT - FAM 134b_c dKO	HMDB0007975
PC 18:1_18:3	13.092	0.00014176	3.8485	0.00096755	FAM 134b KO - FAM 134b_c dKO; WT - FAM 134b_c dKO	HMDB0008107
PC 18:2/18:2	15.913	4.6392e-05	4.3336	0.0004064	FAM 134b KO - FAM 134b_c dKO; FAM 134c KO - FAM 134b_c dKO; WT - FAM 134b_c dKO	HMDB0008138
PC 30:2	13.779	0.00010643	3.9729	0.00079954	FAM 134b KO - FAM 134b_c dKO; FAM 134c KO - FAM 134b_c dKO	HMDB0007999
PC 32:3_A	22.667	5.2715e-06	5.2781	7.8343e-05	FAM 134b KO - FAM 134b_c dKO; FAM 134c KO - FAM 134b_c dKO; WT - FAM 134b_c dKO	HMDB0007907
PC 32:3_B	23.94	3.71e-06	5.4306	7.2513e-05	FAM 134b KO - FAM 134b_c dKO; FAM 134c KO - FAM 134b_c dKO; WT - FAM 134b_c dKO	HMDB0007876
PC 34:2	13.566	0.00011621	3.9348	0.00083282	FAM 134b KO - FAM 134b_c dKO; WT - FAM 134b_c dKO	HMDB0008005
PC 34:3	22.678	5.2547e-06	5.2794	7.8343e-05	FAM 134b KO - FAM 134b_c dKO; FAM 134c KO - FAM 134b_c dKO; WT - FAM 134b_c dKO	HMDB0008006
PC O-31:3	15.757	4.9146e-05	4.3085	0.0004064	FAM 134b KO - FAM 134b_c dKO; WT - FAM 134b_c dKO
PC O-34:2	15.78	4.8735e-05	4.3122	0.0004064	FAM 134b KO - FAM 134b_c dKO; FAM 134c KO - FAM 134b_c dKO; WT - FAM 134b_c dKO	HMDB0011151
PE 13:0_21:2	36.945	2.0173e-07	6.6952	1.2392e-05	FAM 134b KO - FAM 134b_c dKO; FAM 134c KO - FAM 134b_c dKO; WT - FAM 134b_c dKO	HMDB0009023
PE 14:0_18:1	31.949	5.4692e-07	6.2621	2.0215e-05	FAM 134b KO - FAM 134b_c dKO; FAM 134c KO - FAM 134b_c dKO; WT - FAM 134b_c dKO	HMDB0008828
PE 16:0_18:1_A	25.649	2.3686e-06	5.6255	5.3655e-05	FAM 134b KO - FAM 134b_c dKO; FAM 134c KO - FAM 134b_c dKO; WT - FAM 134b_c dKO	HMDB0008927
PE 16:0_18:1_B	22.558	5.4364e-06	5.2647	7.8343e-05	FAM 134b KO - FAM 134b_c dKO; FAM 134c KO - FAM 134b_c dKO; WT - FAM 134b_c dKO	HMDB0008927
PE 16:1_18:1	31.804	5.6413e-07	6.2486	2.0215e-05	FAM 134b KO - FAM 134b_c dKO; FAM 134c KO - FAM 134b_c dKO; WT - FAM 134b_c dKO	HMDB0008960
PE 18:1/18:1_A	25.646	2.3708e-06	5.6251	5.3655e-05	FAM 134b KO - FAM 134b_c dKO; FAM 134c KO - FAM 134b_c dKO; WT - FAM 134b_c dKO	HMDB0009059
PE 18:1/18:1_B	32.083	5.3159e-07	6.2744	2.0215e-05	FAM 134b KO - FAM 134b_c dKO; FAM 134c KO - FAM 134b_c dKO; WT - FAM 134b_c dKO	HMDB0009059
PE 18:1_18:2_A	24.645	3.0741e-06	5.5123	6.6093e-05	FAM 134b KO - FAM 134b_c dKO; FAM 134c KO - FAM 134b_c dKO; WT - FAM 134b_c dKO	HMDB0009060
PE 18:1_18:2_B	35.706	2.5544e-07	6.5927	1.373e-05	FAM 134b KO - FAM 134b_c dKO; FAM 134c KO - FAM 134b_c dKO; WT - FAM 134b_c dKO	HMDB0009092
PE 18:1_18:3	37.764	1.7324e-07	6.7614	1.2392e-05	FAM 134b KO - FAM 134b_c dKO; FAM 134c KO - FAM 134b_c dKO; WT - FAM 134b_c dKO	HMDB0009062
PE 18:1_20:1_A	23.218	4.5199e-06	5.3449	7.7742e-05	FAM 134b KO - FAM 134b_c dKO; FAM 134c KO - FAM 134b_c dKO; WT - FAM 134b_c dKO	HMDB0009065
PE 18:1_20:1_B	27.501	1.4964e-06	5.825	4.0216e-05	FAM 134b KO - FAM 134b_c dKO; FAM 134c KO - FAM 134b_c dKO; WT - FAM 134b_c dKO	HMDB0009257
PE 18:1_20:4_A	19.885	1.2039e-05	4.9194	0.0001438	FAM 134b KO - FAM 134b_c dKO; FAM 134c KO - FAM 134b_c dKO; WT - FAM 134b_c dKO	HMDB0009069
PE 18:1_20:4_B	24.424	3.2586e-06	5.487	6.6723e-05	FAM 134b KO - FAM 134b_c dKO; FAM 134c KO - FAM 134b_c dKO; WT - FAM 134b_c dKO	HMDB0009070
PE 32:1	17.771	2.3995e-05	4.6199	0.0002345	FAM 134b KO - FAM 134b_c dKO; FAM 134c KO - FAM 134b_c dKO; WT - FAM 134b_c dKO	HMDB0008956
PE P-16:0_16:1	19.287	1.4545e-05	4.8373	0.00016037	FAM 134b KO - FAM 134b_c dKO; WT - FAM 134b_c dKO	HMDB0011339
PE P-16:0_20:4_A	20.043	1.1461e-05	4.9408	0.00014081	FAM 134b KO - FAM 134b_c dKO; FAM 134c KO - FAM 134b_c dKO; WT - FAM 134b_c dKO	HMDB0011352
PE P-16:0_20:4_B	13.747	0.00010785	3.9672	0.00079954	FAM 134b KO - FAM 134b_c dKO; FAM 134c KO - FAM 134b_c dKO	HMDB0011353
PE P-18:0_20:1	21.113	8.2723e-06	5.0824	0.00011116	FAM 134b KO - FAM 134b_c dKO; FAM 134c KO - FAM 134b_c dKO; WT - FAM 134b_c dKO	HMDB0011381
PE P-18:0_22:1_A	23.744	3.9125e-06	5.4075	7.3146e-05	FAM 134b KO - FAM 134b_c dKO; FAM 134c KO - FAM 134b_c dKO; WT - FAM 134b_c dKO	HMDB0011389
PE P-18:0_22:1_B	19.591	1.3204e-05	4.8793	0.00015345	FAM 134b KO - FAM 134b_c dKO; FAM 134c KO - FAM 134b_c dKO; WT - FAM 134b_c dKO	HMDB0011389
PE P-18:0_24:2	25.809	2.2741e-06	5.6432	5.3655e-05	FAM 134b KO - FAM 134b_c dKO; FAM 134c KO - FAM 134b_c dKO; WT - FAM 134b_c dKO	HMDB0011462
PE P-18:1_14:0	18.018	2.2065e-05	4.6563	0.00022065	FAM 134b KO - FAM 134b_c dKO; WT - FAM 134b_c dKO	HMDB0011434
PE P-18:1_16:0	16.595	3.6181e-05	4.4415	0.00033101	FAM 134b KO - FAM 134b_c dKO; FAM 134c KO - FAM 134b_c dKO; WT - FAM 134b_c dKO	HMDB0011437
PE P-18:1_16:1	29.662	9.034e-07	6.0441	2.7747e-05	FAM 134b KO - FAM 134b_c dKO; FAM 134c KO - FAM 134b_c dKO; WT - FAM 134b_c dKO	HMDB0011438
PE P-18:1_20:1	23.392	4.3079e-06	5.3657	7.7184e-05	FAM 134b KO - FAM 134b_c dKO; FAM 134c KO - FAM 134b_c dKO; WT - FAM 134b_c dKO	HMDB0011447
PI 18:0_18:1	14.846	6.9509e-05	4.158	0.00055349	FAM 134b KO - FAM 134b_c dKO; FAM 134c KO - FAM 134b_c dKO; WT - FAM 134b_c dKO	HMDB0240667
PI 18:0_20:3	17.106	3.0193e-05	4.5201	0.00028224	FAM 134b KO - FAM 134b_c dKO; WT - FAM 134b_c dKO	HMDB0009814
PI 36:3_A	20.186	1.0963e-05	4.9601	0.00013865	FAM 134b KO - FAM 134b_c dKO; FAM 134c KO - FAM 134b_c dKO; WT - FAM 134b_c dKO	HMDB0009838
PI 38:3_B	18.333	1.9858e-05	4.7021	0.00020827	FAM 134b KO - FAM 134b_c dKO; FAM 134c KO - FAM 134b_c dKO; WT - FAM 134b_c dKO	HMDB0009852
PI 38:5	17.622	2.5243e-05	4.5979	0.00024121	FAM 134b KO - FAM 134b_c dKO; WT - FAM 134b_c dKO	HMDB0009844
PI O-18:1_20:4	18.194	2.0798e-05	4.682	0.00021293	FAM 134b KO - FAM 134b_c dKO; FAM 134c KO - FAM 134b_c dKO; WT - FAM 134b_c dKO
PS 12:0_26:4	19.301	1.448e-05	4.8392	0.00016037	FAM 134b KO - FAM 134b_c dKO; FAM 134c KO - FAM 134b_c dKO; WT - FAM 134b_c dKO	HMDB0010165
PS 16:0_16:1	67.563	2.6502e-09	8.5767	1.1396e-06	FAM 134b KO - FAM 134b_c dKO; FAM 134c KO - FAM 134b_c dKO; WT - FAM 134b_c dKO	HMDB0012355
PS 16:0_18:1	47.734	3.3159e-08	7.4794	4.7528e-06	FAM 134b KO - FAM 134b_c dKO; FAM 134c KO - FAM 134b_c dKO; WT - FAM 134b_c dKO	HMDB0012357
PS 16:1_18:1	51.719	1.8643e-08	7.7295	4.0083e-06	FAM 134b KO - FAM 134b_c dKO; FAM 134c KO - FAM 134b_c dKO; WT - FAM 134b_c dKO	HMDB0012368
PS 18:0_20:3	13.624	0.00011346	3.9452	0.00082688	FAM 134b KO - FAM 134b_c dKO; FAM 134c KO - FAM 134b_c dKO; WT - FAM 134b_c dKO	HMDB0012382
PS 18:0_20:5	15.583	5.2456e-05	4.2802	0.00042559	FAM 134b KO - FAM 134b_c dKO; WT - FAM 134b_c dKO	HMDB0112378
PS 18:1_18:2	28.536	1.1704e-06	5.9317	3.355e-05	FAM 134b KO - FAM 134b_c dKO; FAM 134c KO - FAM 134b_c dKO; WT - FAM 134b_c dKO	HMDB0012391
PS 18:1_22:1	13.177	0.00013675	3.8641	0.00094842	WT - FAM 134b_c dKO	HMDB0112418
PS 34:1	41.716	8.6299e-08	7.064	9.2772e-06	FAM 134b KO - FAM 134b_c dKO; FAM 134c KO - FAM 134b_c dKO; WT - FAM 134b_c dKO	HMDB0012387
PS 34:2	32.212	5.1734e-07	6.2862	2.0215e-05	FAM 134b KO - FAM 134b_c dKO; FAM 134c KO - FAM 134b_c dKO; WT - FAM 134b_c dKO	HMDB0012388
PS 36:2	20.818	9.038e-06	5.0439	0.00011777	FAM 134b KO - FAM 134b_c dKO; FAM 134c KO - FAM 134b_c dKO; WT - FAM 134b_c dKO	HMDB0012390
PS 36:4	30.247	7.9208e-07	6.1012	2.62e-05	FAM 134b KO - FAM 134b_c dKO; FAM 134c KO - FAM 134b_c dKO; WT - FAM 134b_c dKO	HMDB0112410
PS 6:0_26:1	37.231	1.9121e-07	6.7185	1.2392e-05	FAM 134b KO - FAM 134b_c dKO; FAM 134c KO - FAM 134b_c dKO; WT - FAM 134b_c dKO	HMDB0012385
SM 40:2;O2	12.987	0.00014825	3.829	0.00099603	WT - FAM 134b_c dKO	HMDB0011694
SM 44:2;O2	13.242	0.00013306	3.8759	0.00093797	FAM 134b KO - FAM 134b_c dKO; FAM 134c KO - FAM 134b_c dKO; WT - FAM 134b_c dKO	HMDB0013461

## Sheet: volcano_Fam134b KO_WT
NAME	FC	log2(FC)	raw.pval	-LOG10(p)	HMDB
TG 10:0_10:0_12:0	3.2297	1.6914	0.02967	1.5277	HMDB0071635
TG 10:0_12:0_12:0	3.0321	1.6003	0.033279	1.4778	HMDB0071502
TG 10:0_12:0_14:1	2.8665	1.5193	0.040216	1.3956
TG 10:0_12:0_16:1	3.8766	1.9548	0.016092	1.7934
TG 10:0_12:0_18:1	3.8375	1.9402	0.020583	1.6865
TG 10:0_12:0_18:2	3.9998	1.9999	0.022249	1.6527
TG 10:0_12:0_18:3	3.8457	1.9432	0.020964	1.6785
TG 10:0_12:0_20:4	3.8376	1.9402	0.016793	1.7749
TG 10:0_18:2_18:2	3.4796	1.7989	0.031553	1.501	HMDB0042287
TG 10:0_18:2_18:3	4.2483	2.0869	0.018969	1.722	HMDB0047894
TG 12:0_12:0_14:0	3.4069	1.7685	0.021668	1.6642	HMDB0094966
TG 12:0_12:0_18:1	2.8989	1.5355	0.032059	1.494	HMDB0042068
TG 12:0_12:0_18:2	3.4887	1.8027	0.026682	1.5738	HMDB0042278
TG 12:0_12:0_18:3	4.128	2.0454	0.014528	1.8378	HMDB0047885
TG 12:0_14:0_14:0	2.9889	1.5796	0.026682	1.5738	HMDB0099325
TG 12:0_14:0_16:0	2.5875	1.3715	0.028687	1.5423	HMDB0103906
TG 12:0_14:0_18:1	2.534	1.3414	0.03788	1.4216	HMDB0042301
TG 12:0_14:0_18:2	2.8004	1.4856	0.038818	1.411	HMDB0044030
TG 12:0_14:0_18:3	4.178	2.0628	0.022469	1.6484	HMDB0047886
TG 12:0_16:0_16:0	2.3286	1.2194	0.03871	1.4122	HMDB0103646
TG 12:0_16:0_18:2	2.418	1.2738	0.047819	1.3204	HMDB0042511
TG 12:0_16:1_18:2	2.532	1.3403	0.048387	1.3153	HMDB0047732
TG 12:0_18:2_18:3	3.4401	1.7825	0.032303	1.4908	HMDB0048582
TG 12:0_18:2_20:5	3.0816	1.6237	0.036654	1.4359	HMDB0047927

## Sheet: Volcano_Fam134c KO_WT
NAME	FC	log2(FC)	raw.pval	-LOG10(p)	HMDB
HexCer 18:0;O2/18:0	0.49101	-1.0262	0.0076734	2.115
HexCer 18:1;O2/22:1	0.44723	-1.1609	0.0083108	2.0804
TG 10:0_10:0_12:0	3.1898	1.6735	0.0067354	2.1716	HMDB0071635
TG 10:0_11:0_18:1	3.2549	1.7026	0.0035543	2.4492
TG 10:0_12:0_12:0	3.162	1.6608	0.007971	2.0985	HMDB0071502
TG 10:0_12:0_14:1	3.2763	1.7121	0.0075525	2.1219
TG 10:0_12:0_16:1	4.4449	2.1521	0.0033157	2.4794
TG 10:0_12:0_18:1	4.7762	2.2559	0.002527	2.5974
TG 10:0_12:0_18:2	4.3302	2.1144	0.0020814	2.6816
TG 10:0_12:0_18:3	4.101	2.036	0.0026322	2.5797
TG 10:0_12:0_20:4	4.2907	2.1012	0.0022083	2.6559
TG 10:0_18:2_18:2	4.1511	2.0535	0.002354	2.6282	HMDB0042287
TG 10:0_18:2_18:3	4.699	2.2323	0.0018198	2.74	HMDB0047894
TG 12:0_12:0_14:0	3.8174	1.9326	0.0034114	2.4671	HMDB0094966
TG 12:0_12:0_18:1	3.5391	1.8234	0.0048754	2.312	HMDB0042068
TG 12:0_12:0_18:2	3.9874	1.9954	0.0038755	2.4117	HMDB0042278
TG 12:0_12:0_18:3	4.2798	2.0976	0.0024723	2.6069	HMDB0047885
TG 12:0_14:0_14:0	3.4853	1.8013	0.0041322	2.3838	HMDB0099325
TG 12:0_14:0_16:0	3.1689	1.664	0.004353	2.3612	HMDB0103906
TG 12:0_14:0_18:1	3.1774	1.6678	0.0050248	2.2989	HMDB0042301
TG 12:0_14:0_18:2	3.2789	1.7132	0.0047751	2.321	HMDB0044030
TG 12:0_14:0_18:3	4.7218	2.2393	0.0022859	2.6409	HMDB0047886
TG 12:0_16:0_16:0	2.8946	1.5334	0.0048788	2.3117	HMDB0103646
TG 12:0_16:0_18:1	2.7144	1.4407	0.0076614	2.1157	HMDB0042071
TG 12:0_16:0_18:2	2.9676	1.5693	0.0050946	2.2929	HMDB0042511
TG 12:0_16:1_18:2	3.225	1.6893	0.0050765	2.2944	HMDB0047732
TG 12:0_18:1_18:2	2.5335	1.3411	0.0092574	2.0335	HMDB0047778
TG 12:0_18:2_18:2	2.734	1.451	0.0092973	2.0316	HMDB0048574
TG 12:0_18:2_18:3	3.9571	1.9845	0.0025353	2.596	HMDB0048582
TG 12:0_18:2_20:5	3.919	1.9705	0.0047472	2.3236	HMDB0047927
TG 12:0_18:2_22:6	3.1209	1.642	0.010699	1.9706	HMDB0047929
TG 14:0_16:0_16:0	2.6976	1.4317	0.0058091	2.2359	HMDB0042123
TG 14:0_16:0_18:0	2.5191	1.3329	0.0063778	2.1953	HMDB0108556
TG 14:0_16:0_18:2	2.5894	1.3726	0.0089757	2.0469	HMDB0042136
TG 14:0_18:1_18:2	2.3781	1.2498	0.014035	1.8528	HMDB0042346
TG 14:0_18:2_18:2	2.4992	1.3215	0.0097131	2.0126	HMDB0042526
TG 14:0_18:2_18:3	2.983	1.5767	0.0065472	2.1839	HMDB0042534
TG 15:0_15:0_18:1	2.5899	1.3729	0.012131	1.9161	HMDB0042998
TG 16:0_16:0_18:0	2.1531	1.1064	0.019662	1.7064	HMDB0104500
TG 16:0_16:0_18:1	2.328	1.2191	0.01361	1.8661	HMDB0005360
TG 16:0_16:0_18:2	2.364	1.2412	0.01801	1.7445	HMDB0005362
TG 16:0_18:0_18:1	2.0901	1.0635	0.028734	1.5416	HMDB0005367
TG 16:0_18:2_18:2	2.2102	1.1442	0.017493	1.7571	HMDB0005390
TG 16:0_18:2_18:3	2.6995	1.4327	0.0085281	2.0691	HMDB0044270
TG 18:2_18:2_18:2	2.1319	1.0921	0.014673	1.8335	HMDB0005474

## Sheet: Volcano Fam134bc dKO_WT
NAME	FC	log2(FC)	raw.pval	-LOG10(p)	HMDB
DG 18:0_20:3	0.47958	-1.0602	0.0037457	2.4265	HMDB0007169
HexCer 18:0;O2/18:0	0.27388	-1.8684	0.00013649	3.8649
HexCer 18:0;O2/20:0	0.29501	-1.7612	0.000258	3.5884
HexCer 18:0;O2/22:0	0.29587	-1.7569	0.00023047	3.6374
HexCer 18:0;O2/22:0;O	0.36063	-1.4714	0.00070059	3.1545
HexCer 18:0;O2/24:0	0.45891	-1.1237	0.0016355	2.7864
HexCer 18:1;2O/26:1	0.43064	-1.2154	0.0051656	2.2869	HMDB0010713
HexCer 18:1;O2/18:0	0.46973	-1.0901	0.0015173	2.8189	HMDB0010709
HexCer 18:1;O2/20:0	0.37308	-1.4224	0.0021261	2.6724	HMDB0010710
HexCer 18:1;O2/20:0;O	0.44879	-1.1559	0.0023436	2.6301
HexCer 18:1;O2/22:0	0.38851	-1.364	0.0014595	2.8358	HMDB0010711
HexCer 18:1;O2/22:0;O	0.46306	-1.1107	0.0027869	2.5549
HexCer 18:1;O2/22:1	0.26413	-1.9207	0.00027071	3.5675
HexCer 18:1;O2/24:1	0.41816	-1.2579	0.0016457	2.7836	HMDB0010712
HexCer 18:1;O2/24:2	0.44038	-1.1832	0.0043751	2.359
HexCer 18:1;O2/26:2;O	0.47548	-1.0725	0.046254	1.3348
HexCer 38:0;O2	0.43559	-1.199	0.00011339	3.9454
HexCer 38:0;O3	0.4841	-1.0466	0.00052725	3.278
HexCer 40:0;O2	0.42796	-1.2244	0.00010499	3.9788
HexCer 40:0;O3	0.44803	-1.1583	0.00023335	3.632
HexCer 40:1;O2	0.3783	-1.4024	2.5727e-05	4.5896	HMDB0004974
HexCer 40:2;O2	0.41908	-1.2547	2.4279e-05	4.6148
HexCer 42:2;O2	0.49667	-1.0096	0.00039971	3.3983	HMDB0004975
LPE O-18:2	0.41177	-1.2801	1.5647e-06	5.8056	HMDB0240599
MGDG 16:0_18:1	0.47529	-1.0731	2.4867e-05	4.6044
MGDG O-16:0_16:0	0.45983	-1.1208	0.00014592	3.8359
PC 32:3_A	0.45967	-1.1213	7.0283e-05	4.1531	HMDB0008131
PC 40:2	0.45211	-1.1453	3.369e-05	4.4725	HMDB0008118
PC O-31:3	0.49427	-1.0166	0.00016853	3.7733
PC O-34:1_A	0.46713	-1.0981	1.3278e-05	4.8769	HMDB0013426
PC O-34:2	0.4664	-1.1003	1.6102e-05	4.7931	HMDB0011151
PC O-36:2_A	0.43314	-1.2071	2.7199e-05	4.5654	HMDB0013428
PE 18:1/18:1_A	0.43375	-1.2051	2.7922e-05	4.5541	HMDB0009059
PE 18:1/18:1_B	0.48825	-1.0343	1.85e-05	4.7328	HMDB0009058
PE 18:1_20:1_A	0.46285	-1.1114	7.2399e-06	5.1403	HMDB0009065
PE P-18:0_20:1	0.48562	-1.0421	5.1292e-05	4.29	HMDB0011381
PE P-18:1_18:1_A	0.42387	-1.2383	4.1687e-05	4.38	HMDB0011441
PE P-18:1_20:1	0.43588	-1.198	2.8804e-06	5.5405	HMDB0011447
PI 36:1	0.48549	-1.0425	2.772e-05	4.5572	HMDB0240667
PI 38:3_B	0.47335	-1.079	9.4538e-05	4.0244	HMDB0009852
PS 16:0_16:1	0.4055	-1.3022	2.0587e-06	5.6864	HMDB0012355
PS 16:0_18:1	0.46261	-1.1121	6.1705e-07	6.2097	HMDB0012357
PS 16:1_18:1	0.41531	-1.2678	1.8566e-06	5.7313	HMDB0012368
PS 18:0_20:5	0.47135	-1.0851	0.00020527	3.6877	HMDB0112378
PS 18:1_22:1	0.47246	-1.0817	1.1167e-05	4.9521	HMDB0112418
PS 20:1_20:1	0.41903	-1.2549	3.3076e-05	4.4805	HMDB0112552
PS 34:2	0.35989	-1.4744	7.3834e-06	5.1317	HMDB0012388
PS 36:4	0.45657	-1.1311	6.4976e-05	4.1872	HMDB0112410
PS 6:0_26:1	0.40556	-1.302	2.096e-06	5.6786	HMDB0012385
SM 16:1;O2/26:1	0.49766	-1.0068	8.9718e-05	4.0471
SM 18:1;O2/20:0	0.45101	-1.1488	1.2478e-05	4.9039	HMDB0012102
SM 18:1;O2/22:0	0.45719	-1.1291	6.3367e-05	4.1981	HMDB0012103
SM 18:1;O2/22:1	0.35814	-1.4814	1.713e-06	5.7662	HMDB0012104
SM 18:1;O2/24:1	0.40116	-1.3178	2.4014e-05	4.6195	HMDB0012107
SM 18:1;O2/26:1	0.49688	-1.009	0.00034953	3.4565	HMDB0013461
SM 18:2;O2/24:1	0.4418	-1.1785	1.4734e-05	4.8317	HMDB0240636
SM 22:0;2O/20:1_B	0.45013	-1.1516	2.7698e-05	4.5575
SM 32:0;O2	0.4989	-1.0032	0.00046701	3.3307	HMDB0012085
SM 36:0;O2	0.38908	-1.3618	1.6e-05	4.7959	HMDB0012087
SM 38:0;O2	0.32935	-1.6023	1.8595e-05	4.7306	HMDB0012090
SM 38:1;O2	0.33377	-1.5831	3.2228e-05	4.4918	HMDB0240618
SM 40:0;O2	0.31296	-1.6759	3.6364e-05	4.4393	HMDB0012091
SM 40:2;O2	0.32735	-1.6111	6.7411e-06	5.1713	HMDB0011694
SM 42:0;O2	0.43349	-1.2059	0.00017584	3.7549	HMDB0012094
SM 44:2;O2	0.3673	-1.445	4.9445e-05	4.3059	HMDB0013461
TG 10:0_15:0_18:2	0.49907	-1.0027	0.031236	1.5053	HMDB0043169
TG 12:0_14:0_17:1	0.43854	-1.1892	0.0091	2.041	HMDB0042272
