# Supplementary material for: Fam134c and Fam134b shape axonal endoplasmic reticulum architecture in vivo
Source: EMBO Rep. 2024 Jul 22;25(8):25. doi: 10.1038/s44319-024-00213-7 (PMC11316074; doi:10.1038/s44319-024-00213-7)
Supplement: Supplementary file 16 — Movie EV12 [file 44319_2024_213_MOESM16_ESM.zip]

Archive with 4 entries (4 files):
- Movie EV12.mp4
- __MACOSX/._Movie EV12.mp4
- Movie EV12 - Legend.rtf
- __MACOSX/._Movie EV12 - Legend.rtf
