# Supplementary material for: Fam134c and Fam134b shape axonal endoplasmic reticulum architecture in vivo
Source: EMBO Rep. 2024 Jul 22;25(8):25. doi: 10.1038/s44319-024-00213-7 (PMC11316074; doi:10.1038/s44319-024-00213-7)
Supplement: Supplementary file 17 — Source data Fig. 1 [file 44319_2024_213_MOESM17_ESM.zip]

Archive with 74 entries (61 files):
- Figure 1/
- __MACOSX/._Figure 1
- Figure 1/.DS_Store
- __MACOSX/Figure 1/._.DS_Store
- Figure 1/1H/
- Figure 1/1F/
- __MACOSX/Figure 1/._1F
- Figure 1/1A/
- Figure 1/1G/
- __MACOSX/Figure 1/._1G
- Figure 1/1I/
- Figure 1/1L/
- Figure 1/1K/
- Figure 1/1B/
- Figure 1/1E/
- Figure 1/1D/
- Figure 1/1C/
- Figure 1/1J/
- Figure 1/1H/Fig. 1H.xlsx
- __MACOSX/Figure 1/1H/._Fig. 1H.xlsx
- Figure 1/1F/IMG_20230929_104408.jpg
- __MACOSX/Figure 1/1F/._IMG_20230929_104408.jpg
- Figure 1/1F/IMG_20230929_104404.jpg
- __MACOSX/Figure 1/1F/._IMG_20230929_104404.jpg
- Figure 1/1A/Fig. 1A.xlsx
- __MACOSX/Figure 1/1A/._Fig. 1A.xlsx
- Figure 1/1G/.DS_Store
- __MACOSX/Figure 1/1G/._.DS_Store
- Figure 1/1G/WT.png
- __MACOSX/Figure 1/1G/._WT.png
- Figure 1/1G/BC dKO.png
- __MACOSX/Figure 1/1G/._BC dKO.png
- Figure 1/1I/Fig. 1I.xlsx
- __MACOSX/Figure 1/1I/._Fig. 1I.xlsx
- Figure 1/1L/Fig. 1L.xlsx
- __MACOSX/Figure 1/1L/._Fig. 1L.xlsx
- Figure 1/1K/Fig. 1K.xlsx
- __MACOSX/Figure 1/1K/._Fig. 1K.xlsx
- Figure 1/1B/CKO_Gastro_Tricep.jpg
- __MACOSX/Figure 1/1B/._CKO_Gastro_Tricep.jpg
- Figure 1/1B/BKO_Gastro_Tricep.jpg
- __MACOSX/Figure 1/1B/._BKO_Gastro_Tricep.jpg
- Figure 1/1B/.DS_Store
- __MACOSX/Figure 1/1B/._.DS_Store
- Figure 1/1B/WT_Gastro_Tricep.jpg
- __MACOSX/Figure 1/1B/._WT_Gastro_Tricep.jpg
- Figure 1/1B/BCdKO_Gastro_Tricep.jpg
- __MACOSX/Figure 1/1B/._BCdKO_Gastro_Tricep.jpg
- Figure 1/1E/WT_scapula_Humerus1.jpg
- __MACOSX/Figure 1/1E/._WT_scapula_Humerus1.jpg
- Figure 1/1E/BCko_Scapula_Humerus1.jpg
- __MACOSX/Figure 1/1E/._BCko_Scapula_Humerus1.jpg
- Figure 1/1E/1E.xlsx
- __MACOSX/Figure 1/1E/._1E.xlsx
- Figure 1/1E/WT_tibia2.jpg
- __MACOSX/Figure 1/1E/._WT_tibia2.jpg
- Figure 1/1E/BCko_tibia1.jpg
- __MACOSX/Figure 1/1E/._BCko_tibia1.jpg
- Figure 1/1E/BCko_femur2.jpg
- __MACOSX/Figure 1/1E/._BCko_femur2.jpg
- Figure 1/1E/WT_femur1.jpg
- __MACOSX/Figure 1/1E/._WT_femur1.jpg
- Figure 1/1D/BC_KO_Heart_1710520663330.tif
- __MACOSX/Figure 1/1D/._BC_KO_Heart_1710520663330.tif
- Figure 1/1D/1D.xlsx
- __MACOSX/Figure 1/1D/._1D.xlsx
- Figure 1/1D/WT_Heart_1710441286476.tif
- __MACOSX/Figure 1/1D/._WT_Heart_1710441286476.tif
- Figure 1/1C/1C.xlsx
- __MACOSX/Figure 1/1C/._1C.xlsx
- Figure 1/1J/~$Fig. 1J-L.xlsx
- __MACOSX/Figure 1/1J/._~$Fig. 1J-L.xlsx
- Figure 1/1J/Fig. 1J.xlsx
- __MACOSX/Figure 1/1J/._Fig. 1J.xlsx
