# Supplementary material for: Fam134c and Fam134b shape axonal endoplasmic reticulum architecture in vivo
Source: EMBO Rep. 2024 Jul 22;25(8):25. doi: 10.1038/s44319-024-00213-7 (PMC11316074; doi:10.1038/s44319-024-00213-7)
Supplement: Supplementary file 17 — Source data Fig. 1 [file 44319_2024_213_MOESM17_ESM.zip › Figure 1/1H/Fig. 1H.xlsx]

## Sheet: Fig. 1H
Clasping score (0-3)
4 weeks									15 weeks
WT	Fam134a KO	Fam134b KO	Fam134c KO	Fam134ab dKO	Fam134ac dKO	Fam134bc dKO			WT	Fam134a KO	Fam134b KO	Fam134c KO	Fam134ab dKO	Fam134ac dKO	Fam134bc dKO
0	0	0	0	1	0	1			0	0	0	0	0	1	2
0	0	0	0	0	0	2			0	0	0	0	1	0	2
0	0	0	0	1	0	1			0	0	0	0	0	1	3
0	0	1	0	0	0	2			0	0	0	0	0	1	2
0	0	0	0	0	1	2			0	0	0	0	0	0	2
1	0	0	1	0	0	3			0	0	0	0	0	0	2
1	0	0	0	0	0	2			0	0	0	0	0	0	2
0	2	0	0	0	0	3			0	0	0	0	0	0	2
0	0	0	1	0	0	1			0	0	0	0	0		3
0	0	0	0	0	1	2			0	0	0	0			1
0	0	0	0	0	0	3			0	0	0	1			3
0	0	0	0	0	0	0			0	0	0	0			3
0	0	0	0	1	1	0					0	0			2
0	0	0	0	0	0	0					1	0			3
	0			0		2									1
															3

## Sheet: Statistical analysis 1H
4 weeks											15 weeks
Number of families	1										Number of families	1
Number of comparisons per family	21										Number of comparisons per family	15
Alpha	0.05										Alpha	0.05
Tukey's multiple comparisons test	Mean Diff,	95,00% CI of diff,	Below threshold?	Summary	Adjusted P Value						Tukey's multiple comparisons test	Mean Diff,	95,00% CI of diff,	Below threshold?	Summary	Adjusted P Value
WT vs. Fam134aKO	0.009524	-0,6168 to 0,6358	No	ns	>0,9999	A-B					WT vs. Fam134aKO	0	-0,4430 to 0,4430	No	ns	>0,9999	A-B
WT vs. Fam134bKO	0.07143	-0,5656 to 0,7085	No	ns	0.9999	A-C					WT vs. Fam134bKO	-0.07143	-0,4983 to 0,3555	No	ns	0.9964	A-C
WT vs. Fam 134cKO	0	-0,6370 to 0,6370	No	ns	>0,9999	A-D					WT vs. Fam 134cKO	-0.07143	-0,4983 to 0,3555	No	ns	0.9964	A-D
WT vs. Fam134a/bdKO	-0.07937	-0,7995 to 0,6407	No	ns	0.9999	A-E					WT vs. Fam134a/cdKO	-0.1111	-0,5896 to 0,3674	No	ns	0.9836	A-F
WT vs. Fam134a/cdKO	0.04286	-0,6550 to 0,7407	No	ns	>0,9999	A-F					WT vs. Fam134b/cdKO	-2.25	-2,664 to -1,836	Yes	****	<0,0001	A-G
WT vs. Fam134b/cdKO	-1.457	-2,083 to -0,8308	Yes	****	<0,0001	A-G					Fam134aKO vs. Fam134bKO	-0.07143	-0,4983 to 0,3555	No	ns	0.9964	B-C
Fam134aKO vs. Fam134bKO	0.0619	-0,5644 to 0,6882	No	ns	>0,9999	B-C					Fam134aKO vs. Fam 134cKO	-0.07143	-0,4983 to 0,3555	No	ns	0.9964	B-D
Fam134aKO vs. Fam 134cKO	-0.009524	-0,6358 to 0,6168	No	ns	>0,9999	B-D					Fam134aKO vs. Fam134a/cdKO	-0.1111	-0,5896 to 0,3674	No	ns	0.9836	B-F
Fam134aKO vs. Fam134a/bdKO	-0.08889	-0,7995 to 0,6217	No	ns	0.9998	B-E					Fam134aKO vs. Fam134b/cdKO	-2.25	-2,664 to -1,836	Yes	****	<0,0001	B-G
Fam134aKO vs. Fam134a/cdKO	0.03333	-0,6547 to 0,7214	No	ns	>0,9999	B-F					Fam134bKO vs. Fam 134cKO	0	-0,4102 to 0,4102	No	ns	>0,9999	C-D
Fam134aKO vs. Fam134b/cdKO	-1.467	-2,082 to -0,8512	Yes	****	<0,0001	B-G					Fam134bKO vs. Fam134a/cdKO	-0.03968	-0,5033 to 0,4240	No	ns	0.9999	C-F
Fam134bKO vs. Fam 134cKO	-0.07143	-0,7085 to 0,5656	No	ns	0.9999	C-D					Fam134bKO vs. Fam134b/cdKO	-2.179	-2,576 to -1,781	Yes	****	<0,0001	C-G
Fam134bKO vs. Fam134a/bdKO	-0.1508	-0,8709 to 0,5693	No	ns	0.9955	C-E					Fam 134cKO vs. Fam134a/cdKO	-0.03968	-0,5033 to 0,4240	No	ns	0.9999	D-F
Fam134bKO vs. Fam134a/cdKO	-0.02857	-0,7264 to 0,6693	No	ns	>0,9999	C-F					Fam 134cKO vs. Fam134b/cdKO	-2.179	-2,576 to -1,781	Yes	****	<0,0001	D-G
Fam134bKO vs. Fam134b/cdKO	-1.529	-2,155 to -0,9022	Yes	****	<0,0001	C-G					Fam134a/cdKO vs. Fam134b/cdKO	-2.139	-2,591 to -1,687	Yes	****	<0,0001	F-G
Fam 134cKO vs. Fam134a/bdKO	-0.07937	-0,7995 to 0,6407	No	ns	0.9999	D-E
Fam 134cKO vs. Fam134a/cdKO	0.04286	-0,6550 to 0,7407	No	ns	>0,9999	D-F					Test details	Mean 1	Mean 2	Mean Diff,	SE of diff,	n1	n2	q	DF
Fam 134cKO vs. Fam134b/cdKO	-1.457	-2,083 to -0,8308	Yes	****	<0,0001	D-G					WT vs. Fam134aKO	0	0	0	0.1513	12	12	0	71
Fam134a/bdKO vs. Fam134a/cdKO	0.1222	-0,6522 to 0,8966	No	ns	0.9991	E-F					WT vs. Fam134bKO	0	0.07143	-0.07143	0.1458	12	14	0.6931	71
Fam134a/bdKO vs. Fam134b/cdKO	-1.378	-2,088 to -0,6671	Yes	****	<0,0001	E-G					WT vs. Fam 134cKO	0	0.07143	-0.07143	0.1458	12	14	0.6931	71
Fam134a/cdKO vs. Fam134b/cdKO	-1.5	-2,188 to -0,8119	Yes	****	<0,0001	F-G					WT vs. Fam134a/cdKO	0	0.1111	-0.1111	0.1634	12	9	0.9618	71
											WT vs. Fam134b/cdKO	0	2.25	-2.25	0.1415	12	16	22.49	71
Test details	Mean 1	Mean 2	Mean Diff,	SE of diff,	n1	n2	q	DF			Fam134aKO vs. Fam134bKO	0	0.07143	-0.07143	0.1458	12	14	0.6931	71
WT vs. Fam134aKO	0.1429	0.1333	0.009524	0.2073	14	15	0.06496	84			Fam134aKO vs. Fam 134cKO	0	0.07143	-0.07143	0.1458	12	14	0.6931	71
WT vs. Fam134bKO	0.1429	0.07143	0.07143	0.2109	14	14	0.479	84			Fam134aKO vs. Fam134a/cdKO	0	0.1111	-0.1111	0.1634	12	9	0.9618	71
WT vs. Fam 134cKO	0.1429	0.1429	0	0.2109	14	14	0	84			Fam134aKO vs. Fam134b/cdKO	0	2.25	-2.25	0.1415	12	16	22.49	71
WT vs. Fam134a/bdKO	0.1429	0.2222	-0.07937	0.2384	14	9	0.4709	84			Fam134bKO vs. Fam 134cKO	0.07143	0.07143	0	0.14	14	14	0	71
WT vs. Fam134a/cdKO	0.1429	0.1	0.04286	0.231	14	10	0.2624	84			Fam134bKO vs. Fam134a/cdKO	0.07143	0.1111	-0.03968	0.1583	14	9	0.3545	71
WT vs. Fam134b/cdKO	0.1429	1.6	-1.457	0.2073	14	15	9.939	84			Fam134bKO vs. Fam134b/cdKO	0.07143	2.25	-2.179	0.1356	14	16	22.72	71
Fam134aKO vs. Fam134bKO	0.1333	0.07143	0.0619	0.2073	15	14	0.4223	84			Fam 134cKO vs. Fam134a/cdKO	0.07143	0.1111	-0.03968	0.1583	14	9	0.3545	71
Fam134aKO vs. Fam 134cKO	0.1333	0.1429	-0.009524	0.2073	15	14	0.06496	84			Fam 134cKO vs. Fam134b/cdKO	0.07143	2.25	-2.179	0.1356	14	16	22.72	71
Fam134aKO vs. Fam134a/bdKO	0.1333	0.2222	-0.08889	0.2352	15	9	0.5344	84			Fam134a/cdKO vs. Fam134b/cdKO	0.1111	2.25	-2.139	0.1544	9	16	19.59	71
Fam134aKO vs. Fam134a/cdKO	0.1333	0.1	0.03333	0.2278	15	10	0.207	84
Fam134aKO vs. Fam134b/cdKO	0.1333	1.6	-1.467	0.2037	15	15	10.18	84
Fam134bKO vs. Fam 134cKO	0.07143	0.1429	-0.07143	0.2109	14	14	0.479	84
Fam134bKO vs. Fam134a/bdKO	0.07143	0.2222	-0.1508	0.2384	14	9	0.8947	84
Fam134bKO vs. Fam134a/cdKO	0.07143	0.1	-0.02857	0.231	14	10	0.1749	84
Fam134bKO vs. Fam134b/cdKO	0.07143	1.6	-1.529	0.2073	14	15	10.43	84
Fam 134cKO vs. Fam134a/bdKO	0.1429	0.2222	-0.07937	0.2384	14	9	0.4709	84
Fam 134cKO vs. Fam134a/cdKO	0.1429	0.1	0.04286	0.231	14	10	0.2624	84
Fam 134cKO vs. Fam134b/cdKO	0.1429	1.6	-1.457	0.2073	14	15	9.939	84
Fam134a/bdKO vs. Fam134a/cdKO	0.2222	0.1	0.1222	0.2563	9	10	0.6743	84
Fam134a/bdKO vs. Fam134b/cdKO	0.2222	1.6	-1.378	0.2352	9	15	8.283	84
Fam134a/cdKO vs. Fam134b/cdKO	0.1	1.6	-1.5	0.2278	10	15	9.314	84
