# Supplementary material for: Fam134c and Fam134b shape axonal endoplasmic reticulum architecture in vivo
Source: EMBO Rep. 2024 Jul 22;25(8):25. doi: 10.1038/s44319-024-00213-7 (PMC11316074; doi:10.1038/s44319-024-00213-7)
Supplement: Supplementary file 17 — Source data Fig. 1 [file 44319_2024_213_MOESM17_ESM.zip › Figure 1/1A/Fig. 1A.xlsx]

## Sheet: Fig. 1A
Total body weight (gr) - 4 weeks
WT	Fam134a KO	Fam134b KO	Fam134c KO	Fam134ab dKO	Fam134ac dKO	Fam134bc dKO
18	13	20	19	18	19	10
20	14	20	16	19	15	13
20	19	19	18	19	11	15
15	15	18	15	18	17	13
14	16	13	17	16	19	15
13	20	18	15	17	18	14
16	22	14	15	11	17	15
16	19	16	14	17	18	15
18	14	13	15		13	11
13	15	16	15		16	12
14	16	16	16			13
16	13	14	16			13
16	18	14				13
13	17	15				12
	14					14

## Sheet: Statistical analysis 1A
Number of families	1
Number of comparisons per family	21
Alpha	0.05
Tukey's multiple comparisons test	Mean Diff,	95,00% CI of diff,	Below threshold?	Summary	Adjusted P Value
WT vs. Fam134aKO	-0.4762	-3,028 to 2,076	No	ns	0.9976	A-B
WT vs. Fam134bKO	-0.2857	-2,881 to 2,310	No	ns	0.9999	A-C
WT vs. Fam 134cKO	-0.05952	-2,761 to 2,642	No	ns	>0,9999	A-D
WT vs. Fam134a/bdKO	-1.018	-4,062 to 2,026	No	ns	0.95	A-E
WT vs. Fam134a/cdKO	-0.2429	-3,086 to 2,601	No	ns	>0,9999	A-F
WT vs. Fam134b/cdKO	2.657	0,1051 to 5,209	Yes	*	0.0358	A-G
Fam134aKO vs. Fam134bKO	0.1905	-2,362 to 2,743	No	ns	>0,9999	B-C
Fam134aKO vs. Fam 134cKO	0.4167	-2,243 to 3,076	No	ns	0.9991	B-D
Fam134aKO vs. Fam134a/bdKO	-0.5417	-3,548 to 2,465	No	ns	0.998	B-E
Fam134aKO vs. Fam134a/cdKO	0.2333	-2,570 to 3,037	No	ns	>0,9999	B-F
Fam134aKO vs. Fam134b/cdKO	3.133	0,6256 to 5,641	Yes	**	0.0054	B-G
Fam134bKO vs. Fam 134cKO	0.2262	-2,476 to 2,928	No	ns	>0,9999	C-D
Fam134bKO vs. Fam134a/bdKO	-0.7321	-3,776 to 2,312	No	ns	0.9905	C-E
Fam134bKO vs. Fam134a/cdKO	0.04286	-2,801 to 2,886	No	ns	>0,9999	C-F
Fam134bKO vs. Fam134b/cdKO	2.943	0,3908 to 5,495	Yes	*	0.0134	C-G
Fam 134cKO vs. Fam134a/bdKO	-0.9583	-4,093 to 2,176	No	ns	0.9676	D-E
Fam 134cKO vs. Fam134a/cdKO	-0.1833	-3,124 to 2,757	No	ns	>0,9999	D-F
Fam 134cKO vs. Fam134b/cdKO	2.717	0,05685 to 5,376	Yes	*	0.0421	D-G
Fam134a/bdKO vs. Fam134a/cdKO	0.775	-2,483 to 4,033	No	ns	0.991	E-F
Fam134a/bdKO vs. Fam134b/cdKO	3.675	0,6684 to 6,682	Yes	**	0.007	E-G
Fam134a/cdKO vs. Fam134b/cdKO	2.9	0,09630 to 5,704	Yes	*	0.0378	F-G
Test details	Mean 1	Mean 2	Mean Diff,	SE of diff,	n1	n2	q	DF
WT vs. Fam134aKO	15.86	16.33	-0.4762	0.844	14	15	0.7979	81
WT vs. Fam134bKO	15.86	16.14	-0.2857	0.8585	14	14	0.4707	81
WT vs. Fam 134cKO	15.86	15.92	-0.05952	0.8935	14	12	0.09421	81
WT vs. Fam134a/bdKO	15.86	16.88	-1.018	1.007	14	8	1.43	81
WT vs. Fam134a/cdKO	15.86	16.1	-0.2429	0.9404	14	10	0.3652	81
WT vs. Fam134b/cdKO	15.86	13.2	2.657	0.844	14	15	4.452	81
Fam134aKO vs. Fam134bKO	16.33	16.14	0.1905	0.844	15	14	0.3192	81
Fam134aKO vs. Fam 134cKO	16.33	15.92	0.4167	0.8797	15	12	0.6699	81
Fam134aKO vs. Fam134a/bdKO	16.33	16.88	-0.5417	0.9944	15	8	0.7704	81
Fam134aKO vs. Fam134a/cdKO	16.33	16.1	0.2333	0.9272	15	10	0.3559	81
Fam134aKO vs. Fam134b/cdKO	16.33	13.2	3.133	0.8294	15	15	5.343	81
Fam134bKO vs. Fam 134cKO	16.14	15.92	0.2262	0.8935	14	12	0.358	81
Fam134bKO vs. Fam134a/bdKO	16.14	16.88	-0.7321	1.007	14	8	1.029	81
Fam134bKO vs. Fam134a/cdKO	16.14	16.1	0.04286	0.9404	14	10	0.06445	81
Fam134bKO vs. Fam134b/cdKO	16.14	13.2	2.943	0.844	14	15	4.931	81
Fam 134cKO vs. Fam134a/bdKO	15.92	16.88	-0.9583	1.037	12	8	1.307	81
Fam 134cKO vs. Fam134a/cdKO	15.92	16.1	-0.1833	0.9725	12	10	0.2666	81
Fam 134cKO vs. Fam134b/cdKO	15.92	13.2	2.717	0.8797	12	15	4.368	81
Fam134a/bdKO vs. Fam134a/cdKO	16.88	16.1	0.775	1.077	8	10	1.017	81
Fam134a/bdKO vs. Fam134b/cdKO	16.88	13.2	3.675	0.9944	8	15	5.227	81
Fam134a/cdKO vs. Fam134b/cdKO	16.1	13.2	2.9	0.9272	10	15	4.423	81
