# Supplementary material for: Fam134c and Fam134b shape axonal endoplasmic reticulum architecture in vivo
Source: EMBO Rep. 2024 Jul 22;25(8):25. doi: 10.1038/s44319-024-00213-7 (PMC11316074; doi:10.1038/s44319-024-00213-7)
Supplement: Supplementary file 17 — Source data Fig. 1 [file 44319_2024_213_MOESM17_ESM.zip › Figure 1/1I/Fig. 1I.xlsx]

## Sheet: Fig. 1I
Survival (weeks)
WT	Fam134a KO	Fam134b KO	Fam134c KO	Fam134ab dKO	Fam134ac dKO	Fam134bc dKO
60	62	64	62	66	66	21
61	63	66	60	67	63	19
62	66	63	65	65	63	23
60	67	63	62	64	67	22
65	65	67	63	64	62	21
						21
						21
						19
						19
						19
						21

## Sheet: Statistical analysis
Comparison of Survival Curves
Log-rank (Mantel-Cox) test (recommended)
Chi square	65.81
df	6
P value	<0,0001
P value summary	****
Are the survival curves sig different?	Yes
Logrank test for trend (recommended)
Chi square	5.391
df	1
P value	0.0202
P value summary	*
Sig. trend?	Yes
Gehan-Breslow-Wilcoxon test
Chi square	60.51
df	6
P value	<0,0001
P value summary	****
Are the survival curves sig different?	Yes
