# Supplementary material for: Fam134c and Fam134b shape axonal endoplasmic reticulum architecture in vivo
Source: EMBO Rep. 2024 Jul 22;25(8):25. doi: 10.1038/s44319-024-00213-7 (PMC11316074; doi:10.1038/s44319-024-00213-7)
Supplement: Supplementary file 17 — Source data Fig. 1 [file 44319_2024_213_MOESM17_ESM.zip › Figure 1/1L/Fig. 1L.xlsx]

## Sheet: Fig. 1L
Rotarod (s)
4 weeks						15weeks
WT	Fam134b KO	Fam134c KO	Fam134bc dKO			WT	Fam134b KO	Fam134c KO	Fam134bc dKO
241.875	281.625	204.5	25.125			330.25	343	230.75	5.5
167	238.25	241.75	62.375			416	393.75	363	8
186.125	247.875	224.75	42.625			299	583.25	385.25	6.25
178.75	163.5	203.375	20.625			285.75	257.75	297.25	14.75
229.25	161.625	148.375	40.125			408.25	218	364	18
172	157.875	276.875	24.875			225.25	165.75	417	3.75
240.75	204.5	257.25	108.875			283	239.5	579	6.5
302.875	167.875	371.5	37.375			329.25	145.25	370.75	5.5
210	219.625	142.25	17.25			450.5	323.5	553.75	9.75
169.5	319.5	172.625	66.625			434.25	522.25	423.5	5.25
130.75	250.875	254.875	41.375			362.75	262.25	601	6.75
179.5	233	308	20.75			479.5	371.5	446.75	11.5
227.375	170.125	149.125	33.375				251.5	343	3
183.75	303	210.125	37				358.25	459.25	18.75
			54.375						3.5

## Sheet: Statistical analysis 1L
4 weeks												15 weeks
Number of families	1											Number of families	1
Number of comparisons per family	28											Number of comparisons per family	28
Alpha	0.05											Alpha	0.05
Tukey's multiple comparisons test	Mean Diff,	95,00% CI of diff,	Below threshold?	Summary	Adjusted P Value							Tukey's multiple comparisons test	Mean Diff,	95,00% CI of diff,	Below threshold?	Summary	Adjusted P Value
WT vs. Fam134bKO	-56.64	-124,3 to 11,02	No	ns	0.1717	A-B						WT vs. Fam134bKO	14.32	-48,40 to 77,03	No	ns	0.9966	A-B
WT vs. Fam 134cKO	-54.71	-122,4 to 12,94	No	ns	0.2066	A-C						WT vs. Fam 134cKO	-39.67	-102,4 to 23,05	No	ns	0.5155	A-C
WT vs. Fam134b/cdKO	150.6	84,04 to 217,1	Yes	****	<0,0001	A-D						WT vs. Fam134b/cdKO	162.9	101,1 to 224,6	Yes	****	<0,0001	A-D
WT vs. WT	-27.82	-95,48 to 39,84	No	ns	0.9073	A-F						WT vs. WT	-24.23	-89,31 to 40,85	No	ns	0.9432	A-F
WT vs. Fam134bKO	-45.88	-113,5 to 21,78	No	ns	0.4238	A-G						WT vs. Fam134bKO	3.28	-59,44 to 66,00	No	ns	>0,9999	A-G
WT vs. Fam 134cKO	-59.59	-127,2 to 8,069	No	ns	0.127	A-H						WT vs. Fam 134cKO	-56.93	-119,7 to 5,781	No	ns	0.104	A-H
WT vs. Fam134b/cdKO	154.2	87,69 to 220,7	Yes	****	<0,0001	A-I						WT vs. Fam134b/cdKO	163.1	101,4 to 224,9	Yes	****	<0,0001	A-I
Fam134bKO vs. Fam 134cKO	1.929	-65,73 to 69,59	No	ns	>0,9999	B-C						Fam134bKO vs. Fam 134cKO	-53.98	-114,2 to 6,273	No	ns	0.1136	B-C
Fam134bKO vs. Fam134b/cdKO	207.2	140,7 to 273,7	Yes	****	<0,0001	B-D						Fam134bKO vs. Fam134b/cdKO	148.5	89,30 to 207,8	Yes	****	<0,0001	B-D
Fam134bKO vs. WT	28.82	-38,84 to 96,48	No	ns	0.8904	B-F						Fam134bKO vs. WT	-38.54	-101,3 to 24,17	No	ns	0.5528	B-F
Fam134bKO vs. Fam134bKO	10.77	-56,89 to 78,43	No	ns	0.9997	B-G						Fam134bKO vs. Fam134bKO	-11.04	-71,29 to 49,22	No	ns	0.9992	B-G
Fam134bKO vs. Fam 134cKO	-2.946	-70,60 to 64,71	No	ns	>0,9999	B-H						Fam134bKO vs. Fam 134cKO	-71.25	-131,5 to -10,99	Yes	**	0.0092	B-H
Fam134bKO vs. Fam134b/cdKO	210.9	144,3 to 277,4	Yes	****	<0,0001	B-I						Fam134bKO vs. Fam134b/cdKO	148.8	89,55 to 208,0	Yes	****	<0,0001	B-I
Fam 134cKO vs. Fam134b/cdKO	205.3	138,8 to 271,8	Yes	****	<0,0001	C-D						Fam 134cKO vs. Fam134b/cdKO	202.5	143,3 to 261,8	Yes	****	<0,0001	C-D
Fam 134cKO vs. WT	26.89	-40,77 to 94,55	No	ns	0.9214	C-F						Fam 134cKO vs. WT	15.44	-47,28 to 78,15	No	ns	0.9946	C-F
Fam 134cKO vs. Fam134bKO	8.839	-58,82 to 76,50	No	ns	>0,9999	C-G						Fam 134cKO vs. Fam134bKO	42.95	-17,31 to 103,2	No	ns	0.3571	C-G
Fam 134cKO vs. Fam 134cKO	-4.875	-72,53 to 62,78	No	ns	>0,9999	C-H						Fam 134cKO vs. Fam 134cKO	-17.27	-77,52 to 42,99	No	ns	0.9866	C-H
Fam 134cKO vs. Fam134b/cdKO	208.9	142,4 to 275,4	Yes	****	<0,0001	C-I						Fam 134cKO vs. Fam134b/cdKO	202.8	143,5 to 262,0	Yes	****	<0,0001	C-I
Fam134b/cdKO vs. WT	-178.4	-244,9 to -111,9	Yes	****	<0,0001	D-F						Fam134b/cdKO vs. WT	-187.1	-248,8 to -125,3	Yes	****	<0,0001	D-F
Fam134b/cdKO vs. Fam134bKO	-196.4	-263,0 to -129,9	Yes	****	<0,0001	D-G						Fam134b/cdKO vs. Fam134bKO	-159.6	-218,8 to -100,3	Yes	****	<0,0001	D-G
Fam134b/cdKO vs. Fam 134cKO	-210.2	-276,7 to -143,6	Yes	****	<0,0001	D-H						Fam134b/cdKO vs. Fam 134cKO	-219.8	-279,0 to -160,6	Yes	****	<0,0001	D-H
Fam134b/cdKO vs. Fam134b/cdKO	3.65	-61,71 to 69,01	No	ns	>0,9999	D-I						Fam134b/cdKO vs. Fam134b/cdKO	0.25	-57,96 to 58,46	No	ns	>0,9999	D-I
WT vs. Fam134bKO	-18.05	-85,71 to 49,60	No	ns	0.9913	F-G						WT vs. Fam134bKO	27.51	-35,21 to 90,22	No	ns	0.874	F-G
WT vs. Fam 134cKO	-31.77	-99,43 to 35,89	No	ns	0.8306	F-H						WT vs. Fam 134cKO	-32.71	-95,42 to 30,01	No	ns	0.7409	F-H
WT vs. Fam134b/cdKO	182	115,5 to 248,6	Yes	****	<0,0001	F-I						WT vs. Fam134b/cdKO	187.3	125,6 to 249,1	Yes	****	<0,0001	F-I
Fam134bKO vs. Fam 134cKO	-13.71	-81,37 to 53,94	No	ns	0.9984	G-H						Fam134bKO vs. Fam 134cKO	-60.21	-120,5 to 0,04132	No	ns	0.0503	G-H
Fam134bKO vs. Fam134b/cdKO	200.1	133,6 to 266,6	Yes	****	<0,0001	G-I						Fam134bKO vs. Fam134b/cdKO	159.8	100,6 to 219,1	Yes	****	<0,0001	G-I
Fam 134cKO vs. Fam134b/cdKO	213.8	147,3 to 280,3	Yes	****	<0,0001	H-I						Fam 134cKO vs. Fam134b/cdKO	220	160,8 to 279,3	Yes	****	<0,0001	H-I
Test details	Mean 1	Mean 2	Mean Diff,	SE of diff,	n1	n2	q	DF				Test details	Mean 1	Mean 2	Mean Diff,	SE of diff,	n1	n2	q	DF
WT vs. Fam134bKO	192.4	249.1	-56.64	21.88	14	14	3.661	106				WT vs. Fam134bKO	167.2	152.9	14.32	20.27	12	14	0.999	102
WT vs. Fam 134cKO	192.4	247.1	-54.71	21.88	14	14	3.537	106				WT vs. Fam 134cKO	167.2	206.9	-39.67	20.27	12	14	2.768	102
WT vs. Fam134b/cdKO	192.4	41.87	150.6	21.51	14	15	9.898	106				WT vs. Fam134b/cdKO	167.2	4.35	162.9	19.95	12	15	11.54	102
WT vs. WT	192.4	220.3	-27.82	21.88	14	14	1.798	106				WT vs. WT	167.2	191.4	-24.23	21.03	12	12	1.629	102
WT vs. Fam134bKO	192.4	238.3	-45.88	21.88	14	14	2.965	106				WT vs. Fam134bKO	167.2	163.9	3.28	20.27	12	14	0.2289	102
WT vs. Fam 134cKO	192.4	252	-59.59	21.88	14	14	3.852	106				WT vs. Fam 134cKO	167.2	224.1	-56.93	20.27	12	14	3.973	102
WT vs. Fam134b/cdKO	192.4	38.22	154.2	21.51	14	15	10.14	106				WT vs. Fam134b/cdKO	167.2	4.1	163.1	19.95	12	15	11.56	102
Fam134bKO vs. Fam 134cKO	249.1	247.1	1.929	21.88	14	14	0.1247	106				Fam134bKO vs. Fam 134cKO	152.9	206.9	-53.98	19.47	14	14	3.921	102
Fam134bKO vs. Fam134b/cdKO	249.1	41.87	207.2	21.51	14	15	13.62	106				Fam134bKO vs. Fam134b/cdKO	152.9	4.35	148.5	19.14	14	15	10.97	102
Fam134bKO vs. WT	249.1	220.3	28.82	21.88	14	14	1.863	106				Fam134bKO vs. WT	152.9	191.4	-38.54	20.27	14	12	2.69	102
Fam134bKO vs. Fam134bKO	249.1	238.3	10.77	21.88	14	14	0.696	106				Fam134bKO vs. Fam134bKO	152.9	163.9	-11.04	19.47	14	14	0.8016	102
Fam134bKO vs. Fam 134cKO	249.1	252	-2.946	21.88	14	14	0.1904	106				Fam134bKO vs. Fam 134cKO	152.9	224.1	-71.25	19.47	14	14	5.175	102
Fam134bKO vs. Fam134b/cdKO	249.1	38.22	210.9	21.51	14	15	13.86	106				Fam134bKO vs. Fam134b/cdKO	152.9	4.1	148.8	19.14	14	15	10.99	102
Fam 134cKO vs. Fam134b/cdKO	247.1	41.87	205.3	21.51	14	15	13.5	106				Fam 134cKO vs. Fam134b/cdKO	206.9	4.35	202.5	19.14	14	15	14.96	102
Fam 134cKO vs. WT	247.1	220.3	26.89	21.88	14	14	1.738	106				Fam 134cKO vs. WT	206.9	191.4	15.44	20.27	14	12	1.077	102
Fam 134cKO vs. Fam134bKO	247.1	238.3	8.839	21.88	14	14	0.5713	106				Fam 134cKO vs. Fam134bKO	206.9	163.9	42.95	19.47	14	14	3.119	102
Fam 134cKO vs. Fam 134cKO	247.1	252	-4.875	21.88	14	14	0.3151	106				Fam 134cKO vs. Fam 134cKO	206.9	224.1	-17.27	19.47	14	14	1.254	102
Fam 134cKO vs. Fam134b/cdKO	247.1	38.22	208.9	21.51	14	15	13.74	106				Fam 134cKO vs. Fam134b/cdKO	206.9	4.1	202.8	19.14	14	15	14.98	102
Fam134b/cdKO vs. WT	41.87	220.3	-178.4	21.51	15	14	11.73	106				Fam134b/cdKO vs. WT	4.35	191.4	-187.1	19.95	15	12	13.26	102
Fam134b/cdKO vs. Fam134bKO	41.87	238.3	-196.4	21.51	15	14	12.91	106				Fam134b/cdKO vs. Fam134bKO	4.35	163.9	-159.6	19.14	15	14	11.79	102
Fam134b/cdKO vs. Fam 134cKO	41.87	252	-210.2	21.51	15	14	13.82	106				Fam134b/cdKO vs. Fam 134cKO	4.35	224.1	-219.8	19.14	15	14	16.24	102
Fam134b/cdKO vs. Fam134b/cdKO	41.87	38.22	3.65	21.14	15	15	0.2442	106				Fam134b/cdKO vs. Fam134b/cdKO	4.35	4.1	0.25	18.81	15	15	0.0188	102
WT vs. Fam134bKO	220.3	238.3	-18.05	21.88	14	14	1.167	106				WT vs. Fam134bKO	191.4	163.9	27.51	20.27	12	14	1.92	102
WT vs. Fam 134cKO	220.3	252	-31.77	21.88	14	14	2.053	106				WT vs. Fam 134cKO	191.4	224.1	-32.71	20.27	12	14	2.282	102
WT vs. Fam134b/cdKO	220.3	38.22	182	21.51	14	15	11.97	106				WT vs. Fam134b/cdKO	191.4	4.1	187.3	19.95	12	15	13.28	102
Fam134bKO vs. Fam 134cKO	238.3	252	-13.71	21.88	14	14	0.8865	106				Fam134bKO vs. Fam 134cKO	163.9	224.1	-60.21	19.47	14	14	4.374	102
Fam134bKO vs. Fam134b/cdKO	238.3	38.22	200.1	21.51	14	15	13.15	106				Fam134bKO vs. Fam134b/cdKO	163.9	4.1	159.8	19.14	14	15	11.81	102
Fam 134cKO vs. Fam134b/cdKO	252	38.22	213.8	21.51	14	15	14.06	106				Fam 134cKO vs. Fam134b/cdKO	224.1	4.1	220	19.14	14	15	16.26	102
