# Supplementary material for: Fam134c and Fam134b shape axonal endoplasmic reticulum architecture in vivo
Source: EMBO Rep. 2024 Jul 22;25(8):25. doi: 10.1038/s44319-024-00213-7 (PMC11316074; doi:10.1038/s44319-024-00213-7)
Supplement: Supplementary file 17 — Source data Fig. 1 [file 44319_2024_213_MOESM17_ESM.zip › Figure 1/1K/Fig. 1K.xlsx]

## Sheet: Fig. 1K
Hanging wire (s)
4 weeks						15weeks
WT	Fam134b KO	Fam134c KO	Fam134bc dKO			WT	Fam134b KO	Fam134c KO	Fam134bc dKO
60	31	120	15			70	120	28	1
120	120	120	10			110	31	43	0
120	120	36	1			120	34	34	1
120	120	120	1			69	120	83	1
120	120	120	3			120	120	31	0
120	120	120	2			120	120	120	2
120	120	120	5			120	120	120	2
120	3	120	1			120	120	120	2
120	120	120	17			120	120	120	0
120	120	120	4			120	120	120	1
120	120	120	5			120	120	120	1
120	120	120	3			120	120	120	1
120	120	70	13				120	120	3
120	120	120	2				120	120	4
			0						2

## Sheet: Statistical analysis 1K
4 weeks												15 weeks
Number of families	1											Number of families	1
Number of comparisons per family	6											Number of comparisons per family	6
Alpha	0.05											Alpha	0.05
Tukey's multiple comparisons test	Mean Diff,	95,00% CI of diff,	Below threshold?	Summary	Adjusted P Value							Tukey's multiple comparisons test	Mean Diff,	95,00% CI of diff,	Below threshold?	Summary	Adjusted P Value
WT vs. Fam134bKO	10.43	-13,67 to 34,53	No	ns	0.6619	A-B						WT vs. Fam134bKO	3.25	-25,28 to 31,78	No	ns	0.9903	A-B
WT vs. Fam 134cKO	5.286	-18,81 to 29,38	No	ns	0.9371	A-C						WT vs. Fam 134cKO	17.96	-10,57 to 46,50	No	ns	0.3487	A-C
WT vs. Fam134b/cdKO	110.2	86,55 to 133,9	Yes	****	<0,0001	A-D						WT vs. Fam134b/cdKO	109.4	81,26 to 137,4	Yes	****	<0,0001	A-D
Fam134bKO vs. Fam 134cKO	-5.143	-29,24 to 18,96	No	ns	0.9417	B-C						Fam134bKO vs. Fam 134cKO	14.71	-12,70 to 42,13	No	ns	0.4895	B-C
Fam134bKO vs. Fam134b/cdKO	99.82	76,13 to 123,5	Yes	****	<0,0001	B-D						Fam134bKO vs. Fam134b/cdKO	106.1	79,15 to 133,1	Yes	****	<0,0001	B-D
Fam 134cKO vs. Fam134b/cdKO	105	81,27 to 128,7	Yes	****	<0,0001	C-D						Fam 134cKO vs. Fam134b/cdKO	91.39	64,43 to 118,3	Yes	****	<0,0001	C-D
Test details	Mean 1	Mean 2	Mean Diff,	SE of diff,	n1	n2	q	DF				Test details	Mean 1	Mean 2	Mean Diff,	SE of diff,	n1	n2	q	DF
WT vs. Fam134bKO	115.7	105.3	10.43	9.086	14	14	1.623	53				WT vs. Fam134bKO	110.8	107.5	3.25	10.74	12	14	0.4278	51
WT vs. Fam 134cKO	115.7	110.4	5.286	9.086	14	14	0.8228	53				WT vs. Fam 134cKO	110.8	92.79	17.96	10.74	12	14	2.365	51
WT vs. Fam134b/cdKO	115.7	5.467	110.2	8.933	14	15	17.45	53				WT vs. Fam134b/cdKO	110.8	1.4	109.4	10.58	12	15	14.62	51
Fam134bKO vs. Fam 134cKO	105.3	110.4	-5.143	9.086	14	14	0.8005	53				Fam134bKO vs. Fam 134cKO	107.5	92.79	14.71	10.32	14	14	2.016	51
Fam134bKO vs. Fam134b/cdKO	105.3	5.467	99.82	8.933	14	15	15.8	53				Fam134bKO vs. Fam134b/cdKO	107.5	1.4	106.1	10.15	14	15	14.79	51
Fam 134cKO vs. Fam134b/cdKO	110.4	5.467	105	8.933	14	15	16.62	53				Fam 134cKO vs. Fam134b/cdKO	92.79	1.4	91.39	10.15	14	15	12.74	51
