# Supplementary material for: Fam134c and Fam134b shape axonal endoplasmic reticulum architecture in vivo
Source: EMBO Rep. 2024 Jul 22;25(8):25. doi: 10.1038/s44319-024-00213-7 (PMC11316074; doi:10.1038/s44319-024-00213-7)
Supplement: Supplementary file 17 — Source data Fig. 1 [file 44319_2024_213_MOESM17_ESM.zip › Figure 1/1E/1E.xlsx]

## Sheet: Fig. 1E
Lenght (mm)
	Lenght (mm)	Tibia	Femur	Humerus	Scapula			Lenght (mm)	Tibia	Femur	Humerus	Scapula
	WT	14.611	12.391	10.4	8.66			BC dKO	13.323	12.264	9.08	8.6
		15.837	13.006	9.85	8.03				13.388	11.338	9.15	8.03
		15.491	13.645	9.91	9.47				13.86	12.633	9.47	7.58
		15.553	13.226	10.35	9.48				13.611	12.631	9.29	8.07
		14.768	13.225	11.2	9.37				14.561	11.936	9.62	8.13
		15.113	13.293	10.41	-				14.434	12.729	9.99	-

## Sheet: Statistical analysis 1E
Femur				Tibia				Scapula				Humerus
												Table Analyzed	Data 1
Table Analyzed	Data 1			Table Analyzed	Data 1			Table Analyzed	Data 1
												Column B	Fam134b/c dKO
Column B	Fam134b/c dKO			Column B	Fam134b/c dKO			Column B	Fam134b/c dKO			vs.	vs,
vs.	vs,			vs.	vs,			vs.	vs,			Column A	WT
Column A	WT			Column A	WT			Column A	WT
												Unpaired t test
Unpaired t test				Unpaired t test				Unpaired t test				P value	0.0034
P value	0.0094			P value	0.0009			P value	0.0235			P value summary	**
P value summary	**			P value summary	***			P value summary	*			Significantly different (P < 0.05)?	Yes
Significantly different (P < 0.05)?	Yes			Significantly different (P < 0.05)?	Yes			Significantly different (P < 0.05)?	Yes			One- or two-tailed P value?	Two-tailed
One- or two-tailed P value?	Two-tailed			One- or two-tailed P value?	Two-tailed			One- or two-tailed P value?	Two-tailed			t, df	t=3,816, df=10
t, df	t=3,203, df=10			t, df	t=4,672, df=10			t, df	t=2,793, df=8
												How big is the difference?
How big is the difference?				How big is the difference?				How big is the difference?				Mean of column A	10.35
Mean of column A	13.12			Mean of column A	15.23			Mean of column A	9.002			Mean of column B	9.433
Mean of column B	12.23			Mean of column B	13.87			Mean of column B	8.082			Difference between means (B - A) ± SEM	-0,9200 ± 0,2411
Difference between means (B - A) ± SEM	-0,8833 ± 0,2758			Difference between means (B - A) ± SEM	-1,367 ± 0,2925			Difference between means (B - A) ± SEM	-0,9200 ± 0,3294			95% confidence interval	-1,457 to -0,3828
95% confidence interval	-1,498 to -0,2689			95% confidence interval	-2,018 to -0,7149			95% confidence interval	-1,680 to -0,1604			R squared (eta squared)	0.5928
R squared (eta squared)	0.5064			R squared (eta squared)	0.6858			R squared (eta squared)	0.4937
												F test to compare variances
F test to compare variances				F test to compare variances				F test to compare variances				F, DFn, Dfd	2,050, 5, 5
F, DFn, Dfd	1,823, 5, 5			F, DFn, Dfd	1,265, 5, 5			F, DFn, Dfd	3,130, 4, 4			P value	0.4495
P value	0.526			P value	0.8029			P value	0.295			P value summary	ns
P value summary	ns			P value summary	ns			P value summary	ns			Significantly different (P < 0.05)?	No
Significantly different (P < 0.05)?	No			Significantly different (P < 0.05)?	No			Significantly different (P < 0.05)?	No
												Data analyzed
Data analyzed				Data analyzed				Data analyzed				Sample size, column A	6
Sample size, column A	6			Sample size, column A	6			Sample size, column A	5			Sample size, column B	6
Sample size, column B	6			Sample size, column B	6			Sample size, column B	5
