# Supplementary material for: Fam134c and Fam134b shape axonal endoplasmic reticulum architecture in vivo
Source: EMBO Rep. 2024 Jul 22;25(8):25. doi: 10.1038/s44319-024-00213-7 (PMC11316074; doi:10.1038/s44319-024-00213-7)
Supplement: Supplementary file 17 — Source data Fig. 1 [file 44319_2024_213_MOESM17_ESM.zip › Figure 1/1D/1D.xlsx]

## Sheet: Fig. 1D
Heart weight (mg)
Heart (mg)
WT	FamB/C KO
131	104
125	105
115	84

## Sheet: Statistical analysis 1D
Table Analyzed	Data 1
Column B	Fam134BC dKO
vs.	vs,
Column A	WT
Unpaired t test
P value	0.0348
P value summary	*
Significantly different (P < 0.05)?	Yes
One- or two-tailed P value?	Two-tailed
t, df	t=3,140, df=4
How big is the difference?
Mean of column A	123.7
Mean of column B	97.67
Difference between means (B - A) ± SEM	-26,00 ± 8,280
95% confidence interval	-48,99 to -3,012
R squared (eta squared)	0.7114
F test to compare variances
F, DFn, Dfd	2,148, 2, 2
P value	0.6353
P value summary	ns
Significantly different (P < 0.05)?	No
Data analyzed
Sample size, column A	3
Sample size, column B	3
