# Supplementary material for: Fam134c and Fam134b shape axonal endoplasmic reticulum architecture in vivo
Source: EMBO Rep. 2024 Jul 22;25(8):25. doi: 10.1038/s44319-024-00213-7 (PMC11316074; doi:10.1038/s44319-024-00213-7)
Supplement: Supplementary file 17 — Source data Fig. 1 [file 44319_2024_213_MOESM17_ESM.zip › Figure 1/1C/1C.xlsx]

## Sheet: Fig. 1C
Skeletal muscle weight at 4 weeks (mg)
Gastrocnemius (mg)						Triceps (mg)
WT	Fam134b KO	Fam134c KO	Fam134bc dKO			WT	Fam134b KO	Fam134c KO	Fam134bc dKO
0.065	0.062	0.047	0.038			0.053	0.05	0.038	0.023
0.066	0.058	0.038	0.024			0.042	0.041	0.043	0.012
0.072	0.054	0.055	0.027			0.041	0.047	0.04	0.021
0.052	0.044	0.053	0.024			0.059	0.044	0.031	0.023
0.067	0.051	0.055				0.044	0.034	0.046
0.077	0.049	0.055				0.054	0.057	0.043
0.054	0.054	0.052				0.047	0.039	0.042
0.052	0.05	0.053				0.05	0.04	0.031
		0.048						0.051
		0.055						0.04
		0.044						0.05
		0.04						0.042

## Sheet: Statistical analysis 1C
Gastrocnemius											Triceps
Number of families	1										Number of families	1
Number of comparisons per family	6										Number of comparisons per family	6
Alpha	0.05										Alpha	0.05
Tukey's multiple comparisons test	Mean Diff,	95,00% CI of diff,	Below threshold?	Summary	Adjusted P Value						Tukey's multiple comparisons test	Mean Diff,	95,00% CI of diff,	Below threshold?	Summary	Adjusted P Value
WT vs. Fam134B KO	0.010375	0,0007493666127 to 0,02000063339	Yes	*	0.031	A-B					WT vs. Fam134B KO	0.00475	-0,004019 to 0,01352	No	ns	0.4631	A-B
WT vs. Fam134C KO	0.0135417	0,004754705773 to 0,02232862756	Yes	**	0.0013	A-C					WT vs. Fam134C KO	0.007333	-0,0006712 to 0,01534	No	ns	0.0816	A-C
WT vs. Fam134BC dKO	0.034875	0,02308605488 to 0,04666394512	Yes	****	<0,0001	A-D					WT vs. Fam134BC dKO	0.029	0,01826 to 0,03974	Yes	****	<0,0001	A-D
Fam134B KO vs. Fam134C KO	0.00316667	-0,005620294227 to 0,01195362756	No	ns	0.7596	B-C					Fam134B KO vs. Fam134C KO	0.002583	-0,005421 to 0,01059	No	ns	0.8145	B-C
Fam134B KO vs. Fam134BC dKO	0.0245	0,01271105488 to 0,03628894512	Yes	****	<0,0001	B-D					Fam134B KO vs. Fam134BC dKO	0.02425	0,01351 to 0,03499	Yes	****	<0,0001	B-D
Fam134C KO vs. Fam134BC dKO	0.0213333	0,01021860928 to 0,03244805739	Yes	****	<0,0001	C-D					Fam134C KO vs. Fam134BC dKO	0.02167	0,01154 to 0,03179	Yes	****	<0,0001	C-D
Test details	Mean 1	Mean 2	Mean Diff,	SE of diff,	n1	n2	q	DF			Test details	Mean 1	Mean 2	Mean Diff,	SE of diff,	n1	n2	q	DF
WT vs. Fam134B KO	0.063125	0.05275	0.010375	0.00352547	8	8	4.16185	28			WT vs. Fam134B KO	0.04875	0.044	0.00475	0.003212	8	8	2.092	28
WT vs. Fam134C KO	0.063125	0.0495833	0.0135417	0.0032183	8	12	5.9506	28			WT vs. Fam134C KO	0.04875	0.04142	0.007333	0.002932	8	12	3.537	28
WT vs. Fam134BC dKO	0.063125	0.02825	0.034875	0.0043178	8	4	11.4226	28			WT vs. Fam134BC dKO	0.04875	0.01975	0.029	0.003933	8	4	10.43	28
Fam134B KO vs. Fam134C KO	0.05275	0.0495833	0.00316667	0.0032183	8	12	1.39152	28			Fam134B KO vs. Fam134C KO	0.044	0.04142	0.002583	0.002932	8	12	1.246	28
Fam134B KO vs. Fam134BC dKO	0.05275	0.02825	0.0245	0.0043178	8	4	8.02451	28			Fam134B KO vs. Fam134BC dKO	0.044	0.01975	0.02425	0.003933	8	4	8.719	28
Fam134C KO vs. Fam134BC dKO	0.0495833	0.02825	0.0213333	0.00407086	12	4	7.41118	28			Fam134C KO vs. Fam134BC dKO	0.04142	0.01975	0.02167	0.003708	12	4	8.263	28
