# Supplementary material for: Fam134c and Fam134b shape axonal endoplasmic reticulum architecture in vivo
Source: EMBO Rep. 2024 Jul 22;25(8):25. doi: 10.1038/s44319-024-00213-7 (PMC11316074; doi:10.1038/s44319-024-00213-7)
Supplement: Supplementary file 17 — Source data Fig. 1 [file 44319_2024_213_MOESM17_ESM.zip › Figure 1/1J/Fig. 1J.xlsx]

## Sheet: Fig. 1J
Hanging steel (s)
4 weeks						15weeks
WT	Fam134b KO	Fam134c KO	Fam134bc dKO			WT	Fam134b KO	Fam134c KO	Fam134bc dKO
120	20	9.5	41.5			32	120	7.5	7
85	76.5	12	21.5			105	39	76.5	1
7.5	61	41	3.5			120	61.5	110	1
25	120	12.5	8.5			50	51	78	1
120	93	50	14			100.5	30	120	2.5
28.5	69	70.5	8			120	84.5	84.5	4.5
73	110	26	15			98	120	120	2.5
120	23.5	120	4.5			105	120	120	2
72.5	91.5	120	47.5			83.5	120	35	0
81.5	120	120	13.5			80	105	120	1
120	120	120	2			90.5	46.5	120	1.5
20	120	94.5	6			73.5	120	120	3
66	75	108	2				67	76.5	1
120	120	91.5	10.5				79	76.5	1.5
			5.5						2

## Sheet: Statstical analysis 1J
4 weeks												15 weeks
Number of families	1											Number of families	1
Number of comparisons per family	6											Number of comparisons per family	6
Alpha	0.05											Alpha	0.05
Tukey's multiple comparisons test	Mean Diff,	95,00% CI of diff,	Below threshold?	Summary	Adjusted P Value							Tukey's multiple comparisons test	Mean Diff,	95,00% CI of diff,	Below threshold?	Summary	Adjusted P Value
WT vs. Fam134bKO	-11.46	-47,12 to 24,19	No	ns	0.8288	A-B						WT vs. Fam134bKO	5.06	-23,95 to 34,07	No	ns	0.9667	A-B
WT vs. Fam 134cKO	4.536	-31,12 to 40,19	No	ns	0.9866	A-C						WT vs. Fam 134cKO	-2.155	-31,17 to 26,86	No	ns	0.9972	A-C
WT vs. Fam134b/cdKO	62.08	27,02 to 97,13	Yes	***	0.0001	A-D						WT vs. Fam134b/cdKO	86.07	57,51 to 114,6	Yes	****	<0,0001	A-D
Fam134bKO vs. Fam 134cKO	16	-19,65 to 51,65	No	ns	0.6356	B-C						Fam134bKO vs. Fam 134cKO	-7.214	-35,09 to 20,66	No	ns	0.9014	B-C
Fam134bKO vs. Fam134b/cdKO	73.54	38,49 to 108,6	Yes	****	<0,0001	B-D						Fam134bKO vs. Fam134b/cdKO	81.01	53,60 to 108,4	Yes	****	<0,0001	B-D
Fam 134cKO vs. Fam134b/cdKO	57.54	22,49 to 92,60	Yes	***	0.0003	C-D						Fam 134cKO vs. Fam134b/cdKO	88.22	60,82 to 115,6	Yes	****	<0,0001	C-D
Test details	Mean 1	Mean 2	Mean Diff,	SE of diff,	n1	n2	q	DF				Test details	Mean 1	Mean 2	Mean Diff,	SE of diff,	n1	n2	q	DF
WT vs. Fam134bKO	75.64	87.11	-11.46	13.44	14	14	1.206	53				WT vs. Fam134bKO	88.17	83.11	5.06	10.92	12	14	0.655	51
WT vs. Fam 134cKO	75.64	71.11	4.536	13.44	14	14	0.4772	53				WT vs. Fam 134cKO	88.17	90.32	-2.155	10.92	12	14	0.279	51
WT vs. Fam134b/cdKO	75.64	13.57	62.08	13.22	14	15	6.643	53				WT vs. Fam134b/cdKO	88.17	2.1	86.07	10.75	12	15	11.32	51
Fam134bKO vs. Fam 134cKO	87.11	71.11	16	13.44	14	14	1.683	53				Fam134bKO vs. Fam 134cKO	83.11	90.32	-7.214	10.5	14	14	0.9721	51
Fam134bKO vs. Fam134b/cdKO	87.11	13.57	73.54	13.22	14	15	7.869	53				Fam134bKO vs. Fam134b/cdKO	83.11	2.1	81.01	10.32	14	15	11.1	51
Fam 134cKO vs. Fam134b/cdKO	71.11	13.57	57.54	13.22	14	15	6.157	53				Fam 134cKO vs. Fam134b/cdKO	90.32	2.1	88.22	10.32	14	15	12.09	51
