# Supplementary material for: Fam134c and Fam134b shape axonal endoplasmic reticulum architecture in vivo
Source: EMBO Rep. 2024 Jul 22;25(8):25. doi: 10.1038/s44319-024-00213-7 (PMC11316074; doi:10.1038/s44319-024-00213-7)
Supplement: Supplementary file 18 — Source data Fig. 2 [file 44319_2024_213_MOESM18_ESM.zip]

Archive with 58 entries (51 files):
- Figure 2/
- __MACOSX/._Figure 2
- Figure 2/.DS_Store
- __MACOSX/Figure 2/._.DS_Store
- Figure 2/2I/
- __MACOSX/Figure 2/._2I
- Figure 2/2F-H/
- Figure 2/2A/
- Figure 2/2J/
- __MACOSX/Figure 2/._2J
- Figure 2/2E/
- Figure 2/2B-D/
- Figure 2/2I/.DS_Store
- __MACOSX/Figure 2/2I/._.DS_Store
- Figure 2/2I/2500X_2410_WT 15 weeks_0017 nobar.tif
- __MACOSX/Figure 2/2I/._2500X_2410_WT 15 weeks_0017 nobar.tif
- Figure 2/2I/2500X_2425__BCKO 15 weeks_0018 no bar.tiff
- __MACOSX/Figure 2/2I/._2500X_2425__BCKO 15 weeks_0018 no bar.tiff
- Figure 2/2F-H/.DS_Store
- __MACOSX/Figure 2/2F-H/._.DS_Store
- Figure 2/2F-H/Fig2G.xlsx
- __MACOSX/Figure 2/2F-H/._Fig2G.xlsx
- Figure 2/2F-H/Fig2F.xlsx
- __MACOSX/Figure 2/2F-H/._Fig2F.xlsx
- Figure 2/2F-H/Fig2H.xlsx
- __MACOSX/Figure 2/2F-H/._Fig2H.xlsx
- Figure 2/2A/BKO 4 weeks Snap-1597.czi - C=0.tif
- __MACOSX/Figure 2/2A/._BKO 4 weeks Snap-1597.czi - C=0.tif
- Figure 2/2A/CKO 4 weeks Snap-1592.czi - C=0.tif
- __MACOSX/Figure 2/2A/._CKO 4 weeks Snap-1592.czi - C=0.tif
- Figure 2/2A/WT 4 weeks Snap-1600.czi - C=0.tif
- __MACOSX/Figure 2/2A/._WT 4 weeks Snap-1600.czi - C=0.tif
- Figure 2/2A/BCKO 4 weeks Snap-1586.czi - C=0.tif
- __MACOSX/Figure 2/2A/._BCKO 4 weeks Snap-1586.czi - C=0.tif
- Figure 2/2J/.DS_Store
- __MACOSX/Figure 2/2J/._.DS_Store
- Figure 2/2J/WT 12kX_2410__0006 no bar.tiff
- __MACOSX/Figure 2/2J/._WT 12kX_2410__0006 no bar.tiff
- Figure 2/2J/BC KO 12kX_2426__0001 no bar.tiff
- __MACOSX/Figure 2/2J/._BC KO 12kX_2426__0001 no bar.tiff
- Figure 2/2E/CKO 15 weeks Snap-1633.czi - C=0.tif
- __MACOSX/Figure 2/2E/._CKO 15 weeks Snap-1633.czi - C=0.tif
- Figure 2/2E/BCKO 15 weeks Snap-1611.czi - C=0.tif
- __MACOSX/Figure 2/2E/._BCKO 15 weeks Snap-1611.czi - C=0.tif
- Figure 2/2E/BKO 15 weeks Snap-1620.czi - C=0.tif
- __MACOSX/Figure 2/2E/._BKO 15 weeks Snap-1620.czi - C=0.tif
- Figure 2/2E/WT 15 weeks Snap-1629.czi - C=0.tif
- __MACOSX/Figure 2/2E/._WT 15 weeks Snap-1629.czi - C=0.tif
- Figure 2/2B-D/.DS_Store
- __MACOSX/Figure 2/2B-D/._.DS_Store
- Figure 2/2B-D/Fig2D.xlsx
- __MACOSX/Figure 2/2B-D/._Fig2D.xlsx
- Figure 2/2B-D/Fig2C.xlsx
- __MACOSX/Figure 2/2B-D/._Fig2C.xlsx
- Figure 2/2B-D/~$Fig2D.xlsx
- __MACOSX/Figure 2/2B-D/._~$Fig2D.xlsx
- Figure 2/2B-D/Fig2B.xlsx
- __MACOSX/Figure 2/2B-D/._Fig2B.xlsx
