# Supplementary material for: Fam134c and Fam134b shape axonal endoplasmic reticulum architecture in vivo
Source: EMBO Rep. 2024 Jul 22;25(8):25. doi: 10.1038/s44319-024-00213-7 (PMC11316074; doi:10.1038/s44319-024-00213-7)
Supplement: Supplementary file 18 — Source data Fig. 2 [file 44319_2024_213_MOESM18_ESM.zip › Figure 2/2F-H/Fig2F.xlsx]

## Sheet: Fig. 2F
	Degenerating axons (n)	Area dorsal spinal cord (µm2)	Ratio (n/104 µm2)
Mouse WT 01	9	52541.6	1.71293
Mouse WT 02	3	91442.5	0.328075
Mouse WT 03	7	100594	0.69587
Mouse WT 04	5	91633.6	0.545651
Mouse WT 05	8	104335	0.766758
Mouse FAM134BKO 01	12	92988.6	1.29048
Mouse FAM134BKO 02	16	96321.6	1.6611
Mouse FAM134BKO 03	11	65037.9	1.69132
Mouse FAM134CKO 01	8	68975.1	1.15984
Mouse FAM134CKO 02	15	54738.5	2.7403
Mouse FAM134CKO 03	14	76160.7	1.83822
Mouse FAM134BCdKO 01	31	85428.9	3.62875
Mouse FAM134BCdKO 02	48	69414.9	6.91494
Mouse FAM134BCdKO 03	24	50050.9	4.79512
Mouse FAM134BCdKO 04	27	47931.2	5.63307
Mouse FAM134BCdKO 05	24	61413.6	3.90793
Mouse FAM134BCdKO 06	66	75891.7	8.6966

## Sheet: Statistical analysis 2F
Number of families	1
Number of comparisons per family	6
Alpha	0.05
Dunnett's T3 multiple comparisons test	Mean Diff,	95,00% CI of diff,	Below threshold?	Summary	Adjusted P Value
WT vs. Fam134bKO	-0.7378	-1,899 to 0,4237	No	ns	0.1521	A-B
WT vs. Fam134cKO	-1.103	-4,575 to 2,370	No	ns	0.3874	A-C
WT vs. Fam134b/cdKO	-4.786	-8,327 to -1,245	Yes	**	0.0058	A-D
Fam134bKO vs. Fam134cKO	-0.3652	-5,555 to 4,825	No	ns	0.9402	B-C
Fam134bKO vs. Fam134b/cdKO	-4.048	-7,795 to -0,3015	Yes	*	0.0181	B-D
Fam134cKO vs. Fam134b/cdKO	-3.683	-7,370 to 0,003420	Yes	*	0.0251	C-D
Test details	Mean 1	Mean 2	Mean Diff,	SE of diff,	n1	n2	t	DF
WT vs. Fam134bKO	0.8099	1.548	-0.7378	0.2706	5	3	2.726	5.709
WT vs. Fam134cKO	0.8099	1.913	-1.103	0.5159	5	3	2.138	3.113
WT vs. Fam134b/cdKO	0.8099	5.596	-4.786	0.8249	5	6	5.802	5.888
Fam134bKO vs. Fam134cKO	1.548	1.913	-0.3652	0.4756	3	3	0.7678	2.315
Fam134bKO vs. Fam134b/cdKO	1.548	5.596	-4.048	0.8003	3	6	5.059	5.26
Fam134cKO vs. Fam134b/cdKO	1.913	5.596	-3.683	0.9129	3	6	4.035	6.96
