# Supplementary material for: Fam134c and Fam134b shape axonal endoplasmic reticulum architecture in vivo
Source: EMBO Rep. 2024 Jul 22;25(8):25. doi: 10.1038/s44319-024-00213-7 (PMC11316074; doi:10.1038/s44319-024-00213-7)
Supplement: Supplementary file 18 — Source data Fig. 2 [file 44319_2024_213_MOESM18_ESM.zip › Figure 2/2F-H/Fig2H.xlsx]

## Sheet: Fig. 2H
Mouse WT 01	Mouse WT 02	Mouse WT 03	Mouse WT 04	Mouse WT 05		Mouse FAM134BKO 01	Mouse FAM134BKO 02	Mouse FAM134BKO 03		Mouse FAM134CKO 01	Mouse FAM134CKO 02	Mouse FAM134CKO 03		Mouse FAM134BCdKO 01	Mouse FAM134BCdKO 02	Mouse FAM134BCdKO 03	Mouse FAM134BCdKO 04	Mouse FAM134BCdKO 05	Mouse FAM134BCdKO 06		N of axons	Mouse WT 01	Mouse WT 02	Mouse WT 03	Mouse WT 04	Mouse WT 05			Percentage of axons	Mouse WT 01	Mouse WT 02	Mouse WT 03	Mouse WT 04	Mouse WT 05
Area of axon (µm2)	Area of axon (µm2)	Area of axon (µm2)	Area of axon (µm2)	Area of axon (µm2)		Area of axon (µm2)	Area of axon (µm2)	Area of axon (µm2)		Area of axon (µm2)	Area of axon (µm2)	Area of axon (µm2)		Area of axon (µm2)	Area of axon (µm2)	Area of axon (µm2)	Area of axon (µm2)	Area of axon (µm2)	Area of axon (µm2)		5-10um2	238	860	1185	408	777			5-10um2	17.0243	34.2903	36.9735	19.854	27.8096
14.582	12.257	40.786	20.71	16.061		18.597	79.037	5.072		8.242	52.621	14.582		13.314	14.37	6.762	6.34	10.144	5.495		10-20um2	199	520	599	435	463			10-20um2	14.2346	20.7337	18.6895	21.1679	16.5712
23.246	51.353	36.982	21.767	12.257		104.607	50.507	39.307		78.191	5.917	7.396		5.072	10.355	8.453	7.608	9.932	10.989		20-30um2	168	245	311	308	340			20-30um2	12.0172	9.76874	9.70359	14.9878	12.1689
54.1	6.34	57.27	25.359	14.159		32.756	35.503	5.283		5.706	45.224	14.159		20.499	6.129	13.314	5.917	5.917	19.231		30-40um2	161	208	255	264	263			30-40um2	11.5165	8.29346	7.95632	12.8467	9.41303
70.161	8.453	18.808	84.743	24.091		23.88	54.523	35.292		59.805	18.808	9.51		11.834	6.34	10.355	5.072	5.495	5.283		>40um2	632	675	855	640	951			>40um2	45.2074	26.9139	26.6771	31.1436	34.0372
6.762	14.793	22.612	5.495	8.453		5.283	53.889	9.087		45.013	30.854	10.144		8.664	10.566	8.242	7.819	8.242	6.762
6.974	6.762	15.638	80.727	100.804		5.706	67.202	27.684		63.187	17.329	86.856		7.608	8.664	10.355	6.974	8.664	5.495
9.51	39.518	5.072	19.231	66.78		67.202	68.682	5.072		5.917	5.283	47.337		7.185	5.706	11.2	7.185	6.762	7.396
14.793	9.51	17.118	25.993	242.605		6.129	29.586	14.37		13.314	7.185	23.88		11.2	8.242	9.932	9.721	8.03	5.283
69.316	95.943	29.163	43.745	55.157		118.978	57.059	11.2		25.359	29.375	6.129		6.129	6.129	9.087	7.819	6.34	5.495		Total n axons	1398	2508	3205	2055	2794
71.218	11.623	39.941	9.932	33.39		5.706	5.706	5.706		69.738	47.549	59.806		5.072	9.51	8.453	8.242	8.03	8.876
17.752	7.396	12.046	51.564	10.778		11.2	12.257	7.819		74.598	16.484	36.771		12.891	6.974	8.242	10.566	6.762	7.396
103.762	14.159	10.778	31.488	8.03		40.364	54.523	10.778		30.431	12.257	9.298		5.283	10.355	12.257	5.917	6.129	13.525		N of axons	Mouse FAM134BKO 01	Mouse FAM134BKO 02	Mouse FAM134BKO 03					Percentage of axons	Mouse FAM134BKO 01	Mouse FAM134BKO 02	Mouse FAM134BKO 03
9.087	63.821	74.176	51.353	108.623		24.303	9.51	25.148		6.128	15.638	34.869		12.046	7.396	8.876	13.948	5.283	8.03		5-10um2	490	392	212					5-10um2	23.9726	23.7576	36.6782
77.98	51.987	8.03	62.976	8.876		9.51	39.307	5.495		7.608	40.364	19.865		19.231	5.706	17.963	5.495	18.174	14.37		10-20um2	399	322	152					10-20um2	19.5205	19.5152	26.2976
5.283	44.168	18.597	34.658	5.706		41.843	13.102	6.551		31.276	49.662	5.917		9.51	13.948	8.453	5.917	9.298	5.917		20-30um2	232	204	59					20-30um2	11.3503	12.3636	10.2076
79.882	15.004	10.989	69.104	43.111		13.102	24.303	40.364		5.494	39.096	65.089		5.917	6.974	10.355	6.974	6.762	5.706		30-40um2	205	168	59					30-40um2	10.0294	10.1818	10.2076
14.582	7.185	10.778	17.54	17.118		49.239	9.51	9.932		6.128	8.876	7.185		11.412	5.495	5.917	11.2	10.144	6.551		>40um2	718	564	96					>40um2	35.1272	34.1818	16.609
38.673	27.261	6.551	9.721	24.303		11.834	27.261	8.453		64.032	71.64	102.071		5.072	6.34	12.046	5.283	9.932	14.793
55.791	21.978	8.664	17.54	6.129		15.004	27.05	29.797		12.046	43.745	9.298		10.778	10.355	10.144	6.974	5.495	21.555
30.431	6.34	16.695	12.891	15.85		20.921	12.046	8.876		36.137	6.974	38.462		6.551	6.129	5.706	5.283	5.072	5.072
54.311	5.072	87.49	13.525	12.68		71.429	6.34	10.144		14.793	38.673	5.283		6.129	9.932	5.072	8.453	13.525	8.242
6.762	55.579	7.396	20.287	114.54		39.518	6.762	5.917		12.257	38.25	37.828		7.185	8.03	14.582	6.551	10.566	10.144		Total n axons	2044	1650	578
23.457	63.821	24.937	8.242	17.752		33.601	24.937	12.468		16.272	26.627	7.185		6.34	5.706	8.03	6.974	9.932	5.706
37.616	6.129	17.329	12.891	46.281		23.457	51.353	10.144		62.553	29.163	31.911		5.495	5.495	7.819	19.231	6.129	8.876
37.405	49.873	38.039	56.636	13.314		30.431	11.623	18.597		9.087	10.778	6.551		19.654	6.34	10.144	9.087	8.664	6.762		N of axons	Mouse FAM134CKO 01	Mouse FAM134CKO 02	Mouse FAM134CKO 03					Percentage of axons	Mouse FAM134CKO 01	Mouse FAM134CKO 02	Mouse FAM134CKO 03
30.22	56.636	38.884	8.03	10.566		75.444	14.159	72.274		9.087	6.34	28.318		24.937	5.283	5.917	5.706	13.736	5.495		5-10um2	803	258	728					5-10um2	33.6829	26.9592	41.1299
57.059	16.484	7.185	45.436	9.51		6.34	8.242	8.664		38.039	46.07	23.457		7.819	5.072	5.706	15.85	6.762	9.298		10-20um2	638	199	365					10-20um2	26.7617	20.7941	20.6215
42.266	38.039	5.495	10.778	14.37		10.355	9.932	28.741		9.298	83.475	37.616		9.298	12.046	9.51	11.834	5.917	6.129		20-30um2	284	136	215					20-30um2	11.9128	14.2111	12.1469
6.129	9.932	7.608	15.004	48.394		7.185	18.386	5.072		24.091	52.198	83.897		6.129	6.34	12.257	9.932	5.917	6.34		30-40um2	188	116	119					30-40um2	7.88591	12.1212	6.72316
40.364	12.257	78.614	9.087	9.51		21.344	19.865	74.599		41.843	5.706	54.945		5.706	5.917	14.37	5.495	5.917	5.917		>40um2	471	248	343					>40um2	19.7567	25.9143	19.3785
5.706	14.37	57.059	21.344	21.978		50.719	5.706	20.921		12.891	37.616	16.484		5.283	7.608	5.706	8.664	5.283	5.495
6.974	84.32	14.37	26.839	54.945		50.085	5.283	21.978		39.941	45.224	12.046		5.706	6.34	6.974	10.778	8.03	8.664
5.283	22.612	45.013	6.762	41.843		82.841	8.664	29.586		13.314	7.185	29.163		6.974	9.087	7.819	10.355	8.03	7.185
43.956	62.764	86.222	71.429	11.834		11.623	12.046	16.906		28.74	86.011	68.048		6.762	8.453	5.495	12.891	6.762	9.721
58.749	21.978	31.065	25.782	15.638		18.597	27.895	18.174		12.891	35.503	29.586		6.551	12.257	13.948	5.072	10.989	7.185		Total n axons	2384	957	1770
57.904	5.283	5.283	5.283	35.926		64.032	39.518	41.843		18.597	19.02	14.582		9.721	7.819	24.091	5.283	5.495	8.664
22.189	13.736	11.623	15.004	12.891		68.47	55.579	15.004		14.159	19.442	11.623		11.834	5.495	12.046	12.257	5.706	12.468
59.172	7.608	24.937	23.457	7.819		12.046	11.412	5.495		19.865	71.006	93.407		8.242	8.03	7.608	16.272	7.819	14.793		N of axons	Mouse FAM134BCdKO 01	Mouse FAM134BCdKO 02	Mouse FAM134BCdKO 03	Mouse FAM134BCdKO 04	Mouse FAM134BCdKO 05	Mouse FAM134BCdKO 06		Percentage of axons	Mouse FAM134BCdKO 01	Mouse FAM134BCdKO 02	Mouse FAM134BCdKO 03	Mouse FAM134BCdKO 04	Mouse FAM134BCdKO 05	Mouse FAM134BCdKO 06
15.85	10.778	5.917	11.834	103.762		57.693	21.133	7.396		32.544	45.224	6.762		6.34	8.664	18.386	11.834	9.087	5.283		5-10um2	359	402	265	328	296	433		5-10um2	74.7917	75.5639	68.4755	68.7631	77.8947	77.8777
6.551	27.473	30.854	31.065	24.091		65.512	38.673	6.34		29.586	8.03	19.02		12.257	5.283	18.597	16.695	5.283	5.917		10-20um2	108	119	111	135	80	117		10-20um2	22.5	22.3684	28.6822	28.3019	21.0526	21.0432
32.756	8.242	9.51	18.174	5.917		57.904	13.525	38.039		10.989	24.514	8.03		17.752	5.917	12.046	5.495	9.298	10.355		20-30um2	11	9	10	14	4	1		20-30um2	2.29167	1.69173	2.58398	2.93501	1.05263	0.179856
35.926	7.608	6.551	5.072	18.386		6.974	44.59	5.072		15.638	5.283	39.73		8.876	5.917	17.118	5.283	5.283	10.989		30-40um2	2	0	0	0	0	3		30-40um2	0.416667	0	0	0	0	0.539568
22.823	5.495	94.041	22.612	6.129		45.224	26.627	5.072		12.468	16.061	52.832		6.129	6.129	5.495	20.499	15.638	8.876		>40um2	0	2	1	0	0	2		>40um2	0	0.37594	0.258398	0	0	0.359712
30.854	18.808	8.03	20.499	75.444		80.516	14.582	13.525		40.152	6.551	42.266		7.396	5.072	7.608	8.664	13.314	10.566
21.767	10.566	17.329	77.557	53.043		6.34	27.473	35.08		16.695	5.283	30.431		7.185	10.989	24.514	7.396	9.721	12.68
60.44	16.906	78.825	9.087	30.643		12.891	64.878	6.762		18.808	6.34	6.551		11.834	10.566	10.144	6.551	12.046	7.185
46.915	28.318	60.862	8.664	5.072		10.144	6.551	20.076		16.061	39.096	55.157		7.608	6.762	5.917	13.948	11.2	5.283
38.25	14.37	5.706	5.917	19.231		61.074	101.437	22.612		21.344	78.614	69.527		5.917	10.566	27.05	8.242	6.129	5.072		Total n axons	480	532	387	477	380	556
20.499	8.03	20.71	6.551	6.551		33.812	7.396	13.948		5.917	52.621	46.915		6.129	5.706	11.623	6.34	12.046	13.314
5.495	35.714	20.921	65.723	50.93		96.154	5.495	9.51		21.344	7.396	5.283		9.932	5.706	10.566	5.917	8.876	10.144
28.318	5.283	93.407	75.867	41.632		8.242	39.096	9.932		39.095	38.462	112.638		12.257	7.819	8.03	9.721	10.778	8.03
47.549	20.287	24.514	39.307	83.686		8.453	18.808	67.625		31.91	24.937	11.412		8.664	8.876	14.37	6.129	7.185	12.468
56.636	7.819	6.974	65.512	6.762		16.484	12.468	41.42		15.004	8.876	8.453		9.721	6.129	9.51	6.34	7.396	6.762
10.778	10.355	24.303	25.571	36.771		9.087	36.137	6.762		9.721	22.189	5.283		5.706	6.34	10.989	11.412	6.34	5.706
23.457	6.551	5.072	5.706	8.03		11.623	19.231	24.725		46.281	17.329	28.107		5.072	10.566	15.638	6.974	5.706	11.412
5.283	66.146	7.396	5.283	113.061		5.072	36.56	32.756		31.276	57.904	5.706		15.216	7.608	10.144	7.608	6.551	5.495
6.34	37.194	5.495	50.296	5.072		10.355	5.706	11.412		9.298	28.107	27.261		9.51	6.551	8.453	8.664	6.551	7.396
5.072	8.242	9.51	78.825	8.242		18.808	5.706	17.54		17.117	19.865	71.852		9.932	7.185	11.623	20.499	8.453	6.762
7.185	14.37	9.087	31.911	9.721		10.144	37.828	5.495		42.899	35.08	23.457		7.608	5.917	11.623	8.664	6.34	6.762
42.688	23.88	9.721	34.024	21.767		24.514	7.396	7.185		18.808	21.344	41.42		5.283	20.921	10.144	5.072	13.314	5.283
30.009	9.298	6.34	6.974	6.762		61.919	8.876	10.144		63.609	16.906	9.298		14.582	7.185	10.989	5.072	20.499	6.762
85.165	21.978	101.649	6.762	5.072		5.072	18.597	6.762		5.072	74.387	9.298		11.2	8.453	10.989	8.876	9.298	10.144
49.662	11.2	5.283	12.046	89.603		5.706	29.375	22.612		7.819	23.035	9.298		6.129	15.85	7.396	7.819	10.566	13.102
19.654	49.239	31.699	17.54	118.978		47.76	37.828	42.054		18.174	12.891	5.917		6.129	6.762	9.087	6.974	5.072	7.396
12.891	29.586	12.68	30.431	5.917		12.891	51.564	8.876		9.51	45.647	5.706		5.072	7.185	8.242	15.638	8.03	5.495
27.261	13.102	6.129	12.68	20.499		35.926	15.638	60.651		35.926	76.712	36.982		10.144	7.185	13.525	5.283	10.566	6.129
19.231	5.917	18.386	25.148	15.004		17.752	41.209	10.566		11.623	5.072	17.752		9.721	9.721	20.921	9.087	6.129	5.917
6.129	11.2	17.118	32.545	15.216		11.623	23.669	5.283		31.065	42.9	15.216		7.608	13.948	8.876	9.298	5.072	6.129
104.607	15.427	6.551	18.174	38.673		42.9	10.144	7.185		32.333	7.819	12.68		8.876	9.298	6.34	13.102	6.129	6.762
22.823	11.2	70.161	6.974	30.643		53.255	19.231	8.242		72.485	7.396	49.873		9.721	7.819	16.484	11.412	13.736	5.706
15.427	8.876	11.834	16.484	27.261		5.283	25.359	15.638		22.612	11.2	9.298		16.484	16.272	13.736	6.34	9.932	9.932
62.764	13.948	5.917	70.584	9.51		46.704	11.2	13.948		7.819	23.669	17.963		5.706	7.608	14.37	7.819	10.355	8.664
62.764	9.087	8.03	17.118	5.283		38.673	67.202	85.588		11.834	10.144	61.496		5.072	13.525	12.257	9.087	9.721	6.34
57.059	25.148	5.283	11.623	50.085		5.706	18.597	75.655		25.359	49.662	24.091		5.495	5.495	5.706	6.762	7.396	15.85
15.85	9.721	55.791	9.298	88.335		12.468	45.013	35.714		21.555	53.889	49.873		10.989	8.03	11.834	8.03	8.664	7.819
40.998	10.989	88.124	25.148	66.146		51.775	40.998	20.076		8.876	27.473	62.764		13.314	8.03	10.144	5.283	6.762	5.706
61.919	5.072	9.51	33.179	38.884		37.828	19.865	17.118		13.102	22.401	27.473		5.283	13.948	10.144	6.129	11.834	7.608
50.507	13.948	5.283	5.917	5.917		58.749	39.096	14.37		17.117	9.721	9.087		11.2	9.721	9.298	6.34	5.495	9.298
8.876	86.433	16.061	12.257	92.562		35.292	32.545	9.51		28.529	51.987	52.198		5.495	12.257	12.68	16.272	10.566	14.159
63.187	87.701	15.427	96.366	5.495		6.551	7.185	6.34		42.477	21.344	69.738		13.102	6.34	5.495	5.283	8.03	6.551
38.462	6.762	10.355	11.623	11.623		51.141	58.115	23.457		32.544	18.808	10.778		6.762	6.129	10.144	10.144	8.242	8.242
7.608	5.917	13.102	11.623	7.396		5.495	14.37	20.71		62.764	11.2	6.34		6.974	6.34	15.004	16.695	7.819	5.706
25.571	8.664	92.35	14.37	26.839		39.941	58.327	9.932		21.555	6.974	48.394		8.453	5.917	10.989	7.608	10.144	6.34
41.42	27.684	5.495	31.699	44.168		53.466	27.684	8.242		20.921	6.762	14.793		10.355	8.03	7.396	7.396	5.706	8.664
44.379	5.917	8.453	30.854	26.416		22.189	9.087	33.601		6.128	5.917	8.876		6.974	9.51	6.974	11.412	7.396	8.242
14.582	34.869	76.289	49.451	6.551		6.34	33.39	8.876		7.608	7.608	20.921		6.762	6.129	7.185	10.355	6.762	8.03
9.721	70.584	5.283	7.608	16.484		83.686	13.525	49.028		42.054	27.261	5.706		5.706	7.396	8.664	12.046	5.706	5.495
39.518	58.115	10.778	67.202	34.446		72.697	51.987	42.688		10.566	25.782	82.207		10.144	9.932	6.762	6.974	7.819	11.2
15.216	6.34	8.664	17.54	6.974		16.484	10.989	10.989		18.808	16.272	13.736		9.087	6.129	13.102	13.314	5.917	9.298
58.538	9.087	10.355	20.71	55.791		18.808	51.987	59.172		18.597	13.525	32.967		13.948	5.706	11.623	14.159	13.525	8.03
7.819	7.396	22.823	18.597	14.582		43.534	62.553	51.987		13.314	101.649	5.072		13.314	5.072	8.664	8.242	5.917	8.876
12.891	66.568	28.529	12.68	67.414		46.07	51.141	25.148		8.664	97.211	7.396		9.932	6.974	5.917	7.185	9.932	8.453
22.612	7.396	50.085	73.331	25.782		89.814	22.401	5.495		42.688	24.937	13.525		5.072	26.205	5.283	8.664	9.721	5.706
53.677	34.869	6.974	22.401	9.087		22.401	58.749	17.752		6.762	6.129	42.9		15.216	8.242	7.608	13.736	14.159	8.664
94.675	24.303	14.37	9.721	5.495		21.767	32.756	5.917		36.348	17.329	5.917		5.706	5.495	6.34	11.2	8.876	6.974
64.455	50.719	7.185	17.329	108.411		21.555	43.111	29.375		41.843	9.721	25.571		5.917	6.974	6.762	10.566	9.087	12.257
75.233	8.03	11.834	5.706	6.129		19.02	42.266	10.989		70.16	5.495	11.2		5.072	7.819	6.34	6.129	13.314	5.917
34.024	10.355	8.664	6.974	7.396		26.416	6.34	5.495		34.235	71.006	55.791		9.932	6.974	7.608	9.298	7.396	6.34
42.477	93.618	7.185	14.159	20.076		7.608	8.664	15.85		16.483	84.743	6.762		7.819	7.819	16.906	8.876	6.551	5.706
13.736	96.154	23.457	6.762	53.255		49.873	6.551	6.129		30.642	39.307	32.756		7.608	5.072	12.891	6.974	6.34	6.34
24.937	30.22	58.961	12.891	5.706		27.261	25.359	12.468		8.876	17.329	5.706		5.495	8.664	9.087	7.396	9.087	6.974
17.118	77.769	9.932	16.484	86.856		33.179	71.429	21.555		28.106	15.216	5.283		8.03	5.706	11.412	11.412	10.989	8.876
40.575	6.34	6.129	12.046	12.68		21.344	10.355	54.734		19.019	11.412	6.974		10.778	6.34	6.129	15.216	11.623	5.706
72.274	7.608	5.917	36.771	5.072		27.895	7.608	36.137		10.355	17.963	8.03		6.34	12.468	5.706	5.495	7.396	9.721
6.762	6.551	11.2	17.329	21.344		127.008	11.623	73.754		13.314	40.364	39.941		8.242	6.974	23.035	13.314	8.453	12.68
11.623	8.876	15.638	66.78	8.242		32.122	20.71	60.651		79.247	41.42	6.762		7.396	8.664	25.359	15.004	5.917	6.974
57.27	53.043	94.252	19.865	79.459		35.926	31.277	5.917		8.03	12.891	7.819		8.876	7.185	5.495	6.129	10.989	5.495
45.013	8.03	29.375	10.355	23.88		10.566	11.834	16.061		17.54	9.51	9.51		5.917	5.706	8.664	9.721	9.932	9.721
7.819	63.821	30.22	69.95	8.876		36.56	10.989	66.78		56.424	16.484	42.266		5.495	9.51	10.566	22.612	17.54	6.551
37.194	15.85	34.446	5.917	8.03		53.255	17.118	9.721		36.348	14.159	6.762		7.396	12.257	5.283	8.03	6.762	5.706
21.555	69.738	22.401	13.948	44.168		12.891	10.144	42.477		37.193	36.771	19.02		8.242	7.608	12.891	14.37	7.608	9.721
50.085	32.545	17.118	6.34	23.246		25.782	43.956	31.277		8.453	43.322	77.557		15.216	24.303	8.453	5.072	7.185	6.34
86.645	19.442	38.25	21.555	10.989		34.446	14.37	21.978		62.764	12.046	6.551		8.242	7.185	5.072	6.34	6.762	7.396
5.283	41.843	6.762	39.941	28.741		6.551	10.144	16.484		46.281	38.884	43.956		5.283	5.283	7.608	5.283	8.876	8.242
58.538	6.762	12.257	29.586	25.148		6.974	11.834	9.721		5.072	6.551	39.307		25.571	7.819	10.566	10.778	7.185	6.129
21.133	43.956	11.834	44.59	12.257		80.305	69.738	37.828		37.193	69.527	17.752		7.185	5.917	17.118	9.932	14.582	13.525
84.531	90.026	39.941	18.597	24.091		89.603	22.612	13.314		21.133	43.745	87.49		9.298	7.185	9.298	12.891	10.989	8.453
96.366	35.503	21.133	6.551	5.917		21.978	80.305	14.159		63.187	5.706	27.895		7.396	7.396	8.03	5.706	16.061	13.948
9.932	5.283	5.706	11.2	56.636		13.314	11.834	23.035		46.281	20.499	6.129		5.917	5.283	5.706	8.453	5.706	5.917
42.054	68.47	12.046	6.551	86.011		13.314	47.126	63.821		5.494	16.061	76.712		11.834	5.706	5.283	6.974	7.185	8.664
42.9	37.616	5.072	5.072	5.917		7.396	44.168	6.762		36.559	5.072	22.823		6.762	14.37	6.762	10.355	16.906	12.891
5.072	15.216	6.974	12.68	27.895		23.246	34.658	53.043		6.762	6.34	9.721		13.525	5.072	7.185	6.34	8.453	9.087
6.34	7.819	64.666	44.168	5.495		95.732	16.061	24.725		9.51	10.566	7.608		7.396	8.453	5.283	10.144	9.087	5.072
79.671	36.137	8.664	14.582	83.686		6.129	38.039	5.917		6.128	20.076	8.876		7.185	11.412	7.396	7.608	8.453	6.762
13.102	35.503	8.453	5.283	8.664		18.808	39.307	17.54		25.148	28.529	31.277		11.412	8.03	11.623	5.072	7.819	6.974
6.762	17.752	31.277	12.891	61.074		8.876	34.446	31.277		55.579	8.664	5.495		9.298	11.412	5.283	6.551	7.819	8.453
29.797	10.989	5.495	5.072	6.34		23.457	17.963	7.185		11.2	29.797	5.706		5.072	7.819	6.34	7.185	13.314	5.706
12.468	7.608	57.693	21.767	92.562		12.257	44.59	7.819		9.932	6.762	24.303		5.706	15.004	6.551	8.453	9.298	13.102
20.499	63.821	10.144	20.71	129.755		20.287	12.891	28.318		15.004	17.752	35.714		6.34	11.834	17.118	15.216	5.495	5.283
38.25	32.122	5.072	31.065	5.495		93.618	7.396	6.762		5.283	32.122	76.501		5.495	10.144	8.242	6.34	11.412	12.891
70.795	34.235	13.525	13.314	21.344		6.974	54.945	6.34		11.2	78.825	13.102		6.551	7.396	7.608	8.664	12.257	5.706
45.858	9.932	6.34	30.431	26.205		6.762	11.623	54.523		71.006	7.185	21.767		8.453	7.185	7.396	6.34	5.072	5.917
46.281	8.242	61.285	6.129	38.884		27.05	25.782	10.989		66.357	38.039	8.664		12.891	8.242	7.608	10.355	5.283	5.917
87.912	13.102	42.477	64.244	5.283		69.527	5.072	13.314		62.764	12.891	5.283		15.85	7.608	18.174	14.159	13.948	5.495
33.812	12.046	9.721	7.608	5.706		54.311	12.891	12.257		27.684	67.625	71.64		11.834	6.974	6.974	6.129	5.072	6.762
7.819	6.551	19.231	29.163	17.963		10.989	23.246	6.129		8.242	24.725	11.412		8.876	5.072	9.721	7.185	6.762	5.706
35.292	6.551	67.414	44.802	84.531		87.701	30.431	34.869		5.072	8.03	28.107		9.51	12.046	9.087	9.298	6.551	12.046
21.555	6.34	58.538	69.316	76.289		37.405	12.68	6.762		9.721	27.05	8.453		6.762	9.298	6.762	6.34	9.51	5.283
72.908	11.2	48.394	18.174	5.072		17.329	6.974	15.85		21.344	35.08	6.551		6.762	6.551	9.087	5.283	7.396	7.819
21.978	5.283	65.512	8.03	6.34		20.499	17.118	6.129		66.145	98.056	23.669		5.495	6.34	15.85	8.664	9.51	8.453
72.697	44.59	6.974	28.741	21.555		18.174	16.484	11.2		8.453	60.229	5.495		10.566	5.706	9.087	6.974	5.072	9.721
75.867	49.028	52.832	50.085	21.555		102.283	13.102	10.566		30.22	6.34	28.952		19.865	14.582	10.778	12.046	6.551	5.495
6.34	7.608	5.495	19.231	131.446		8.242	51.141	5.072		5.706	6.551	5.917		9.298	9.087	7.185	6.974	7.608	5.495
24.514	13.948	5.495	13.948	16.484		5.917	19.231	6.34		47.548	6.974	5.283		7.819	13.525	8.876	11.2	11.623	6.551
28.529	15.004	40.152	12.468	38.673		34.235	46.915	7.608		5.072	58.961	7.396		5.495	8.664	11.2	9.087	5.072	8.242
84.954	45.858	32.545	10.989	15.427		55.368	34.446	9.298		12.891	21.978	8.664		5.283	6.974	6.551	6.129	12.046	8.876
6.34	20.499	68.893	10.566	94.675		6.34	12.046	19.654		12.046	10.566	40.575		17.752	5.706	5.917	6.129	9.51	10.144
75.444	8.664	14.37	11.834	8.876		19.654	24.091	5.283		11.623	42.9	46.915		6.974	7.608	11.412	6.34	8.03	6.551
20.499	56.847	8.453	31.488	39.518		19.654	5.917	58.115		30.854	45.436	16.061		6.34	6.34	5.072	9.932	10.566	10.355
24.303	19.02	15.638	11.834	14.582		17.752	54.523	51.353		16.483	19.231	29.163		5.283	7.819	6.551	5.917	9.51	5.072
59.595	9.932	5.072	5.706	5.283		16.484	46.281	5.917		40.575	17.752	15.638		7.819	8.242	7.396	8.03	5.072	6.34
89.18	37.828	11.834	46.07	5.072		11.834	11.412	12.891		15.004	36.348	5.283		7.819	6.129	6.762	9.932	22.401	5.917
47.76	8.664	43.956	5.706	32.967		25.993	30.854	36.56		15.004	9.087	25.148		7.185	5.072	9.298	12.257	8.664	7.819
10.144	82.207	8.664	23.88	98.056		28.107	10.144	10.566		9.087	12.891	33.601		5.072	11.2	6.34	11.2	5.283	6.762
86.433	8.03	84.531	43.745	6.974		5.495	74.81	42.688		19.442	51.775	28.318		5.283	6.974	6.974	6.34	8.453	7.396
6.551	36.771	75.867	78.191	5.495		71.218	31.699	48.817		29.797	42.266	30.854		7.819	6.762	10.778	9.298	12.891	9.087
6.129	5.283	43.956	74.176	5.072		7.819	77.557	11.2		8.03	6.551	68.048		7.608	7.396	10.989	9.932	8.242	8.03
38.039	9.087	61.919	5.917	6.34		63.398	6.34	7.396		56.002	42.054	28.318		6.34	8.664	5.917	6.129	6.129	10.355
11.412	7.819	14.37	9.298	15.638		19.231	16.906	5.283		13.736	10.566	10.989		5.283	12.68	16.061	6.129	14.37	10.144
45.224	103.128	46.704	6.762	43.322		40.786	6.762	41.843		17.963	83.475	5.495		8.664	9.932	5.283	6.34	7.608	6.974
26.205	10.989	5.283	7.819	8.242		74.599	16.906	6.34		13.948	6.974	69.95		6.129	5.917	8.03	6.551	7.819	6.34
66.357	7.608	58.115	42.9	104.185		67.202	38.884	34.024		39.095	5.283	5.706		5.283	7.185	7.819	6.129	9.087	7.185
23.035	6.551	17.329	11.412	6.129		7.819	16.061	9.298		55.79	45.436	31.065		7.396	5.283	12.257	12.046	17.54	14.793
73.965	57.904	45.013	17.329	57.27		74.81	20.921	50.719		8.876	41.843	6.551		8.242	8.242	12.257	7.396	6.551	7.396
42.266	40.152	32.967	43.534	8.03		87.701	28.107	11.412		16.483	6.129	19.02		8.03	6.762	6.34	11.834	9.932	9.087
8.876	9.298	57.27	25.148	6.129		23.246	42.688	5.917		6.974	23.669	13.102		6.551	6.34	5.917	15.638	7.396	6.551
14.159	20.287	5.283	15.427	149.832		15.427	9.087	48.394		28.952	5.072	29.163		9.298	5.072	5.072	9.087	6.974	10.989
73.965	34.024	90.448	25.571	107.566		8.242	5.495	8.242		26.838	32.967	5.495		5.917	11.623	6.974	20.499	5.283	10.144
36.771	11.834	25.571	6.762	47.126		7.819	5.495	7.819		13.948	40.998	5.283		6.974	8.03	6.34	7.608	6.551	7.608
15.216	29.797	12.046	5.495	60.017		64.032	27.261	34.869		36.771	6.974	64.244		6.551	15.638	9.51	8.453	5.917	5.283
60.44	7.608	14.37	38.039	6.762		80.727	13.314	12.468		75.655	16.272	17.752		5.283	6.129	5.706	13.102	10.566	8.876
39.307	57.693	30.009	26.627	20.499		5.706	39.941	16.695		88.546	87.701	12.68		5.917	14.793	5.495	16.272	14.37	6.551
14.37	6.129	15.427	13.948	82.841		29.163	6.129	5.917		52.409	7.396	8.03		8.03	5.072	6.974	9.298	6.762	10.989
25.571	49.239	14.159	13.948	66.568		11.623	9.298	36.56		33.39	27.684	47.337		6.551	12.257	5.917	8.453	5.283	5.706
6.762	8.453	44.379	20.287	48.394		8.03	7.185	11.623		17.117	30.854	21.767		5.072	6.129	5.917	9.721	7.819	11.834
6.129	40.364	11.834	52.198	11.412		86.856	7.396	89.392		46.492	64.878	5.072		7.819	5.706	6.129	8.876	5.917	5.706
22.401	103.762	50.085	66.568	65.089		10.144	31.277	16.695		46.703	62.553	8.242		5.917	6.974	6.762	7.396	6.762	6.129
36.56	38.462	25.993	6.34	18.174		31.065	17.118	31.911		16.483	19.442	21.767		6.129	8.664	6.129	12.257	5.072	7.819
73.965	21.978	81.573	17.752	25.148		39.096	41.632	46.07		50.718	27.473	6.974		5.706	6.974	9.51	9.298	8.876	6.974
48.394	10.144	62.764	36.771	62.13		34.446	51.775	13.525		47.337	109.257	17.118		7.396	7.185	5.072	12.468	6.129	6.762
79.248	9.51	5.283	88.124	70.795		62.553	5.917	33.179		7.396	40.364	14.582		6.129	8.453	9.087	7.608	7.396	6.34
8.664	6.762	8.453	33.179	6.974		38.462	39.941	25.359		10.989	46.281	37.405		13.314	6.762	7.185	5.283	9.721	8.03
43.534	5.072	53.889	13.314	6.974		5.917	107.989	29.586		46.914	28.952	36.771		6.551	8.664	12.257	12.468	21.978	7.819
46.492	16.906	38.673	19.231	8.664		49.873	61.708	6.974		9.298	57.059	61.285		5.072	6.34	9.087	10.566	7.185	9.087
6.762	17.118	40.575	13.948	41.42		45.013	34.869	6.551		17.751	22.189	25.148		6.762	18.808	7.819	5.283	9.298	5.072
68.47	17.752	34.658	21.344	10.778		12.468	17.118	35.292		60.439	31.911	5.495		7.819	13.314	8.03	8.876	8.453	7.185
21.344	45.647	5.495	8.03	5.495		9.51	28.952	19.865		9.932	40.364	26.839		5.495	5.917	7.185	5.283	13.525	7.819
11.2	16.484	6.551	12.891	5.495		90.237	38.673	8.876		14.159	14.159	16.906		11.412	7.396	10.355	5.283	9.087	7.608
75.021	29.163	91.505	90.448	92.139		12.046	5.706	7.819		67.202	104.607	21.767		6.762	25.571	5.072	13.736	10.355	6.762
56.847	33.39	10.566	5.917	23.035		90.237	16.272	18.174		25.782	23.035	7.185		5.706	5.917	13.102	8.664	5.495	5.495
5.072	7.396	94.464	78.614	42.266		31.065	6.551	12.68		5.283	67.625	48.817		5.495	11.623	5.072	5.283	5.072	5.917
48.605	6.762	5.917	6.762	38.039		15.216	19.654	11.834		24.091	54.1	6.974		14.159	5.283	11.2	6.974	6.974	7.396
36.56	72.486	6.129	23.457	20.921		93.83	69.104	17.752		36.137	16.272	39.307		6.762	5.072	9.087	12.891	10.144	5.495
64.878	22.401	24.091	7.819	49.451		9.51	11.834	7.396		53.043	7.396	6.551		5.072	5.495	5.283	5.706	7.819	10.989
42.054	23.669	29.163	46.281	124.261		6.762	28.952	21.133		17.329	6.129	55.791		6.551	7.396	6.551	13.314	6.762	8.242
30.854	39.518	14.37	30.643	5.706		46.07	5.706	5.495		5.917	21.344	17.752		8.242	12.468	8.664	13.948	5.706	7.608
6.129	7.185	7.185	23.457	97.422		67.202	20.921	13.102		6.762	8.242	10.355		7.819	7.819	8.664	7.608	7.396	7.185
63.398	6.129	16.272	14.793	36.771		54.945	25.571	12.68		5.072	13.525	35.292		6.762	7.819	5.283	7.819	5.917	6.551
38.039	5.706	17.752	57.904	60.017		32.967	33.39	10.144		45.858	13.948	5.072		6.974	11.412	8.03	6.762	10.989	5.495
47.549	79.037	23.035	7.396	8.876		51.141	29.163	16.272		36.982	56.425	9.087		5.917	5.917	9.298	10.144	7.608	5.917
112.427	72.908	58.538	28.952	71.64		16.484	8.242	34.658		19.442	12.046	35.08		8.664	14.582	11.412	15.004	5.706	5.072
11.2	51.353	74.176	44.802	79.459		5.072	57.693	6.551		22.189	32.333	41.843		9.721	16.484	8.03	15.427	5.283	8.03
54.945	7.819	6.551	40.575	6.129		7.608	6.551	9.51		41.843	6.551	18.597		10.355	18.808	9.721	6.551	6.974	7.819
12.68	49.873	6.974	42.266	41.209		31.911	12.257	5.072		53.677	5.917	6.34		7.185	7.396	7.396	13.314	6.762	5.072
5.706	5.495	85.588	24.514	12.046		81.15	9.298	16.272		31.276	26.627	5.283		5.706	10.778	9.932	8.664	5.495	5.706
9.721	5.495	9.51	21.555	35.714		40.786	12.891	90.026		13.314	21.555	16.272		8.664	7.819	14.37	10.566	7.608	7.819
50.085	9.087	8.876	17.54	40.152		90.66	24.725	8.453		67.202	12.046	7.396		6.974	5.072	10.566	12.257	5.072	9.932
14.582	6.974	9.087	5.495	87.067		86.222	24.937	14.159		13.314	9.51	6.34		5.283	15.216	5.283	10.778	5.917	6.762
12.046	10.144	72.486	41.209	32.545		10.144	35.292	20.499		48.182	39.73	18.808		13.102	6.762	9.087	5.706	7.185	5.283
7.608	35.926	10.144	17.329	6.974		5.072	33.39	13.736		9.721	41.843	96.577		5.072	5.283	10.144	13.102	6.762	6.129
34.024	5.283	54.1	87.067	5.917		6.34	69.95	5.495		18.174	5.917	6.129		12.891	5.706	7.185	5.495	7.819	7.608
70.795	40.575	15.004	17.329	5.917		24.303	29.797	16.061		14.582	32.333	42.688		8.03	5.283	8.242	12.68	10.144	6.762
60.651	8.03	94.041	22.612	65.089		33.601	17.329	17.54		58.115	18.174	7.608		10.144	5.283	8.876	9.51	6.34	8.03
5.706	5.706	66.357	54.523	5.495		90.448	70.161	13.736		47.126	31.277	44.59		6.762	12.68	73.965	13.102	5.495	5.706
8.876	17.118	55.579	27.05	6.129		14.793	15.638	9.721		9.932	21.133	5.495		10.989	6.34	9.298	5.495	14.582	6.551
31.488	46.704	15.427	30.22	23.669		21.133	5.072	17.54		24.514	58.115	5.283		7.185	12.891	6.551	6.551	5.072	8.664
7.608	6.974	6.129	23.88	103.551		73.965	51.141	7.185		6.34	30.009	8.876		5.706	6.34	5.283	6.551	23.035	5.283
20.71	10.989	24.514	9.51	44.168		6.974	49.028	5.917		40.363	25.359	16.272		8.876	12.257	8.03	9.298	6.34	8.876
19.442	5.283	6.34	20.499	12.257		52.409	21.344	6.974		6.974	36.982	22.612		7.185	7.396	5.283	9.932	6.34	6.129
50.085	15.427	8.453	36.56	17.118		64.032	78.825	32.756		11.2	7.819	8.664		8.876	9.51	11.412	14.159	7.185	5.706
57.904	10.566	16.061	6.974	22.612		7.608	36.137	7.819		5.283	5.072	42.688		12.046	5.706	5.283	5.072	10.989	8.242
18.808	12.046	7.608	15.004	6.34		42.9	53.889	13.314		10.144	11.623	18.597		6.551	6.974	13.102	5.495	6.34	12.891
20.71	28.529	6.762	56.425	71.006		79.459	15.004	7.185		90.025	8.453	6.129		15.638	9.932	11.2	6.129	8.03	8.03
47.126	30.009	14.159	26.205	42.266		71.218	6.129	11.412		31.699	51.987	8.876		8.453	8.876	8.03	10.566	10.566	7.608
9.298	28.952	66.357	14.37	9.721		8.664	50.93	7.819		85.376	24.303	85.165		11.623	5.706	8.664	15.427	10.144	5.495
28.952	18.808	76.712	46.492	6.34		9.932	19.442	5.283		10.355	81.361	6.129		7.185	9.298	7.396	9.087	7.396	5.706
26.627	5.283	5.917	51.141	37.828		6.762	23.246	6.129		37.193	6.762	32.967		9.51	13.102	14.793	14.159	10.355	7.819
6.974	21.344	50.719	49.028	8.242		19.231	16.272	8.03		15.216	8.242	6.129		9.932	7.608	8.03	5.706	8.03	15.216
38.462	21.555	8.876	6.762	5.706		41.209	38.25	10.989		13.948	9.298	68.682		7.396	5.706	10.144	26.205	5.706	39.73
17.118	5.706	92.773	25.782	60.651		9.087	33.39	16.695		48.816	16.906	6.551		10.355	6.551	12.468	9.087	8.242	5.495
62.976	12.68	26.205	41.843	72.063		60.651	5.283	12.257		29.163	5.706	15.427		8.03	8.242	7.608	5.283	7.608	10.989
28.741	9.51	18.597	71.429	25.571		10.144	22.823	5.495		39.095	36.137	34.235		15.216	6.129	8.664	8.242	7.396	5.283
39.518	45.436	6.551	32.967	31.277		47.549	5.072	5.283		17.54	5.072	9.51		8.242	42.9	7.819	5.072	8.876	5.706
58.538	5.495	35.503	36.56	10.144		23.88	5.495	44.802		50.507	21.344	9.932		17.329	11.412	19.442	9.087	6.129	7.608
45.013	82.629	77.135	16.906	20.71		8.03	5.283	42.054		18.597	31.488	12.046		5.283	7.819	6.551	5.917	7.819	15.427
42.688	74.387	7.396	5.072	7.819		51.987	7.185	6.762		18.808	56.636	8.876		5.283	5.917	6.974	11.834	6.34	6.129
53.466	25.571	6.34	12.257	199.705		8.453	17.329	6.551		8.876	6.34	24.303		8.03	8.453	10.144	5.283	6.762	6.762
14.582	43.956	56.425	76.289	21.767		62.342	13.736	16.484		40.363	6.551	41.632		5.283	7.608	5.072	18.808	5.495	7.608
16.484	16.484	47.337	10.144	84.954		57.059	42.266	8.242		33.39	5.706	15.004		11.834	7.819	5.706	11.412	6.762	6.129
52.832	7.185	71.218	56.425	25.571		106.932	39.096	8.876		67.625	5.706	16.061		6.34	5.917	21.555	12.046	8.03	6.129
33.179	6.34	49.662	62.13	45.224		53.677	5.072	23.457		46.069	67.836	6.129		8.876	9.721	6.974	9.087	6.974	6.551
51.987	47.337	12.257	70.584	82.841		8.876	38.039	8.876		19.653	6.34	5.495		5.495	20.921	9.721	5.706	12.046	6.34
27.261	7.608	67.202	5.283	37.828		48.183	17.329	34.658		14.793	31.488	32.967		9.932	6.129	18.808	6.974	7.185	12.257
13.102	20.287	44.802	10.989	12.046		28.107	29.163	5.706		15.849	30.22	14.793		5.072	5.283	5.495	9.51	6.34	8.876
70.795	5.917	18.174	60.862	97.211		16.906	61.074	10.989		52.62	38.039	48.183		10.144	7.819	9.298	8.453	9.298	6.762
23.246	8.453	22.189	61.708	72.908		5.495	61.285	35.503		40.363	7.396	38.673		10.778	6.129	5.917	8.876	11.412	6.762
13.314	43.111	5.283	43.111	55.791		67.202	16.061	53.043		16.906	31.911	7.608		5.072	5.917	14.37	21.133	8.03	5.917
64.666	84.531	16.906	87.279	6.129		30.22	9.298	10.778		13.102	8.876	12.257		5.917	5.495	7.396	21.133	10.778	7.608
10.989	44.379	76.712	8.876	6.34		23.88	67.625	7.185		32.333	13.525	9.298		13.525	18.597	9.298	5.706	5.283	8.664
23.035	9.298	22.189	18.808	5.706		22.189	46.281	5.283		31.276	14.37	34.024		9.51	5.283	5.495	5.072	8.242	13.948
45.647	8.03	12.468	9.51	9.087		6.34	22.401	8.242		54.311	5.283	27.684		5.283	10.989	11.2	7.608	10.355	7.396
29.797	7.185	27.05	62.764	6.762		6.34	53.889	9.721		15.427	80.305	51.141		6.974	7.185	6.129	5.495	5.917	5.072
26.839	20.287	5.706	37.616	17.54		91.082	8.242	30.854		61.496	29.797	6.34		5.706	6.129	17.329	6.974	16.906	5.917
34.869	5.072	15.216	14.37	89.18		30.643	53.889	6.551		25.782	65.089	6.551		7.819	8.242	7.185	6.34	10.144	5.706
5.283	62.764	55.579	25.993	96.366		22.401	5.283	10.144		19.442	12.257	49.451		6.974	10.566	13.736	9.51	8.876	17.54
7.819	83.897	45.858	7.185	136.307		16.061	31.065	28.529		95.308	30.643	7.396		9.087	5.917	6.974	5.917	6.762	10.566
10.778	10.778	54.523	47.337	29.163		60.862	9.51	40.152		47.548	35.292	10.144		7.396	6.551	21.978	22.612	5.706	11.623
9.298	10.989	72.486	23.457	36.56		77.769	6.34	10.778		56.424	33.39	6.762		5.706	5.917	7.396	5.283	6.974	9.721
10.778	8.242	49.662	7.608	57.27		7.185	21.767	56.636		72.062	45.436	5.283		7.608	9.51	5.706	10.355	12.468	6.34
31.065	92.35	5.283	14.159	5.072		66.146	5.495	11.2		42.054	10.778	5.917		5.283	8.242	14.159	19.442	5.917	5.495
65.934	5.072	7.396	42.266	57.904		85.165	25.148	35.08		26.204	77.346	15.216		10.778	6.129	10.566	6.974	5.283	6.974
32.122	61.919	5.495	7.396	69.738		14.159	24.303	5.706		51.141	35.08	5.072		7.396	7.819	11.623	5.495	5.917	6.34
8.03	7.396	7.608	48.394	112.427		62.764	42.9	17.752		13.102	12.68	5.706		14.37	10.144	12.891	8.876	6.129	6.762
15.85	19.654	10.778	56.636	8.664		33.601	7.819	20.287		5.494	8.664	34.869		5.917	8.03	8.876	6.762	5.072	10.989
53.466	6.762	8.453	66.146	26.416		62.342	26.839	85.165		8.664	54.734	6.129		30.22	5.283	5.495	8.664	5.495	12.257
26.416	27.05	99.747	55.579	107.143		11.834	60.017	17.118		12.257	5.283	5.917		9.51	6.974	5.072	5.072	10.989	8.03
54.945	91.928	23.669	16.906	72.063		5.917	54.945	50.93		6.974	6.762	44.59		6.34	9.298	7.819	5.917	7.608	5.072
34.869	10.989	79.459	43.745	48.183		7.608	23.246	10.355		26.627	45.858	11.412		9.087	5.283	8.242	21.767	6.551	6.129
5.917	9.51	73.12	20.287	5.495		78.614	29.586	10.144		80.515	16.484	5.072		6.551	5.283	7.608	6.974	6.34	5.283
6.551	5.283	23.457	44.379	42.477		81.361	30.009	24.091		9.721	26.839	8.242		5.706	5.917	7.608	9.721	5.283	10.566
51.564	46.492	5.072	100.17	42.477		9.087	5.495	9.087		34.658	64.244	40.364		5.706	12.468	8.876	11.623	5.283	7.396
16.695	19.442	6.974	7.185	7.185		9.721	11.2	5.072		14.582	20.921	59.383		6.129	5.495	5.072	17.118	5.495	5.495
55.368	77.135	47.337	5.072	39.096		11.412	10.778	59.806		14.793	10.144	5.917		5.283	7.819	10.144	5.495	5.706	7.185
50.507	19.865	12.891	50.507	74.81		6.974	49.239	56.213		36.559	5.706	59.172		5.917	5.917	9.087	12.046	5.283	9.298
49.451	5.495	38.039	10.566	6.129		76.289	50.296	15.004		29.586	7.396	9.932		6.974	11.412	10.355	9.51	7.185	6.762
19.02	7.185	9.298	8.453	27.261		55.368	55.157	19.231		10.355	8.876	37.616		12.891	6.762	5.283	7.396	8.453	5.495
40.152	6.974	21.978	23.035	121.514		14.793	5.706	5.495		34.446	44.59	60.44		17.54	7.396	11.2	11.834	6.762	5.072
25.993	6.34	8.242	27.895	5.917		5.072	24.725	6.762		8.242	14.793	16.484		10.778	6.762	6.129	15.216	9.932	10.144
59.383	5.072	73.12	28.107	99.324		17.54	27.684	23.88		36.137	6.129	5.072		5.495	9.721	10.566	9.51	5.495	9.721
42.9	26.627	77.769	56.213	5.495		5.283	64.455	24.937		39.307	32.756	5.917		5.283	20.71	8.876	21.978	6.974	5.072
84.32	17.118	6.34	14.793	41.209		26.627	34.446	26.627		12.891	43.111	6.551		6.974	8.876	5.283	7.396	10.355	8.242
98.69	12.891	50.296	26.627	93.618		5.706	27.684	32.122		16.483	9.087	8.453		9.087	6.34	6.34	5.917	7.396	5.495
10.355	16.061	40.998	6.974	5.283		39.73	79.671	44.802		21.133	57.904	16.484		14.37	6.129	10.144	9.087	9.932	9.51
9.298	14.159	6.974	23.88	42.688		7.819	19.02	32.967		64.666	8.242	5.917		7.396	8.876	6.34	6.974	7.608	8.03
45.647	5.283	54.1	13.102	65.934		5.917	65.723	35.292		17.117	10.989	5.706		8.876	12.891	5.072	5.495	5.072	7.608
10.355	36.56	104.396	45.858	110.525		48.605	21.978	41.843		9.721	12.046	36.348		7.185	8.242	8.664	8.03	5.283	6.129
58.538	6.762	53.677	29.586	6.551		21.555	45.647	10.566		32.967	10.566	6.34		5.072	15.638	13.102	9.51	6.34	5.917
79.459	6.129	15.004	23.035	9.298		11.2	5.072	23.457		28.952	8.242	18.808		10.144	6.762	6.974	6.129	10.566	6.551
31.699	31.911	5.072	64.878	12.891		5.917	6.974	29.163		6.34	49.028	9.298		9.721	10.566	21.978	5.917	10.989	7.819
69.527	53.043	5.072	11.2	19.442		23.88	5.706	31.699		38.673	9.932	8.453		8.242	6.974	6.974	5.495	14.37	8.664
55.157	33.179	57.904	21.133	9.721		5.495	6.34	6.762		6.128	13.102	5.495		9.087	13.948	9.721	8.453	11.2	10.355
5.495	62.764	5.283	10.355	57.904		10.566	5.072	15.216		25.782	11.623	70.161		9.298	6.762	9.298	12.257	12.68	6.762
49.873	5.706	15.85	44.168	19.02		8.242	29.586	9.932		46.281	23.457	28.952		20.921	6.129	9.087	8.242	6.551	12.68
105.241	20.499	51.353	52.621	47.76		90.871	22.823	13.736		5.072	49.451	43.534		5.283	5.495	6.974	6.129	7.185	9.087
18.386	14.793	28.318	6.34	14.793		43.111	42.688	20.921		76.078	85.165	6.974		10.989	12.891	9.51	6.551	7.185	5.072
35.714	54.311	55.791	72.274	42.9		19.442	21.978	28.318		43.111	64.455	14.159		6.974	6.129	11.834	10.566	6.129	13.525
37.616	47.126	24.514	11.834	8.664		15.638	28.318	19.865		5.072	15.638	9.721		6.129	16.061	7.608	6.129	10.144	7.819
7.608	14.793	93.196	52.409	52.621		38.25	21.767	14.793		10.355	13.102	38.039		6.762	5.706	6.551	8.03	8.242	10.144
55.368	7.396	5.495	13.736	66.78		92.35	28.318	6.762		19.442	9.298	7.396		10.566	5.072	5.072	8.876	8.876	11.412
47.549	32.967	34.446	50.296	46.07		23.246	25.148	37.194		57.269	16.906	42.266		10.566	9.298	7.608	20.71	7.185	6.34
73.542	13.525	41.632	40.786	84.954		21.133	42.688	8.453		7.819	34.446	6.129		9.932	6.762	5.283	8.453	7.608	7.185
31.699	5.706	40.998	17.752	6.34		8.03	66.78	63.821		52.198	23.88	77.98		11.2	5.706	6.34	6.34	6.129	5.495
28.741	35.08	9.932	30.009	26.205		94.464	55.579	21.555		6.762	5.072	8.664		14.793	5.072	6.551	18.386	5.283	9.51
56.847	36.348	5.072	36.982	13.314		14.793	10.778	19.654		22.823	60.44	34.235		10.355	12.68	6.974	8.242	5.283	40.786
41.42	8.664	7.396	48.817	6.34		25.359	28.529	5.072		87.489	38.673	10.778		15.427	6.762	6.129	5.072	5.495	7.185
69.738	22.401	5.706	85.799	5.283		6.974	98.479	6.762		7.608	17.963	34.235		10.778	7.396	12.68	6.974	6.762	10.355
51.564	5.495	6.974	13.102	71.852		23.246	75.444	39.307		35.926	88.758	10.989		7.396	12.046	10.144	5.072	13.314	5.072
16.272	5.072	62.976	15.216	17.752		13.525	18.386	5.706		46.069	29.586	104.396		7.185	6.974	5.495	15.004	7.396	8.242
74.599	5.917	7.185	6.34	6.974		6.129	25.782	9.087		60.439	24.937	6.129		6.129	6.974	5.072	8.453	13.102	9.298
5.283	13.736	5.072	10.778	21.344		55.157	21.555	78.825		5.283	52.198	10.355		9.932	6.551	5.283	9.51	14.37	6.974
9.51	56.425	73.542	58.327	5.072		6.34	21.978	38.462		7.819	13.736	7.608		7.819	5.283	7.185	5.917	5.283	6.129
51.353	6.762	9.721	59.595	7.608		36.137	57.059	7.608		35.926	5.495	36.982		5.283	6.129	5.072	6.34	6.974	9.298
48.817	14.582	5.917	9.932	21.978		38.039	31.065	15.427		61.285	21.978	25.993		6.974	16.061	8.03	13.314	6.34	10.778
53.677	20.71	34.024	5.495	8.453		55.368	12.891	19.231		43.322	37.828	28.318		12.891	8.03	10.144	14.37	7.396	12.468
45.858	51.353	83.686	14.582	79.248		7.819	18.597	12.468		37.405	15.004	5.706		7.819	6.762	6.762	7.185	8.03	5.495
21.767	100.804	7.608	51.141	54.523		34.024	29.375	19.654		25.993	43.745	15.004		11.834	23.246	6.551	15.427	5.706	6.551
8.664	12.257	26.627	7.608	9.298		84.743	33.812	12.468		46.069	39.096	48.183		5.917	9.298	6.974	5.283	9.087	6.34
59.172	7.608	6.129	24.937	96.788		44.59	15.427	7.608		7.608	6.129	10.989		5.283	7.608	6.974	24.091	11.2	9.721
17.329	45.013	6.551	34.446	5.706		29.586	45.647	65.3		36.559	39.518	37.616		7.396	5.706	6.129	5.917	7.819	5.495
50.507	43.322	5.495	9.087	80.939		11.2	53.255	6.34		8.453	6.551	5.706		5.283	5.495	10.778	7.819	5.495	5.072
20.287	7.185	8.242	10.355	10.989		14.159	11.834	10.355		23.246	45.647	20.287		5.917	23.669	8.453	8.664	7.185	12.68
10.566	5.283	74.176	39.941	59.806		79.248	51.141	5.072		10.989	44.379	23.457		6.974	5.706	10.144	11.2	11.412	6.129
35.292	14.37	61.074	25.571	33.39		16.906	17.329	7.608		20.499	79.459	11.412		6.551	5.495	5.495	9.721	8.03	13.736
5.917	7.396	60.017	23.88	7.396		6.762	21.767	31.277		8.876	35.08	6.129		9.087	5.283	11.412	8.876	5.706	5.706
55.579	15.427	5.072	74.81	5.283		26.627	31.065	6.551		41.42	25.571	6.762		5.706	11.834	9.51	15.85	5.495	6.129
56.425	142.012	81.573	10.355	6.974		69.104	5.495	12.257		30.22	5.495	6.762		7.608	5.706	9.932	10.355	5.283	5.917
36.771	43.322	89.18	13.736	45.436		27.895	36.348	17.54		11.2	5.283	11.412		5.917	6.129	6.34	14.793	5.072	12.891
21.978	43.111	32.333	28.107	85.165		5.917	13.314	48.817		49.45	6.762	36.771		7.185	11.834	8.876	8.664	13.102	5.706
7.608	28.318	6.129	5.283	5.283		47.971	65.512	6.129		15.638	56.213	8.876		8.242	5.495	6.129	5.495	5.072	5.917
6.129	12.468	82.629	23.669	85.377		92.984	36.56	7.819		17.329	6.762	19.02		5.917	8.242	8.453	24.303	9.51	9.51
36.771	21.555	9.932	38.039	10.989		29.375	5.072	17.118		50.507	11.412	61.919		5.072	8.453	7.185	9.298	5.917	6.34
75.233	14.793	10.778	33.601	81.15		20.076	8.453	13.525		10.989	38.039	9.721		9.087	10.989	6.34	5.283	6.129	12.891
44.379	9.298	12.891	67.836	49.239		15.638	52.409	10.778		43.956	7.608	49.451		8.03	9.721	11.2	6.129	8.242	12.046
9.721	8.453	5.706	8.876	16.484		20.076	101.015	6.762		6.34	5.072	23.246		6.762	7.819	8.242	11.834	6.762	5.495
61.074	11.623	99.747	54.523	90.871		9.51	41.209	10.778		37.827	13.102	8.453		9.298	10.566	5.917	6.974	9.51	6.762
5.706	5.283	8.453	41.632	8.453		33.812	55.157	7.396		11.412	9.721	52.621		5.706	7.396	8.03	9.721	9.721	7.396
34.235	20.287	11.834	7.819	23.035		31.911	36.348	15.216		42.899	8.453	26.205		6.34	6.762	13.525	6.551	8.03	6.762
58.115	10.355	24.303	8.453	7.608		79.671	28.952	16.906		6.128	5.917	5.495		6.974	6.34	7.819	13.948	7.396	11.2
45.436	23.669	9.51	19.654	15.216		23.246	9.298	8.664		80.938	67.625	31.488		12.046	6.34	7.396	16.484	5.706	5.072
11.623	9.932	35.926	28.318	63.61		11.412	11.412	15.85		7.185	50.296	49.662		5.917	10.144	7.608	5.072	5.706	13.948
64.032	10.355	6.762	38.039	5.706		12.68	31.911	7.608		76.5	15.216	12.891		6.551	22.823	6.34	8.453	12.046	5.283
7.608	9.932	10.566	5.495	26.627		6.129	5.283	30.009		75.655	29.163	88.335		6.551	5.283	5.072	5.495	6.974	10.778
55.368	28.107	86.222	5.495	8.03		33.39	30.009	6.34		5.706	9.51	89.814		9.721	6.974	14.37	19.231	5.917	5.072
10.144	9.298	87.701	8.876	79.459		45.858	5.917	9.087		9.087	56.425	41.632		22.823	13.314	10.566	5.283	5.072	7.396
47.126	63.821	5.072	32.333	104.185		54.311	14.37	5.283		46.703	30.431	49.451		10.566	7.185	11.2	16.484	5.283	6.762
27.684	31.488	15.427	57.904	53.043		15.004	5.706	6.762		61.707	5.283	5.072		7.396	10.778	7.819	12.046	6.974	5.072
13.948	8.03	17.54	6.551	5.283		40.575	25.359	14.37		6.551	13.102	50.93		7.396	12.468	6.129	8.242	8.453	5.072
10.989	78.403	47.337	12.891	7.185		27.895	7.185	8.453		76.712	46.492	6.551		7.185	6.551	9.51	10.566	7.185	6.34
10.989	5.072	6.551	7.185	12.257		18.386	27.684	8.453		7.185	7.185	60.862		9.721	6.762	6.129	5.917	5.917	12.046
55.579	7.819	18.808	31.699	5.283		28.741	47.337	7.608		32.756	6.129	59.595		13.736	5.495	8.03	7.396	7.608	11.623
15.216	6.34	6.129	7.396	5.283		38.25	67.836	6.34		28.529	39.518	9.087		5.495	11.623	5.706	8.453	8.664	7.819
35.292	86.222	66.357	44.168	27.05		15.216	7.396	34.446		64.032	9.51	9.087		6.34	8.03	6.34	6.974	8.664	8.876
20.71	7.185	50.296	6.974	105.03		29.163	36.137	25.782		9.932	7.608	7.396		8.453	11.623	7.396	9.51	6.974	5.706
18.597	24.303	51.564	11.412	61.496		23.246	42.9	10.566		9.298	48.817	50.296		5.283	8.242	6.551	6.551	5.072	9.51
41.209	95.098	5.917	30.643	6.762		6.34	13.948	44.379		11.412	72.486	25.993		6.34	6.974	6.34	5.917	5.072	7.185
34.446	18.808	64.666	8.453	30.009		16.272	20.71	59.383		5.706	5.495	45.436		7.396	9.721	29.375	16.695	6.34	9.087
22.823	9.932	45.858	43.111	6.551		17.329	10.989	6.974		10.989	23.246	25.993		6.34	5.283	8.453	9.087	5.706	5.706
23.88	12.891	6.551	5.495	5.283		90.66	68.47	5.706		9.298	13.736	22.823		10.566	6.762	15.216	24.937	6.129	6.762
31.277	34.446	30.643	26.416	11.412		28.529	71.006	19.865		27.684	105.664	5.495		5.917	5.283	6.34	6.129	9.721	5.283
36.982	8.664	8.664	5.072	86.433		7.819	29.375	67.836		31.699	51.353	10.566		10.566	13.736	8.03	12.046	8.876	5.706
8.242	6.129	30.643	6.34	49.451		72.908	14.793	16.484		61.919	30.22	6.129		5.706	6.974	5.917	8.876	10.355	5.917
50.085	23.457	65.934	49.873	6.34		69.738	6.551	49.873		8.453	13.736	5.706		14.793	5.283	5.072	6.974	5.495	5.917
46.281	20.287	9.932	57.059	32.545		42.054	15.638	27.05		12.046	44.802	15.004		17.963	5.283	7.396	7.819	7.396	6.974
30.643	65.089	7.396	36.137	55.579		45.013	35.292	33.179		40.997	91.716	16.061		6.34	15.004	7.396	9.721	7.608	5.072
43.534	14.37	8.453	13.314	7.819		19.442	64.032	7.396		60.439	51.141	6.34		10.144	17.329	5.072	8.664	11.834	12.046
41.632	34.869	39.73	94.886	5.072		83.475	25.359	33.179		6.128	42.266	6.762		11.2	5.917	8.876	10.778	6.974	12.257
35.292	7.819	32.967	79.459	29.375		9.51	41.42	8.664		53.466	6.762	48.394		5.917	7.608	8.453	7.396	8.876	7.396
23.246	7.185	5.072	50.296	11.834		39.307	49.451	7.396		39.941	11.2	7.185		8.664	5.495	15.638	5.495	8.664	10.989
51.353	5.917	6.551	37.616	41.632		81.573	26.839	5.283		12.468	15.216	5.072		14.582	15.004	9.298	5.072	9.087	73.754
24.091	21.978	18.386	18.174	6.551		53.889	20.076	38.884		5.283	59.383	5.495		9.298	5.495	7.608	5.072	8.242	6.551
5.917	9.298	10.355	5.495	13.736		64.878	27.473	6.974		36.137	25.359	7.608		12.68	7.819	7.185	12.257	11.412	6.762
17.752	5.706	7.608	42.688	42.9		103.128	41.843	8.242		28.74	20.287	45.647		6.129	5.706	8.876	6.34	5.072	6.129
6.34	6.34	5.283	34.658	38.462		13.314	12.68	45.013		20.499	40.364	20.287		11.834	8.453	7.185	15.638	8.03	12.891
17.54	64.878	36.348	31.488	40.152		24.091	46.281	6.551		42.265	12.257	28.529		6.551	5.917	13.525	5.072	6.551	6.551
12.68	97.634	5.917	14.159	5.917		57.693	43.956	10.566		6.762	5.706	28.529		5.072	5.072	9.51	8.03	7.185	7.819
8.242	5.072	7.396	48.817	10.778		18.808	5.072	28.529		5.072	23.669	8.03		10.566	7.819	5.706	9.721	10.355	6.974
5.072	11.2	9.721	90.026	93.407		6.974	30.009	6.551		15.638	12.891	6.129		6.974	5.283	5.283	5.706	7.608	8.664
33.39	5.072	53.889	18.597	94.464		61.919	60.229	33.39		12.468	23.246	7.185		5.283	5.706	6.762	10.989	9.087	5.283
65.512	40.575	7.185	8.453	7.185		43.956	51.564	74.599		51.141	101.86	6.129		5.917	7.819	6.34	9.51	7.396	5.495
52.409	18.174	60.862	59.806	11.623		70.584	60.862	39.307		57.903	53.889	37.828		21.555	5.283	10.355	9.087	5.283	13.525
60.229	8.876	76.078	74.599	111.159		7.185	29.163	5.283		25.782	88.969	29.797		6.129	5.072	7.396	7.608		8.664
32.967	5.917	25.148	8.242	7.819		50.507	46.915	71.006		7.608	21.978	45.013		10.778	8.03	6.34	5.706		7.396
41.42	36.771	12.468	10.778	149.62		79.671	7.608	22.823		66.991	16.272	41.42		8.03	8.453	6.34	5.072		10.355
60.017	77.98	47.549	47.337	14.793		13.525	13.102	58.749		29.163	35.08	6.129		5.706	6.34	6.34	9.932		6.551
61.496	11.2	7.819	14.793	17.118		6.34	51.353	19.02		7.185	48.605	15.427		5.072	12.257	5.072	6.762		5.917
39.941	17.54	66.357	32.756	15.427		21.133	12.891	19.231		47.548	60.44	32.756		8.453	6.34	9.932	9.932		6.34
5.283	81.995	34.235	5.495	5.495		60.651	32.967	37.194		73.33	19.865	46.492		5.072	12.257	6.762	7.396		5.495
71.852	151.734	63.398	6.551	5.072		28.529	60.017	5.283		54.311	20.076	27.05		10.778	12.257		7.185		8.664
23.669	33.179	5.072	5.072	62.764		21.555	8.242	9.721		38.884	68.682	5.706		6.129	5.495		6.129		5.495
36.771	19.654	49.028	37.828	29.163		21.978	10.566	8.453		25.782	24.091	28.107		9.721	6.551		14.582		10.355
50.719	11.623	6.34	8.453	9.087		15.004	25.993	52.832		6.551	16.272	26.627		13.102	6.762		7.819		7.185
47.76	6.974	16.061	28.952	97.634		26.416	21.555	91.082		92.984	52.198	60.229		5.072	11.623		10.778		6.762
73.331	5.072	11.623	36.982	6.974		52.621	73.754	10.566		15.638	12.468	7.819		5.706	5.072		10.144		6.129
94.886	5.072	13.736	68.259	9.51		16.272	5.072	10.989		39.941	33.601	6.129		11.412	10.778		9.51		8.242
9.932	6.762	42.054	42.054	70.584		30.854	51.564	39.518		60.862	5.072	52.832		5.072	6.974		7.396		10.778
17.329	17.752	5.495	6.762	5.072		89.814	15.004	26.205		28.529	18.808	5.706		7.608	7.396		7.396		12.257
23.246	6.34	21.978	5.495	51.353		6.974	7.819	10.144		15.427	8.876	8.242		15.427	8.664		9.932		7.396
39.518	37.405	7.185	6.34	15.216		23.457	9.087	5.072		56.847	12.68	6.34		5.072	6.129		6.762		6.762
51.987	11.834	16.061	19.02	109.257		9.932	41.632	9.932		48.605	8.03	12.257		5.706	7.819		9.298		7.185
25.571	19.865	39.096	12.046	28.952		14.159	14.159	12.468		8.664	28.741	7.185		14.37	5.495		11.623		12.257
29.163	7.396	47.971	9.51	6.762		101.86	55.157	6.762		50.93	24.303	40.786		10.778	5.495		9.721		8.453
23.669	13.525	6.762	61.285	6.551		28.529	37.828	8.03		45.224	14.582	6.34		28.318	16.272		9.932		7.819
55.791	10.144	6.762	19.654	64.032		25.993	18.597	5.917		30.642	28.107	21.555		11.623	6.974		6.762		7.608
7.608	13.736	35.08	32.967	40.998		6.129	70.584	12.468		26.627	39.941	5.283		16.061	6.551		5.706		11.623
6.974	52.832	8.453	14.793	63.398		25.782	11.623	31.699		27.472	10.144	9.932		13.314	12.68		9.932		7.608
18.808	23.88	10.566	66.78	15.638		39.096	12.046	6.551		5.494	29.586	6.974		5.072	12.891		6.129		5.706
92.562	68.47	6.34	11.2	5.706		53.255	5.917	62.764		29.163	17.54	9.298		5.072	9.087		5.706		6.129
111.159	16.272	59.172	16.484	67.202		109.891	15.216	6.974		25.148	91.294	6.974		6.762	10.989		5.917		6.551
60.651	75.233	26.416	6.974	57.904		19.02	34.869	5.917		27.472	58.749	40.152		7.608	5.495		5.283		6.129
30.854	5.706	19.02	8.03	77.98		49.873	8.242	8.664		6.128	40.364	9.51		7.608	10.989		10.355		7.185
45.224	22.189	29.163	69.738	27.261		25.782	35.292	9.087		7.819	12.046	19.654		5.706	8.876		6.762		8.664
9.298	47.549	109.257	13.314	18.597		8.664	39.518	5.072		7.185	42.9	5.706		30.854	13.314		11.2		9.298
74.176	79.248	8.453	32.967	32.122		62.553	106.932	45.013		52.198	9.721	30.009		9.51	5.072		10.989		5.917
42.054	9.087	25.359	49.873	93.196		32.545	88.335	85.377		74.176	81.995	5.283		16.272	6.974		8.242		11.834
19.02	15.427	7.396	73.754	9.087		89.814	11.623	19.654		16.483	15.85	56.636		7.396	6.974		6.34		7.819
5.072	7.819	10.778	18.386	98.902		24.303	27.895	54.734		32.756	56.002	35.292		15.004	11.2		10.778		5.283
28.529	5.495	18.597	23.88	8.242		93.196	29.375	15.85		7.185	49.662	16.695		5.072	6.551		7.185		8.03
26.416	65.089	27.684	73.542	8.03		17.963	27.684	78.825		61.496	14.159	7.608		5.706	5.495		8.664		6.974
50.085	5.283	13.102	19.865	5.706		29.797	43.534	29.586		6.974	20.71	12.891		8.453	9.298		6.762		8.242
115.808	6.974	13.102	61.074	33.39		117.921	35.714	58.961		8.242	65.934	34.235		6.762	5.072		9.932		6.762
11.2	6.34	62.553	79.248	5.495		63.821	40.575	14.159		7.185	6.129	48.394		6.974	8.453		9.298		12.891
51.141	35.292	41.632	12.046	24.514		36.982	39.73	38.039		44.379	44.802	8.03		8.876	8.664		9.087		10.144
48.394	6.762	7.819	40.575	11.623		43.956	65.934	54.311		29.374	18.174	5.917		7.396	5.283		13.314		8.453
11.2	67.202	6.551	45.013	28.529		47.549	30.009	34.869		81.572	45.013	11.2		14.37	5.495		8.664		5.072
24.091	7.608	51.987	52.409	74.81		53.466	38.25	34.024		32.967	8.664	8.664		6.762	7.608		13.525		8.664
52.409	11.412	9.298	26.205	8.03		52.409	21.767	13.948		35.714	13.314	8.453		8.453	7.185		7.819		30.009
28.107	97.634	115.174	38.884	92.773		66.146	32.756	5.072		65.089	13.314	19.02		20.076	5.072		5.706		5.283
34.869	62.976	36.982	43.745	52.832		78.191	29.163	13.314		69.526	25.782	5.283		7.185	9.51		12.046		11.412
36.137	49.239	5.495	6.34	34.024		61.708	9.087	13.102		43.533	8.03	19.02		5.495	5.917		7.185		7.819
7.396	25.782	5.917	15.427	22.401		14.793	64.878	61.708		26.627	32.967	12.468		7.819	5.495		10.144		9.51
51.353	11.834	22.612	6.551	11.2		19.442	17.963	10.566		6.34	49.028	8.03		7.185	77.98		6.974		5.283
19.231	6.129	24.091	34.446	8.453		18.386	16.695	6.551		8.03	13.102	5.495		6.974	8.664		10.989		9.51
66.146	5.917	61.496	20.499	86.011		55.579	43.534	13.102		18.385	19.865	31.277		5.495	6.762		8.242		12.891
74.176	23.246	98.479	10.989	7.396		58.961	52.198	34.446		45.224	11.834	52.198		7.185	6.129		9.087		7.819
34.235	5.283	6.34	11.623	6.551		22.189	35.926	9.932		9.51	7.608	27.261		6.762	6.974		13.314		10.144
81.995	12.68	6.762	15.85	7.608		110.313	34.235	42.054		8.664	60.44	5.072		12.468	5.706		11.834		8.664
5.283	6.129	11.834	10.989	19.02		76.501	82.418	8.242		35.503	43.534	26.205		5.072	6.34		7.608		6.129
39.941	60.862	8.242	30.009	33.812		12.046	6.762	56.636		13.314	30.22	11.412		6.551	5.283		7.396		6.551
12.046	5.283	27.261	56.847	14.37		13.525	6.34	8.03		41.631	22.612	19.865		5.072	6.34		6.551		6.129
5.072	82.629	25.359	47.337	85.588		91.505	80.093	7.185		54.522	8.242	66.568		6.34	8.242		6.551		5.072
70.372	37.405	65.3	17.752	49.873		5.495	5.283	6.129		24.937	7.185	8.242		6.34	9.087		8.453		14.793
10.989	17.118	28.952	8.242	11.623		6.34	20.71	5.917		63.398	24.725	17.54		5.072	11.623		9.087		5.917
28.107	45.224	7.185	10.989	97.211		58.749	6.34	12.891		19.019	8.876	12.891		8.453	8.453		6.34		34.446
71.852	5.917	31.065	24.091	43.534		61.285	7.396	13.102		9.087	5.495	9.932		9.087	5.917		11.834		5.917
5.706	5.917	13.736	11.2	20.076		18.174	41.632	10.566		26.627	68.682	7.185		20.287	6.974		5.072		6.34
52.409	18.386	21.767	11.412	61.708		59.595	36.348	14.793		5.283	35.08	71.006		5.072	11.412		14.793		7.608
24.937	40.786	48.394	9.932	10.355		25.359	80.093	9.721		61.285	9.721	6.762		9.51	6.129		6.974		8.453
12.68	21.555	25.571	5.283	8.664		62.342	51.564	6.34		20.499	18.386	23.246		6.34	7.608		7.396		5.072
41.632	58.115	80.727	87.067	16.272		22.401	14.793	8.03		38.039	7.819	7.185		8.03	5.283		5.495		6.762
31.699	31.699	12.468	23.457	48.394		103.973	15.638	5.706		18.597	33.179	40.364		6.762	10.355		8.242		8.453
44.59	17.963	8.876	12.046	55.791		9.932	23.035	7.185		5.072	26.416	65.934		11.2	6.762		5.283		11.623
8.242	6.34	6.974	27.261	20.499		46.492	13.525	51.353		6.974	21.133	77.135		14.159	5.495		9.298		11.834
42.054	9.298	5.495	24.937	5.283		9.087	60.651	5.283		5.917	5.283	7.185		24.514	10.566		11.412		9.932
24.725	15.004	20.499	49.873	23.669		36.348	18.174	10.566		45.647	42.477	8.242		7.608	13.948		11.2		9.721
37.828	49.028	6.762	18.386	29.797		34.235	26.416	7.819		44.59	76.289	6.974		6.551	6.551		6.762		6.762
5.495	83.263	29.797	6.762	8.453		26.205	87.067	30.009		11.412	19.02	37.828		10.355	10.989		11.834		13.948
26.839	8.453	12.68	18.386	80.516		12.468	32.545	9.298		16.483	51.564	5.072		5.495	8.242		10.989		5.706
30.009	44.802	16.695	29.586	79.671		106.298	21.767	18.386		12.257	7.819	8.03		5.917	7.396		12.468		5.706
51.564	5.072	81.995	25.782	6.129		18.597	11.2	10.355		17.963	30.431	9.087		6.551	5.917		10.566		6.34
64.666	36.982	79.671	29.797	16.484		12.046	8.664	34.658		9.51	13.314	18.808		9.932	7.396		7.185		5.706
17.963	20.921	5.706	73.331	5.706		66.991	72.486	38.462		6.551	22.401	60.862		7.185	8.03		6.34		7.185
34.446	12.891	56.636	24.937	5.706		78.825	22.189	9.087		8.876	35.503	6.129		5.706	6.551		11.2		15.216
66.991	42.688	5.072	65.934	118.555		38.462	8.242	16.272		24.091	7.608	7.819		9.087	6.762		5.283		8.242
20.076	93.196	8.664	49.028	14.793		8.03	5.495	8.664		39.307	37.194	72.274		5.072	7.608		5.495		15.004
57.481	78.403	8.242	75.444	59.806		97.211	38.039	14.37		5.917	69.95	9.721		5.283	14.159		6.762		8.453
51.987	6.551	16.272	85.165	5.706		33.39	17.752	9.51		5.072	83.052	23.035		7.819	6.34		17.118		5.283
5.706	45.013	34.446	34.024	45.436		53.466	63.187	48.183		36.348	49.451	5.917		5.495	5.917		18.174		7.185
25.782	7.819	110.525	6.34	86.433		36.771	28.318	10.989		77.98	59.172	21.555		7.608	5.283		14.159		11.623
54.945	28.952	13.525	8.876	152.156		37.194	18.386	11.412		22.189	8.876	6.129		6.34	12.257		15.216		6.34
15.004	10.566	24.091	9.721	110.525		11.2	37.616	5.917		5.706	9.932	26.627		17.118	13.736		8.242		6.34
29.586	21.978	37.616	31.911	103.973		57.904	18.597	55.368		48.816	29.375	13.314		14.793	8.876		5.495		5.072
27.473	33.179	14.159	17.118	5.706		37.828	53.889	11.412		40.997	46.915	27.684		8.453	6.129		5.706		13.948
76.501	91.716	5.917	6.974	45.647		13.525	39.73	49.873		61.707	98.902	6.34		6.129	15.216		5.706		5.072
14.582	5.706	32.967	66.357	42.054		20.287	5.283	31.277		7.608	7.608	7.608		5.072	13.102		5.495		7.396
22.823	21.767	52.409	9.298	14.582		31.277	7.819	7.185		40.363	66.357	5.072		7.396	9.298		6.551		8.664
38.25	13.102	6.551	6.551	9.298		5.072	63.398	5.495		13.525	21.978	53.677		14.159	7.819		8.242		9.298
28.952	25.571	11.2	51.987	87.067		45.858	17.752	6.129		21.344	17.329	6.974		19.865	8.242		5.917		8.453
122.148	5.917	9.298	83.897	38.462		6.762	35.292	6.551		26.838	7.396	25.782		23.88	9.087				13.102
15.216	34.658	6.129	8.242	108.623		38.25	35.926	45.647		39.729	24.725	9.087		6.34	6.762				12.468
104.819	9.721	32.756	36.56	12.68		107.355	35.292	15.216		15.638	5.283	12.468		9.932	6.762				13.736
46.492	5.072	7.608	72.274	9.087		97	20.076	23.035		50.93	14.582	38.673			8.242				6.129
31.911	102.705	22.823	13.736	6.974		77.769	5.283	25.148		8.03	94.464	9.298			16.484				5.917
54.1	5.917	36.56	6.129	6.974		57.059	40.364	28.952		10.566	59.806	22.612			8.453				5.283
7.185	54.523	6.129	8.876	11.834		42.477	8.242	37.616		34.869	43.745	36.137			7.608				9.721
6.129	6.34	5.495	51.987	6.551		68.682	5.072	48.817		83.051	9.932	6.129			6.129				5.072
105.875	65.089	13.102	42.688	20.076		32.333	49.028	10.778		8.453	30.22	55.791			6.551				5.283
14.159	17.329	31.911	11.412	5.283		5.495	60.651	28.529		5.072	34.024	6.762			6.551				10.989
58.538	6.129	5.072	17.963	18.174		10.355	6.34	37.405		5.494	7.819	33.601			11.623				5.495
16.061	18.597	7.185	39.307	5.495		30.431	5.072	40.575		10.989	24.725	5.072			8.242				5.283
6.129	24.937	58.961	26.839	13.736		17.329	13.525	13.736		31.276	16.484	52.832			10.566				7.396
8.453	88.124	13.525	10.566	6.762		18.597	6.762	5.072		5.283	25.782	20.499			6.34				9.298
76.501	23.246	6.762	23.035	32.545		28.318	47.971	14.582		12.891	50.719	50.296			5.283				10.566
13.736	38.884	32.545	9.932	5.072		43.956	17.963	8.664		5.706	25.993	57.904			6.129				8.876
98.479	23.457	49.662	7.396	11.412		6.129	76.078	14.793		5.072	5.706	6.129			5.917				5.495
25.782	36.771	14.793	35.08	5.495		37.405	10.989	6.129		38.884	11.412	16.272			6.551				8.664
9.298	34.869	97.634	14.159	48.183		36.348	12.257	5.283		14.159	5.072	8.664			14.582				9.932
25.359	26.416	18.808	6.551	13.314		56.425	93.196	7.608		76.5	5.495	11.623			11.623				8.664
58.115	70.795	42.054	69.527	48.817		70.161	71.64	16.272		7.819	31.065	5.917			5.283				12.046
68.048	61.285	38.25	76.501	19.442		57.693	22.612	40.998		8.453	7.819	7.185			5.706				6.129
64.455	24.725	94.886	21.978	5.706		7.185	72.274	63.821		51.986	77.135	7.185			10.566				6.762
50.296	95.52	5.495	13.525	45.013		31.911	113.061	8.03		28.952	20.499	5.495			11.2				9.298
71.218	56.002	10.355	22.612	5.072		5.706	6.129	16.061		25.782	62.764	7.608			6.551				7.185
5.283	6.34	18.597	12.468	5.072		66.568	80.727	28.318		18.174	8.453	6.34			8.453				11.623
28.529	5.917	30.643	67.202	80.939		56.847	8.453	5.283		28.318	6.974	19.654			5.917				10.989
27.05	99.324	6.551	36.771	12.891		100.804	5.706	39.518		16.272	6.34	57.059			11.623				5.283
84.743	31.699	31.488	25.359	152.368		23.88	6.974	5.917		71.64	32.756	9.087			10.566				15.638
20.921	9.721	6.551	38.462	69.738		14.582	38.25	23.457		40.997	22.612	5.495			6.34				6.974
21.133	42.054	8.242	29.163	54.734		15.638	45.224	6.129		25.148	8.876	5.706			9.932				8.03
50.085	32.122	20.499	6.129	33.179		57.693	35.08	12.468		16.061	6.129	5.495			6.129				12.257
12.046	13.314	116.442	20.71	28.107		12.891	53.255	15.427		78.613	19.02	16.484			6.551				5.283
20.499	20.287	40.575	35.926	7.608		12.257	5.495	45.436		10.989	46.07	5.495			5.706				8.242
8.664	39.096	37.194	45.858	5.917		83.263	50.085	23.88		9.298	30.854	45.858			6.974				9.51
17.752	15.85	5.917	13.736	64.244		128.276	23.457	19.654		29.797	24.303	5.917			5.283				7.185
86.433	6.551	45.013	25.782	45.858		42.688	56.002	5.072		20.921	138.843	7.608			7.185				5.706
109.045	11.834	22.823	12.257	21.555		15.85	55.791	9.51		49.028	9.51	25.571			10.989				13.948
59.806	7.185	9.721	61.708	76.923		39.518	16.272	42.9		45.013	87.067	7.608			6.34				5.072
123.838	26.416	9.51	12.468	72.274		13.102	53.466	76.923		23.246	29.163	92.562			6.551				6.129
39.518	10.355	27.473	30.009	12.468		29.797	6.34	73.12		54.311	81.15	6.551			6.551				7.185
39.73	5.495	77.135	99.536	36.137		40.786	15.216	5.706		8.876	31.065	8.876			12.68				12.68
25.359	51.564	16.272	6.762	20.076		100.804	67.625	5.283		24.725	6.551	69.738			6.974				6.551
98.902	49.239	5.917	69.527	6.551		26.416	31.699	5.706		19.442	7.819	19.02			10.144				6.974
87.912	5.495	17.752	62.764	10.566		54.945	20.71	5.917		28.318	22.612	31.277			6.974				10.355
63.398	79.459	22.612	33.812	19.865		5.283	6.974	30.854		6.128	5.706	6.551			12.046				8.242
66.146	39.73	74.599	8.242	102.494		5.706	53.677	50.93		10.355	36.982	12.468			7.396				12.257
24.514	10.355	25.148	9.932	7.608		20.287	39.096	35.503		28.952	53.889	23.669			8.03				7.396
72.908	49.028	76.289	35.08	103.128		57.904	51.353	18.808		43.533	12.891	73.754			5.072				5.283
5.283	5.495	28.107	36.771	33.812		76.078	5.495	19.02		5.917	9.721	5.917			16.695				5.283
6.551	6.129	43.956	68.893	5.917		49.028	21.344	16.906		41.631	12.046	9.721			5.072				9.721
36.56	7.819	6.974	14.582	6.551		27.684	34.658	22.612		10.355	58.115	18.174			11.412				5.072
46.07	10.778	6.551	6.34	69.104		62.976	6.34	8.242		8.664	55.157	9.298			10.355				5.706
85.588	38.25	95.098	54.311	5.495		33.601	8.453	23.457		7.819	73.12	5.495			5.072				8.876
13.314	6.974	10.778	17.118	100.381		35.08	6.762	40.152		48.816	5.917	5.495			19.231				5.072
55.579	13.525	17.752	9.087	30.431		30.643	64.244	43.322		15.638	8.876	30.643							10.355
25.148	9.298	8.242	8.876	96.366		74.176	65.512	50.719		14.582	11.2	38.462							5.072
35.714	9.51	13.948	47.971	61.708		20.076	5.283	22.612		33.178	10.144	14.582							10.566
13.102	7.185	5.917	17.54	9.087		12.68	138.209	5.072		11.2	69.316	12.891							10.989
31.699	57.693	5.495	19.654	5.072		37.405	25.993	40.575		7.185	79.671	29.586							7.819
7.819	7.608	50.93	40.364	9.932		99.958	9.51	9.298		10.566	13.736	6.129							5.706
68.259	6.129	25.782	13.102	11.834		17.54	45.224	10.144		77.98	15.216	5.283							6.129
49.239	93.407	15.85	46.281	29.375		14.582	8.242	11.834		5.283	23.246	5.072							14.582
21.133	8.242	5.283	57.481	7.396		50.085	95.309	27.684		19.019	8.453	11.2							8.876
57.904	22.189	5.283	56.636	20.71		67.625	11.623	41.42		44.801	72.486	28.741							5.917
11.412	31.911	6.34	6.551	53.466		6.34	26.416	6.762		34.024	51.564	6.129							5.283
29.375	6.551	56.213	5.917	9.51		49.028	9.087	20.287		17.329	31.065	64.666							6.974
5.917	11.623	6.129	7.608	96.577		22.612	51.564	66.357		23.88	56.213	10.778							9.51
43.534	6.551	7.608	56.425	19.865		59.806	5.283	7.185		63.187	21.978	18.597							5.283
80.305	42.688	13.948	22.612	44.59		50.085	11.412	34.658		13.102	68.47	15.004							6.129
55.791	75.233	5.917	14.37	24.725		7.819	43.956	9.932		8.03	5.495	5.917							9.932
36.137	15.85	43.322	16.272	20.499		81.15	8.453	5.706		6.762	39.73	6.974							15.216
19.231	22.612	42.9	63.187	5.072		5.495	101.437	8.664		5.494	8.876	17.118							7.185
21.344	18.597	8.664	17.329	8.453		67.836	117.71	35.08		9.721	29.163	13.736							12.046
5.072	6.974	8.242	11.2	62.553		50.507	8.453	6.762		6.551	8.664	6.129							16.061
10.144	5.495	56.425	35.503	45.647		11.412	53.043	53.677		23.669	30.009	18.597							9.087
36.982	73.331	8.242	28.741	45.436		71.218	81.361	6.762		46.492	17.752	7.185							10.989
5.283	42.054	8.242	30.009	82.629		35.714	60.651	25.148		21.767	9.298	6.129							5.706
26.205	10.144	6.129	37.616	5.072		6.34	53.043	61.708		73.753	36.348	25.782							5.706
22.823	12.891	5.072	50.719	85.377		54.311	60.44	14.37		5.072	8.664	43.322
93.83	6.762	23.035	139.265	8.03		50.507	5.706	52.621		14.582	30.009	12.891
27.05	23.88	5.706	30.22	5.283		6.974	72.063	19.442		20.499	13.102	8.242
76.712	6.129	5.917	9.51	40.364		7.185	14.582	33.812		38.25	5.706	5.495
26.839	6.974	50.93	33.812	7.396		6.129	30.431	66.568		67.836	16.272	5.917
50.93	12.468	59.806	17.752	15.004		47.337	94.675	43.745		8.242	39.73	8.03
72.274	11.2	14.793	24.725	13.736		7.608	36.771	8.876		36.559	7.608	31.699
44.379	10.355	10.989	6.34	43.111		103.339	14.793	7.608		20.71	14.37	41.843
7.819	5.072	6.762	7.819	10.355		28.741	15.427	7.819		51.141	9.087	62.976
39.096	10.566	7.396	27.473	8.453		75.867	60.229	12.257		7.608	55.368	10.989
56.847	28.952	5.283	27.05	9.51		27.473	43.111	21.767		20.921	10.989	32.333
6.34	9.721	112.004	34.446	85.377		5.917	19.865	23.035		8.453	70.372	37.616
29.163	5.917	12.468	35.714	21.133		17.54	45.858	62.13		21.133	29.375	6.34
41.843	45.436	49.662	7.396	13.948		15.427	35.292	52.621		11.2	42.477	19.654
38.884	12.046	7.819	25.148	13.102		59.172	20.287	12.468		6.551	64.878	7.608
65.089	5.917	14.793	40.998	45.647		76.501	11.834	6.551		61.285	7.185	15.216
66.146	5.706	19.02	18.386	7.819		71.006	45.436	43.534		27.261	27.684	5.495
20.287	87.49	48.394	14.159	25.359		73.331	49.451	9.087		23.669	26.416	5.072
29.375	9.087	13.314	6.974	33.179		50.296	12.891	26.416		78.613	26.416	28.529
17.752	12.257	5.283	12.68	16.272		52.832	9.298	5.072		11.834	76.712	5.072
60.44	81.361	11.2	67.414	6.762		17.752	15.427	55.157		23.669	9.721	6.129
62.553	5.072	8.453	76.078	7.185		6.762	45.436	16.272		12.468	80.093	16.484
61.074	15.85	24.303	9.51	15.85		18.174	15.004			42.054	17.329	23.035
69.527	5.706	8.876	5.706	82.841		13.314	18.386			57.903	44.379	18.808
75.867	28.529	17.54	6.974	5.072		5.072	42.688			46.069	68.893	73.542
5.917	5.917	10.778	7.608	5.072		15.427	41.42			10.355	13.314	6.762
96.154	15.427	10.144	20.921	58.961		100.17	7.396			47.76	67.625	46.07
10.355	28.318	62.553	30.643	5.283		6.551	17.54			28.529	59.172	23.669
28.952	6.974	8.453	5.495	37.616		51.775	80.727			64.877	30.431	17.54
52.621	9.932	6.129	17.963	16.061		71.64	44.802			19.231	5.917	5.072
46.704	75.655	73.754	58.115	76.078		7.819	6.129			33.178	11.412	5.495
50.507	81.995	12.891	5.706	9.298		12.891	8.453			27.261	6.762	6.551
45.436	26.627	6.974	39.518	51.564		15.638	8.242			54.311	46.704	6.974
58.115	94.041	5.072	50.93	14.37		60.017	81.995			8.03	6.129	20.287
87.49	12.891	38.462	12.468	7.185		34.446	44.379			10.778	5.706	56.847
98.479	38.039	21.767	35.08	19.02		15.427	59.595			54.734	8.664	5.283
5.706	13.102	95.098	7.819	8.03		30.22	8.664			6.762	44.168	43.111
40.786	6.551	52.409	13.102	47.337		50.085	14.37			29.374	30.431	39.518
39.73	69.738	12.257	56.425	32.122		102.494	21.767			45.647	38.673	11.623
6.974	14.793	5.283	32.967	5.072		57.27	9.932			9.51	15.638	27.261
42.9	74.599	38.884	49.873	14.793		5.917	74.81			7.819	40.998	5.283
6.34	35.714	95.943	5.495	43.956		76.923	9.721			43.745	15.427	5.283
19.442	19.231	50.296	28.107	13.314		17.54	103.128			70.794	59.383	18.174
13.102	5.495	17.963	17.963	58.538		52.621	14.582			31.91	62.764	5.283
55.157	16.061	9.721	12.891	22.823		72.908	38.25			10.144	6.129	48.605
5.495	92.562	5.706	15.004	20.71		31.065	50.93			41.209	5.706	6.129
52.198	17.329	89.814	37.405	5.495		25.571	80.727			56.847	7.608	20.71
13.102	11.2	12.468	5.495	5.495		23.88	9.721			39.941	22.189	8.03
13.948	36.137	46.492	18.597	68.893		44.379	30.22			6.974	7.608	94.041
23.457	14.582	112.004	17.963	12.468		19.231	38.673			21.344	12.468	56.847
7.185	10.778	10.989	18.597	97.634		49.451	59.806			36.559	5.917	21.344
44.802	5.917	45.858	36.982	45.013		5.706	66.991			8.453	6.129	25.359
12.468	48.183	16.484	10.355	81.15		78.403	91.716			71.006	6.34	7.185
24.937	8.03	75.655	69.95	12.68		51.564	60.017			17.329	15.004	7.185
6.129	31.911	34.024	49.662	5.917		68.048	19.865			19.865	9.932	6.974
64.666	42.266	56.002	23.88	81.784		8.03	16.484			25.359	7.819	12.891
88.124	30.854	6.762	13.525	26.416		38.462	7.819			20.71	30.431	5.283
57.693	12.68	38.884	60.229	37.828		63.61	39.73			42.054	50.507	5.706
28.952	25.148	23.88	13.102	59.806		7.819	9.51			9.721	30.22	9.721
40.364	6.974	34.446	55.368	56.425		7.819	103.551			45.435	17.963	20.71
66.568	24.937	5.072	58.115	7.396		9.721	40.152			64.455	7.185	10.355
75.444	46.281	7.185	73.542	20.71		62.764	46.492			40.786	15.638	9.721
75.867	7.396	44.802	6.762	14.793		20.499	7.819			19.653	10.778	24.091
48.817	53.466	87.912	56.636	58.327		43.322	10.566			92.561	16.695	8.242
65.934	28.107	5.917	14.159	5.495		44.802	57.27			30.854	49.239	25.359
8.03	5.283	6.551	30.22	30.009		57.059	72.697			21.767	12.891	8.242
6.762	36.348	31.699	32.967	53.677		58.327	79.882			7.608	14.793	8.453
43.111	17.752	76.501	14.37	6.551		91.294	56.636			90.236	42.477	5.706
15.427	10.778	6.551	9.087	96.366		6.974	5.072			7.185	82.418	8.03
56.636	7.185	17.963	39.518	96.366		37.194	5.283			43.745	53.043	5.495
34.446	5.072	8.453	7.396	64.455		23.88	142.858			61.707	25.148	49.239
30.854	11.2	7.608	43.534	103.762		6.551	5.072			21.133	5.917	11.2
49.662	84.109	5.283	47.549	5.706		7.185	9.087			41.42	13.948	86.011
10.355	6.974	34.869	18.386	7.396		105.664	75.233			6.974	24.303	9.087
8.876	61.285	16.484	5.072	6.551		65.723	41.843			24.303	34.869	47.337
6.551	57.904	36.982	26.627	69.104		64.666	5.495			27.472	8.453	5.495
18.808	19.442	75.867	14.793	18.808		17.963	67.414			8.876	22.612	5.917
33.601	6.34	6.974	74.176	79.882		7.608	20.076			7.185	28.529	6.762
95.732	33.39	27.05	57.481	5.283		65.512	5.706			23.035	5.706	5.495
10.778	8.03	5.495	55.791	8.242		46.915	13.314			10.989	42.477	44.379
79.037	14.582	34.235	58.538	99.958		16.484	57.693			28.106	54.734	5.706
15.638	27.895	79.248	5.706	8.03		5.706	31.699			67.625	6.762	15.427
9.932	7.819	8.242	13.314	19.654		45.647	32.333			20.287	29.797	57.27
26.627	13.102	9.51	51.775	71.64		42.266	32.967			17.54	7.185	5.495
5.706	159.341	90.026	9.932	56.636		7.608	45.436			30.431	59.172	13.102
33.179	75.233	25.148	5.283	7.396		7.396	11.623			37.405	73.12	10.989
38.884	5.495	5.283	46.492	67.625		64.455	101.437			85.587	14.159	6.762
14.582	53.889	6.129	48.605	5.072		9.932	28.107			17.963	5.706	104.819
36.771	5.495	21.133	44.59	6.762		56.425	45.858			8.453	14.793	5.072
15.427	15.638	68.048	5.495	18.174		34.658	12.257			14.37	70.372	10.778
19.231	6.129	85.165	43.534	72.274		9.721	29.375			5.706	24.725	46.07
16.906	97.845	43.322	65.934	38.039		58.961	51.775			22.612	9.721	6.762
22.823	6.129	10.144	5.706	5.917		48.605	5.495			16.483	21.344	15.638
26.839	29.375	6.974	86.645	6.129		112.215	6.129			30.854	14.37	20.499
11.834	20.076	5.283	17.963	103.973		23.246	35.292			41.843	20.921	10.566
15.216	16.272	10.989	19.02	13.525		40.364	11.834			17.117	53.255	5.917
35.926	40.998	68.048	77.557	19.442		35.08	5.495			29.374	50.507	30.854
70.795	52.621	18.174	35.292	57.059		56.002	14.582			26.416	9.51	7.185
19.865	13.948	18.386	39.518	49.028		8.03	12.68			5.706	20.921	34.446
42.266	106.932	6.129	56.213	5.495		12.68	51.564			42.265	19.02	8.453
19.231	18.386	64.244	67.414	83.686		43.534	6.129			65.089	27.473	44.59
86.645	67.625	8.876	39.518	87.067		40.364	21.767			16.061	42.688	5.495
45.647	17.329	99.113	12.046	23.246		6.129	13.525			8.03	21.555	19.865
46.704	8.664	21.344	12.68	117.287		11.834	91.928			8.664	10.144	39.518
11.412	20.076	9.51	60.229	6.129		25.993	6.34			34.235	51.353	6.762
69.527	8.03	67.625	31.488	7.185		9.298	48.817			37.827	5.706	32.967
11.623	32.756	6.129	50.296	6.762		40.575	42.054			8.242	23.669	7.608
43.534	13.102	35.714	11.412	5.072		49.662	10.355			45.858	20.076	12.68
69.104	5.495	26.839	59.806	24.091		16.695	7.819			60.228	25.359	5.072
64.032	5.283	39.307	75.867	7.185		102.705	18.386			8.242	55.579	11.834
71.429	17.54	12.468	35.292	33.601		9.721	12.468			60.017	19.865	6.129
24.725	5.706	71.852	19.231	9.51		65.723	42.054			44.379	8.03	42.9
102.494	31.911	6.551	5.917	32.333		13.314	39.518			11.2	41.843	46.492
51.141	6.762	5.917	17.118	6.129		12.046	18.597			5.494	13.736	5.283
33.601	5.706	40.575	5.706	19.654		17.118	75.655			69.949	5.495	20.71
5.072	58.961	53.043	49.028	5.706		64.878	6.34			30.22	11.834	6.129
69.738	19.442	10.778	11.2	77.98		8.03	6.974			43.745	39.941	11.834
49.239	5.495	75.867	49.239	5.917		5.917	65.089			20.076	5.072	59.806
17.118	10.989	5.072	6.551	24.514		69.316	7.396			25.993	6.34	6.34
19.442	9.298	20.287	8.876	40.786		5.072	43.322			6.551	8.03	56.636
36.348	8.664	6.551	18.174	73.12		59.806	6.551			6.128	16.272	5.706
72.908	8.664	5.495	5.495	92.139		52.832	8.453			43.956	8.453	10.566
25.993	42.477	39.307	45.013	14.159		107.355	29.797			40.152	41.843	8.242
37.616	17.54	16.906	20.71	92.984		33.601	6.34			13.948	6.974	61.496
13.736	10.355	5.917	13.948	41.843		52.198	37.828			26.416	6.34	24.091
37.194	6.551	31.065	6.974	15.638		49.662	6.34			18.597	13.102	39.518
32.967	9.932	10.566	10.144	30.854		76.923	10.144			7.185	14.159	39.096
90.237	6.129	54.1	8.876	138.843		21.978	9.087			50.507	70.161	25.782
45.013	64.878	55.579	61.074	24.091		16.484	13.736			5.072	35.926	6.762
31.911	5.917	34.235	71.006	27.895		17.118	121.302			13.314	32.756	5.495
62.13	7.185	39.518	33.39	32.122		8.242	7.819			57.269	12.891	40.786
95.52	8.453	60.651	6.551	7.185		70.161	10.566			60.439	23.88	13.948
112.849	9.51	28.529	16.061	67.414		51.775	9.51			6.762	11.2	7.396
9.298	5.283	26.205	14.159	18.808		5.706	23.035			10.989	94.464	5.072
53.889	88.124	19.231	37.194	42.266		20.921	13.102			12.257	9.51	64.878
11.834	31.488	26.416	25.148	6.34		8.03	8.876			40.363	13.736	93.83
17.118	5.072	20.076	14.582	12.257		58.538	47.971			62.341	15.427	10.778
5.283	58.327	57.481	25.359	20.921		31.277	17.118			24.303	5.706	5.283
14.582	5.283	6.34	7.396	6.129		83.475	10.144			7.608	5.706	6.129
46.704	7.396	6.762	27.473	69.95		44.802	108.623			20.076	8.242	6.129
10.355	5.495	5.283	27.473	79.037		82.629	42.054			40.575	68.682	5.283
9.51	8.664	22.189	47.549	5.706		56.002	48.394			9.087	61.496	5.072
60.44	63.821	47.549	21.133	39.096		18.386	55.157			79.247	62.13	46.492
107.566	36.137	5.706	27.684	21.767		21.133	21.555			5.283	103.973	11.2
28.529	95.732	11.412	50.507	44.59		58.538	41.843			9.721	63.187	6.551
8.03	49.028	40.786	61.074	5.706		40.786	13.102			5.706	39.73	20.287
27.05	10.989	34.446	59.806	18.386		45.858	6.551			23.246	37.405	32.545
91.505	6.551	23.457	35.926	5.283		11.834	20.287			77.98	46.07	20.076
81.573	5.706	6.551	9.298	18.174		82.207	72.486			7.819	7.396	7.608
7.185	45.013	30.431	11.834	21.133		10.355	8.453			5.072	42.054	38.884
8.876	6.762	7.396	5.495	5.917		73.965	10.355			84.742	28.318	7.608
11.623	55.791	7.185	14.793	9.51		20.076	14.793			11.623	31.065	15.638
31.911	24.937	5.917	38.673	36.348		6.551	21.555			17.963	17.963	6.34
13.525	10.778	9.932	12.68	29.375		6.551	14.582			15.638	57.481	6.129
60.862	47.126	10.989	85.799	24.514		48.605	5.072			12.257	20.287	20.71
51.775	68.893	10.566	46.704	53.043		5.706	73.965			7.396	15.85	118.132
5.495	88.969	11.623	5.495	5.072		22.612	42.688			34.869	6.34	24.091
42.477	22.823	22.401	69.95	25.993		15.85	20.71			56.424	5.072	8.03
112.004	11.834	17.54	10.989	26.627		19.442	97.211			18.597	35.08	19.865
90.448	50.93	11.2	22.823	42.9		53.255	9.932			19.442	6.34	7.608
54.1	7.396	8.242	15.216	99.536		6.129	19.442			49.662	8.876	5.917
11.2	33.601	32.756	84.109	24.514		75.444	6.129			42.054	46.704	15.638
18.174	5.072	33.601	39.307	20.499		57.27	6.974			16.906	8.03	55.157
15.638	6.762	6.551	9.721	46.704		21.344	70.161			9.298	33.179	53.889
24.303	26.416	5.072	49.873	6.974		81.361	62.553			30.431	18.808	32.333
48.183	8.664	93.407	27.05	93.618		86.433	14.793			19.442	79.037	7.396
44.802	83.686	5.283	12.046	16.906		28.529	39.307			52.198	25.148	22.612
5.495	18.808	64.666	81.15	6.129		7.819	28.529			6.34	22.612	10.355
63.187	19.865	31.277	8.242	35.714		88.969	53.043			5.706	60.017	6.129
29.163	5.495	30.009	25.782	6.34		11.834	9.298			13.948	48.394	5.283
60.44	50.085	66.568	43.111	98.056		51.775	36.56			59.383	12.046	66.357
6.974	57.693	8.242	44.802	15.004		90.026	40.152			60.651	15.427	28.741
7.185	8.242	6.551	16.906	5.706		89.603	12.68			58.326	26.627	17.54
29.586	9.087	14.37	10.355	24.303		23.88	63.61			72.696	51.987	119.612
45.436	11.834	39.941	25.782	32.122		5.495	11.412			5.494	24.725	65.723
40.786	24.303	18.174	64.032	45.436		60.229	10.778			21.133	27.261	12.891
38.673	14.793	32.756	55.579	12.257		22.823	16.906			63.398	66.146	5.495
20.287	7.185	14.793	22.823	88.124		71.218	102.917			15.849	19.231	57.481
25.782	7.396	79.459	64.244	17.54		10.778	171.81			36.982	5.072	106.509
22.401	18.808	30.22	61.708	31.699		13.736	62.764			11.623	50.719	10.778
85.165	9.721	35.08	10.355	11.623		26.205	47.549			7.819	50.085	9.932
71.218	10.144	6.974	84.109	13.314		8.876	10.566			54.311	30.009	5.283
54.311	6.762	57.27	28.741	56.636		21.767	92.35			63.821	31.488	40.575
37.405	16.061	5.917	61.496	38.884		43.745	25.148			23.669	15.216	25.782
20.499	30.22	6.34	6.974	62.342		59.595	45.858			45.435	13.102	17.329
20.287	6.974	5.917	31.065	5.706		55.157	15.427			33.39	15.216	17.752
121.936	7.608	16.272	71.429	67.414		95.098	14.37			5.072	9.721	28.741
78.191	18.597	48.394	43.111	14.582		41.632	35.503			14.159	7.608	25.359
35.926	58.327	8.453	43.956	8.664		5.072	20.499			9.932	50.93	5.917
29.586	6.974	117.921	6.762	45.436		7.396	73.542			17.117	47.126	28.107
5.917	78.614	9.932	18.808	5.495		89.603	94.041			8.453	9.087	50.296
22.401	23.669	5.283	5.495	95.309		61.919	46.281			72.274	17.118	14.37
9.932	6.34	6.974	38.25	5.917		44.802	26.627			5.283	5.283	5.917
33.812	10.355	6.762	7.819	6.974		16.061	7.608			15.216	5.072	12.891
59.806	24.091	69.738	27.261	5.072		20.287	67.625			6.974	16.484	10.989
113.483	6.551	78.614	7.608	59.383		28.107	6.974			67.625	50.93	45.224
12.68	8.453	8.242	6.762	50.085		77.769	11.623			5.917	5.706	43.534
38.462	20.076	92.35	21.133	79.882		52.832	37.405			10.778	39.518	11.623
53.889	46.915	45.436	61.285	57.904		25.993	31.699			10.566	76.712	24.303
8.876	28.952	42.9	44.59	5.495		66.78	18.174			29.797	8.876	51.987
104.396	17.329	6.551	38.462	22.401		79.671	72.486			20.921	18.597	76.923
51.141	31.277	11.2	15.216	7.396		22.401	81.784			7.396	20.076	7.396
65.089	43.322	43.111	6.762	7.819		29.375	10.778			16.695	13.525	5.072
70.372	5.072	5.495	59.595	5.917		38.673	35.08			56.213	82.207	46.704
104.607	5.706	64.455	10.989	6.34		11.834	76.289			16.272	14.793	80.516
32.122	7.608	6.551	12.468	5.706		71.64	47.971			80.093	17.329	20.921
109.679	21.344	10.566	72.908	63.821		27.684	79.671			15.216	51.353	5.072
6.762	91.716	59.806	13.948	22.823		55.368	134.616			6.34	33.812	6.34
76.289	90.237	82.418	28.318	94.464		22.189	5.706			12.891	41.632	9.51
25.993	56.636	88.546	14.793	5.072		8.242	13.948			26.204	30.643	119.823
20.71	12.68	12.468	42.9	18.174		58.327	64.878			19.231	19.654	11.2
24.725	8.03	32.545	10.989	38.884		66.357	47.971			13.314	5.283	7.819
44.802	15.216	5.495	18.808	36.348		25.359	11.834			15.849	13.525	34.446
31.911	36.348	5.495	64.032	17.329		17.752	32.333			18.385	80.516	9.721
52.832	5.495	8.242	60.651	5.283		36.137	5.706			12.257	16.272	6.129
39.096	8.876	18.808	16.272	9.721		48.394	35.926			11.412	5.917	5.283
27.684	18.174	14.37	8.453	47.126		29.797	11.2			5.072	44.168	8.664
31.911	5.917	7.185	9.51	49.873		10.566	7.185			11.834	31.699	24.091
31.911	8.242	8.664	15.85	35.926		18.808	36.56			13.314	5.495	8.876
22.823	5.917	30.431	17.963	97.634		5.072	83.052			31.276	29.586	36.771
18.386	6.34	5.917	65.512	32.122		25.993	60.651			13.314	6.551	16.272
97.845	45.647	87.912	15.216	11.834		12.257	35.503			69.526	9.51	9.721
41.632	33.179	7.185	19.02	5.706		38.884	29.375			8.876	13.525	7.185
11.2	54.311	9.51	37.405	7.396		52.198	23.035			9.087	8.453	6.551
6.762	13.102	27.261	25.782	60.017		23.88	19.654			80.938	6.551	42.477
95.943	5.072	6.129	7.608	6.129		5.706	16.906			20.921	25.993	5.706
5.917	8.453	38.25	23.035	39.941		51.775	93.196			65.511	15.216	7.185
14.37	13.736	5.283	46.07	6.129		55.368	34.658			77.346	49.451	81.995
100.381	14.793	5.495	10.778	17.963		15.216	13.102			49.239	70.795	5.283
84.32	18.597	83.686	17.752	5.283		57.904	60.651			9.932	14.582	20.287
71.64	65.3	9.721	30.009	5.283		22.401	27.261			8.664	34.235	16.906
8.876	96.788	11.412	8.453	59.172		34.024	63.821			5.917	9.087	14.37
5.706	17.54	8.664	67.414	8.664		69.95	20.287			73.964	12.046	6.551
6.762	36.982	33.601	27.473	119.189		43.322	31.065			18.808	5.917	17.54
5.072	10.778	63.821	13.948	28.741		35.714	63.187			16.695	33.179	7.819
62.13	12.257	63.61	6.974	5.072		5.917	10.355			57.903	39.307	8.242
60.229	145.605	94.886	14.37	81.15		12.046	106.087			47.971	7.185	11.623
46.492	6.34	5.706	24.725	27.05		6.551	5.495			51.352	6.34	5.917
57.904	8.664	8.03	85.165	8.242		51.141	19.231			8.453	22.189	24.303
35.926	5.072	76.501	9.087	5.917		73.12	72.908			5.917	6.129	6.551
83.052	83.897	43.111	42.054	78.614		36.348	14.793			26.204	8.242	59.806
7.819	5.283	40.786	7.185	80.939		18.174	46.281			10.355	89.392	30.854
77.557	34.446	5.072	51.987	38.673		70.161	65.723			54.734	34.658	137.152
43.111	5.072	5.917	16.906	73.754		25.993	31.699			6.974	8.664	21.767
100.17	82.841	13.525	31.699	13.525		7.819	16.272			9.51	31.277	5.283
106.932	7.819	9.087	5.706	6.129		39.096	39.518			27.261	52.621	13.948
60.44	10.989	8.876	56.002	5.495		89.392	81.995			8.242	8.453	75.233
47.126	9.087	11.412	14.159	47.337		71.006	51.775			9.51	19.231	16.272
27.261	7.819	5.072	15.638	106.298		5.917	23.88			45.435	16.484	9.087
30.009	48.817	17.118	6.762	5.495		8.453	42.054			65.3	6.974	14.159
77.769	30.22	5.072	22.189	25.148		10.566	16.272			7.608	5.706	58.961
26.839	5.706	61.074	7.185	45.436		13.736	18.808			43.111	40.575	8.664
16.484	36.137	5.917	7.608	6.762		46.281	5.283			15.004	78.191	6.34
23.88	24.725	5.283	30.643	62.553		30.22	6.974			5.283	6.762	13.525
12.046	21.555	39.73	18.386	20.499		46.704	49.028			25.993	54.734	5.917
92.773	15.004	29.375	48.817	45.858		8.876	60.651			6.551	63.61	8.03
116.442	43.745	23.035	13.314	21.133		48.817	97.211			35.926	20.287	8.664
5.917	6.974	5.706	9.932	7.819		57.904	11.2			18.808	10.566	6.762
33.39	40.786	45.224	6.129	29.797		92.773	63.187			6.551	36.348	22.189
70.584	6.762	40.152	13.736	54.311		54.734	6.762			16.061	38.884	5.917
50.296	74.599	45.224	25.993	65.089		6.762	58.961			12.257	49.873	6.551
51.353	5.917	14.159	6.762	11.623		15.85	26.416			17.54	34.446	7.819
28.529	18.174	90.237	30.009	5.706		80.939	17.118			9.721	34.024	72.908
6.551	6.551	19.865	37.194	13.102		10.144	11.412			5.283	26.416	5.283
88.124	25.993	49.873	46.915	18.597		10.144	33.812			9.087	6.129	70.372
33.812	10.144	44.802	5.072	39.518		36.348	9.51			5.917	31.911	66.991
38.039	66.991	22.401	24.937	5.495		126.586	63.61			9.087	28.107	58.115
60.44	32.545	6.551	32.967	15.85		8.876	95.309			8.453	41.843	9.298
45.013	23.88	15.216	5.072	43.322		5.917	54.734			15.849	35.503	13.948
96.577	38.673	19.231	32.333	24.725		5.917	47.549			5.917	31.699	10.566
6.974	19.654	89.18	7.185	8.664		6.129	28.318			9.932	17.752	53.889
20.287	21.978	109.891	23.457	52.409		22.189	20.287			12.891	12.891	16.484
39.73	10.989	25.993	39.518	11.623		16.906	49.028			10.355	10.566	8.03
8.453	11.412	41.843	33.601	22.823		5.917	9.932			24.514	7.608	8.453
9.298	21.344	10.355	13.102	41.843		62.342	27.261			17.54	5.283	41.632
6.974	5.706	44.59	44.802	7.185		31.699	19.231			36.771	6.551	96.577
44.379	19.865	9.51	36.982	5.283		24.937	26.627			45.647	35.926	19.865
59.383	7.608	55.157	5.917	7.608		9.932	38.462			6.128	19.231	23.457
60.651	8.242	25.148	20.076	6.551		6.129	9.087			9.721	6.551	32.545
15.004	20.499	5.917	46.915	43.745		37.405	65.3			12.257	77.557	15.85
5.283	5.917	20.287	11.2	5.706		39.73	6.129			5.917	5.495	5.495
5.072	5.283	28.107	13.525	6.974		9.721	66.568			7.608	15.85	20.076
56.002	78.403	15.85	41.843	86.222		7.608	19.231			16.061	16.906	29.375
23.457	19.865	6.34	19.654	44.379		25.148	12.046			13.102	41.843	75.233
63.821	5.495	10.778	15.638	53.043		60.862	21.978			46.914	33.179	28.107
31.277	24.725	17.963	10.566	62.553		24.514	20.921			16.906	10.355	68.47
5.283	5.072	14.37	68.048	58.749		42.688	63.61			16.272	8.664	7.396
96.154	28.952	6.129	44.379	6.551		8.664	14.582			15.216	21.344	5.706
23.457	21.978	61.285	7.185	30.009		53.466	16.061			6.128	39.096	36.771
54.945	99.536	27.473	35.292	15.427		16.061	8.876			17.751	18.174	13.314
57.27	94.464	6.129	6.762	13.102		8.453	102.283			8.664	8.664	11.412
5.072	32.756	66.146	8.03	88.758		79.248	107.143			10.355	27.895	20.287
24.937	9.721	6.974	35.08	23.246		54.734	20.921			6.974	44.168	5.072
35.08	12.046	24.303	42.054	5.072		8.03	24.091			16.906	5.917	63.61
51.775	13.736	5.283	59.172	12.257		41.843	13.314			7.819	8.03	20.287
46.281	53.889	38.25	39.307	9.298		62.553	14.582			22.189	9.932	8.453
57.693	5.072	27.473	50.085	6.551		6.129	8.03			21.344	13.948	6.129
8.453	44.168	6.129	39.518	5.495		6.762	20.499			13.736	103.973	78.825
14.582	13.525	13.314	15.216	89.814		5.072	51.987			8.876	47.337	7.608
17.54	5.495	15.638	58.327	19.442		74.599	81.784			12.468	13.736	101.437
95.309	13.102	81.784	35.714	105.03		41.632	32.122			53.043	26.627	13.736
77.135	92.35	5.495	40.152	47.971		10.144	95.309			11.412	8.03	6.762
5.495	28.318	19.865	46.281	12.046		41.632	43.534			69.526	58.538	7.608
59.383	21.133	19.865	22.401	29.797		6.129	36.771			20.499	12.257	5.706
149.832	23.669	13.314	24.725	14.793		37.616	5.495			7.185	19.02	17.118
16.061	5.495	5.072	23.246	71.852		16.695	5.706			12.68	54.523	6.129
92.773	17.54	11.412	27.684	14.793		6.974	12.046			29.374	5.917	6.974
42.054	14.793	16.695	69.95	34.235		95.098	11.412			5.706	36.348	65.934
57.059	52.832	75.444	30.22	5.283		5.283	63.187			87.912	6.974	7.396
23.246	25.782	30.643	15.427	111.793		45.224	60.017			14.582	9.087	34.869
7.185	48.394	9.721	12.68	5.072		57.27	24.091			61.496	16.272	9.721
51.775	17.54	35.503	47.76	20.076		13.736	72.908			21.344	29.375	70.584
13.948	10.355	6.129	20.71	5.283		39.941	5.495			20.287	23.246	5.283
6.129	69.527	16.906	10.566	39.096		89.392	60.862			47.337	19.442	29.797
13.948	5.706	8.664	79.882	38.039		19.654	81.573			14.582	28.741	27.05
55.368	55.791	42.266	23.035	8.453		10.355	20.921			54.734	40.575	5.072
71.64	118.978	11.623	18.386	55.579		40.575	89.603			10.989	19.02	7.396
71.218	10.566	31.065	5.917	7.185		16.272	31.911			19.865	103.973	41.632
21.767	20.076	16.061	9.932	6.974		26.205	16.484			53.466	47.549	6.974
67.202	7.396	35.292	57.693	65.512		99.324	5.072			42.899	15.216	91.294
50.93	6.129	14.793	9.51	54.1		140.111	10.989			81.361	6.551	6.974
88.969	16.272	47.126	23.246	46.915		5.072	11.2			37.193	11.2	39.73
19.654	49.662	16.484	15.427	21.555		80.727	28.318			5.072	6.34	41.632
55.579	24.937	5.917	25.359	66.568		5.706	5.706			20.921	10.144	74.176
43.322	64.455	12.891	20.71	16.906		6.34	20.921			77.557	11.623	6.762
6.551	22.823	7.185	18.386	29.586		67.625	5.917			6.34	5.706	92.773
6.762	14.582	24.937	32.545	45.224		32.756	72.274			19.442	58.749	83.897
21.555	105.03	38.039	19.442	40.786		37.405	60.651			9.087	5.706	42.266
25.571	48.183	40.786	10.355	40.998		49.873	112.849			98.901	7.819	11.623
44.802	111.581	21.344	16.272	59.806		34.446	73.542			70.583	21.555	15.638
56.636	11.412	33.179	15.85	77.769		26.416	84.32			71.851	46.07	5.072
23.246	39.096	70.795	22.401	54.945		19.442	72.908			16.695	41.843	30.854
94.464	6.762	41.209	55.579	51.564		116.864	5.495			10.355	9.298	29.586
25.993	49.451	82.629	31.699	58.115		69.104	21.978			6.34	12.468	7.185
12.68	36.771	13.948	54.311	7.608		61.074	65.089			28.74	25.148	6.974
97	31.065	59.172	8.876	12.891		33.601	34.235			10.144	23.88	21.767
65.089	12.891	10.355	35.926	14.582		75.444	84.109			28.952	59.595	5.917
42.9	9.721	6.34	19.02	6.129		44.59	23.669			31.488	23.457	11.623
9.932	43.322	29.797	9.932	10.989		80.305	39.941			17.117	9.51	7.819
50.296	18.386	8.453	13.525	6.974		73.12	6.129			8.876	9.298	5.072
6.974	8.453	83.263	65.512	9.721		7.185	5.917			20.921	45.224	49.873
9.932	19.231	25.148	73.754	23.246		58.749	116.23			38.673	5.495	17.752
62.976	5.706	6.34	13.525	7.608		22.612	11.412			5.283	46.07	9.51
33.812	31.065	43.745	24.725	21.978		34.446	19.654			7.819	32.122	5.495
8.664	24.303	12.257	26.839	6.974		6.129	95.943			7.396	53.677	54.1
43.534	21.133	8.242	34.869	10.566		35.08	8.453			11.412	26.205	5.706
61.074	41.42	56.002	5.072	5.283		5.283	65.3			12.468	35.08	77.769
39.73	7.819	19.865	24.514	16.695		21.555	18.808			5.917	37.405	9.087
9.298	52.198	73.12	32.967	27.261		48.394	5.072			49.028	15.004	5.072
69.95	6.762	10.778	8.453	14.793		20.076	74.176			67.413	9.721	92.35
12.046	12.257	50.296	9.51	24.514		70.372	15.004			6.34	36.982	10.144
20.71	10.355	19.865	47.76	31.699		77.557	42.054			12.468	11.623	5.495
69.316	17.752	66.78	31.277	13.736		74.81	16.061			6.128	32.756	6.974
57.481	56.213	36.348	27.684	42.688		6.129	15.638			11.834	48.394	6.974
81.573	6.129	36.348	5.917	9.721		51.141	27.473			30.854	35.926	11.834
101.226	13.525	46.915	8.453	9.721		53.255	30.431			10.566	28.741	7.396
9.087	30.431	64.455	110.947	16.906		39.941	13.736			6.128	5.072	12.68
30.643	5.283	54.734	71.852	6.129		49.028	21.133			23.669	29.797	17.752
18.174	33.812	6.762	27.895	23.035		61.919	40.998			29.374	5.495	11.2
13.525	51.141	8.664	62.764	48.605		54.311	5.072			8.453	5.072	99.747
7.819	6.551	14.37	6.551	82.841		81.784	101.015			24.725	34.869	43.322
5.917	7.608	5.283	38.25	74.387		64.032	6.551			21.978	5.706	19.654
70.161	11.2	21.133	6.762	44.802		98.902	78.614			12.257	5.706	5.495
76.501	5.072	33.39	59.383	70.584		59.172	36.137			6.128	19.654	23.035
64.666	5.072	6.129	17.752	93.618		60.229	5.072			18.597	52.832	20.71
29.375	5.917	5.917	44.59	39.941		68.682	21.344			6.34	55.791	46.704
6.129	14.159	15.004	15.427	21.133		87.279	7.396			7.396	55.368	27.05
9.721	9.087	5.917	9.298	5.283		67.836	5.072			17.751	46.281	45.647
8.242	5.072	7.396	12.257	6.129		71.429	40.786			8.664	25.571	35.08
28.529	54.311	5.495	8.876	34.869		15.216	20.499			81.572	23.035	5.706
30.854	5.706	21.767	72.908	19.654		8.03	6.551			9.087	11.623	10.144
41.42	6.129	9.51	34.235	10.144		15.427	66.991			23.246	6.551	5.917
57.27	81.15	5.706	50.085	37.828		64.032	79.882			72.485	28.529	12.468
14.37	6.129	5.495	89.392	20.287		5.283	10.778			5.494	54.1	55.157
61.285	30.22	20.499	35.503	9.721		51.775	12.257			14.159	21.344	7.608
16.272	40.364	59.172	69.738	81.15		5.072	54.945			6.551	40.998	29.586
88.124	72.486	7.608	79.671	10.566		15.004	26.627			5.706	17.963	5.072
9.298	76.501	92.773	46.07	17.54		75.867	5.495			9.087	35.292	61.496
42.054	61.285	5.072	17.329	7.819		48.183	98.902			6.762	20.71	50.085
6.34	8.453	58.115	25.148	9.721		12.891	95.098			25.148	5.917	17.329
64.455	5.283	5.283	25.359	9.298		61.708	5.072			38.461	35.08	13.102
6.129	5.917	43.956	84.32	5.917		35.926	23.246			71.006	29.163	6.551
40.786	18.808	11.412	76.078	5.495		5.706	20.499			38.25	71.852	67.202
73.965	12.468	9.721	15.85	40.786		39.73	86.011			5.706	17.54	5.495
9.087	6.974	6.34	6.974	31.911		43.322	108.2			50.507	24.725	43.745
10.989	43.534	5.283	38.673	15.427		83.475	9.298			25.571	17.963	17.329
20.921	20.287	16.061	8.03	5.917		55.157	12.046			11.834	5.072	161.032
35.08	20.71	5.495	6.34	17.329		101.649	54.734			5.494	30.854	13.525
6.129	105.664	5.495	20.71	9.721		19.231	75.867			16.695	33.812	75.021
17.752	5.706	37.828	66.357	71.429		77.98	8.876			40.575	16.906	21.344
84.32	42.054	5.706	13.948	9.298		29.586	30.643			19.653	10.355	5.072
11.412	50.719	18.597	70.795	32.333		51.987	107.777			55.368	13.736	17.752
6.974	8.876	35.926	27.05	19.442		117.498	6.974			6.34	16.272	8.242
8.664	46.704	68.893	14.793	73.754		22.612	11.623			51.775	25.782	21.767
47.76	9.51	14.37	68.682	27.05		87.279	7.396			6.551	54.945	16.695
5.495	41.42	54.1	36.56	27.473		10.989	85.799			8.876	20.076	19.02
15.216	13.314	5.917	12.468	17.752		62.13	21.344			8.242	8.664	6.34
34.869	7.608	5.283	48.394	32.545		6.34	52.198			5.917	5.072	5.917
38.462	74.81	5.917	14.793	53.043		14.793	6.762			8.876	43.534	20.499
6.34	7.185	42.688	83.052	8.876		33.39	7.608			30.008	9.932	11.2
13.314	23.035	5.495	24.725	37.194		8.453	15.004			24.937	25.782	8.03
13.948	11.834	11.412	19.654	16.061		21.344	28.529			42.477		6.34
66.357	85.799	66.146	47.337	48.183		5.706	35.926			47.126		57.27
7.396	47.971	16.906	25.782	62.342		13.525	27.473			13.948		5.283
61.708	12.046	6.129	9.087	5.283		6.34	60.017			7.608		5.072
8.876	57.059	5.495	5.706	22.401		46.281	8.03			7.185		27.895
24.303	15.427	37.616	15.427	21.555		5.495	57.059			6.762		8.876
25.571	6.974	60.017	6.551	67.625		37.828	34.869			7.396		5.072
71.429	50.507	8.664	24.937	5.917		66.568	74.176			7.819		18.174
34.235	6.974	5.072	5.495	5.917		5.706	18.386			10.778		37.616
15.638	8.242	48.183	37.616	25.148		76.289	115.808			64.455		5.706
15.216	17.752	6.551	19.442	16.906		111.37	6.551			10.566		44.59
73.542	28.318	29.586	16.484	93.618		58.538	136.095			14.582		9.51
15.216	5.917	6.551	9.087	21.767		49.239	14.159			12.046		20.921
7.396	18.808	39.518	12.68	50.93		6.129	22.189			38.461		27.261
71.852	11.623	13.736	53.043	7.396		23.669	12.891			47.548		31.699
16.061	101.226	17.54	25.782	7.819		7.608	12.68			24.514		62.13
83.897	21.555	87.49	7.396	25.782		21.767	18.808			7.608		6.129
52.409	13.948	6.762	54.734	33.812		70.161	5.706			5.706		8.242
77.346	7.608	19.231	8.03	46.704		82.207	17.118			6.974		18.808
19.442	34.658	11.412	58.538	5.917		75.444	27.261			12.891		8.876
58.327	24.937	7.185	9.51	5.706		65.512	5.495			10.355		14.37
74.176	109.891	52.198	45.647	5.706		35.926	40.998			17.963		60.651
53.255	61.285	6.129	7.819	63.398		20.287	101.226			7.185		62.764
41.843	28.952	28.318	46.07	82.841		54.523	19.865			7.608		6.34
43.534	47.549	24.725	42.266	34.869		80.093	80.093			27.261		7.819
30.431	25.359	25.571	70.795	11.2		65.723	26.416			24.937		11.412
15.638	18.386	79.882	6.974	5.495		11.412	7.608			5.494		38.884
34.235	15.427	39.518	19.442	73.754		8.664	37.194			18.385		9.932
79.037	93.407	5.495	21.767	52.198		16.272	12.468			12.046		12.468
8.242	36.982	12.257	30.643	133.137		13.102	22.401			5.917		17.963
31.699	16.695	13.948	8.876	69.95		47.971	49.028			6.128		16.695
10.144	33.179	15.427	12.046	66.357		44.379	7.396			21.344		5.072
90.237	42.054	10.566	19.654	25.993		19.442	22.401			6.974		10.355
76.712	46.281	5.495	8.242	7.185		72.063	28.107			9.298		12.468
62.553	57.059	68.682	73.965	59.383		25.993	52.409			27.895		56.425
97.422	12.468	5.917	5.706	40.786		24.725	7.608			13.948		21.978
11.2	15.427	120.88	9.298	49.451		36.56	94.041			45.013		44.802
112.638	37.194	5.495	41.843	32.122		8.876	29.163			6.128		9.51
38.462	6.129	8.03	13.948	83.052		54.945	6.551			14.159		19.654
53.677	13.525	14.159	88.546	7.396		7.608	87.279			8.453		92.562
59.806	5.495	18.386	41.843	6.34		54.311	90.66			6.551		112.849
46.704	5.495	32.545	9.932	6.762		53.889	7.185			28.74		27.684
60.44	42.9	82.418	27.895	26.627		24.514	16.484			16.272		6.762
61.285	11.623	6.551	16.906	13.314		97.634	32.333			5.494		5.072
44.168	23.457	5.283	30.854	16.484		10.989	49.873			57.058		59.595
63.398	5.706	8.03	9.721	72.908		54.1	10.566			12.046		7.185
58.115	14.793	25.993	35.08	70.795		12.68	23.669			13.525		83.263
7.396	10.355	5.495	24.937	7.819		6.34	106.509			33.178		49.451
43.745	9.087	49.873	30.854	50.507		7.185	68.259			40.997		7.819
56.425	5.283	45.013	19.02	62.764		43.745	63.821			12.468		6.974
48.183	110.525	5.495	28.318	51.775		62.342	10.355			18.808		18.386
9.932	7.185	5.706	7.185	9.298		7.396	81.15			6.551		19.02
34.446	51.564	7.396	11.623	6.974		13.736	14.582			12.68		9.932
15.638	38.462	12.468	23.669	17.54		5.495	15.004			16.906		6.129
41.843	7.396	28.741	12.891	8.664		6.762	22.823			6.34		13.525
21.767	11.623	6.34	10.989	109.891		48.183	5.917			6.128		5.495
53.677	5.072	5.917	57.693	22.823		105.03	27.05			12.046		28.107
72.274	10.355	5.917	34.024	10.989		63.398	5.072			49.028		6.129
45.013	77.769	17.329	10.355	68.259		47.76	39.307			48.394		21.133
21.133	22.189	121.302	12.68	54.734		88.546	17.54			23.035		5.495
45.224	48.605	17.963	22.612	5.072		67.625	12.68			30.642		6.762
29.163	52.198	6.974	8.242	16.906		23.457	55.157			6.128		16.695
46.281	7.819	43.111	39.096	58.961		26.627	22.189			14.159		38.673
22.612	7.608	50.296	16.272	37.194		82.841	11.2			5.494		12.257
7.608	51.141	15.216	8.453	6.762		40.364	72.908			58.326		36.348
25.993	7.608	14.159	21.344	37.405		69.104	72.063			41.843		50.719
51.775	12.68	8.242	41.843	9.51		6.762	63.61			28.529		8.242
7.185	32.122	84.531	18.174	95.309		5.917	82.841			63.398		10.566
30.643	108.2	17.118	21.767	5.283		7.185	19.442			5.494		5.072
70.584	5.495	48.817	55.579	73.965		5.917	8.876			6.34		57.481
40.786	6.974	7.396	36.771	16.272		63.398	43.956			7.608		5.072
38.673	8.242	8.664	13.314	17.752		5.917	17.54			36.771		54.311
18.597	9.298	63.821	7.819	24.725		13.948	7.185			15.849		41.42
101.226	5.072	5.072	41.632	10.355		40.364	20.499			26.627		5.072
6.129	31.277	6.34	14.582	18.597		33.179	22.823			18.385		6.34
24.725	63.61	5.917	6.34	17.118		88.124	8.03			76.923		6.762
6.762	11.623	6.762	20.499	55.368		67.625	83.897			5.283		7.608
76.078	99.113	7.185	19.865	88.335		70.584	36.982			12.257		5.706
32.967	79.459	5.706	15.427	69.316		35.292	88.124			53.466		35.292
57.481	61.919	15.004	8.453	72.908		12.468	6.974			11.623		32.967
26.839	82.418	38.25	12.468	11.2		33.812	6.974			10.355		5.495
45.647	6.551	17.54	20.71	18.808		71.64	8.664			31.91		6.129
82.418	12.257	6.34	8.453	82.418		50.085	48.817			11.2		6.551
12.257	6.551	66.146	40.786	18.174		31.699	22.189			6.974		9.721
16.906	19.442	9.51	37.405	86.856		44.59	18.174			76.923		55.579
100.592	6.34	8.664	30.22	21.978		37.828	68.259			17.329		9.721
62.13	71.006	44.59	14.582	20.287		9.932	73.542			20.499		25.782
60.017	78.825	6.974	60.651	20.921		19.231	5.495			24.514		47.337
34.024	38.039	12.046	9.298	32.545		19.442	74.176			7.608		5.072
42.266	5.495	5.283	63.187	32.756		62.342	75.867			8.242		72.486
9.932	16.061	25.359	44.379	5.706		77.98	34.235			8.876		73.965
16.484	64.032	30.009	13.314	50.296		58.115	107.989			9.721		6.762
11.2	7.185	55.791	75.867	9.298		6.762	6.551			11.412		86.856
45.858	45.436	9.298	5.917	45.858		19.02	27.895			15.849		5.917
63.821	8.876	14.37	62.342	28.529		58.961	79.671			81.149		21.767
27.261	16.272	5.706	5.917	51.564		15.427	60.862			17.329		5.706
5.283	6.129	15.004	5.917	35.503		43.534	8.453			5.283		8.876
44.379	13.102	6.762	10.355	51.987		12.68	8.242			65.3		10.566
60.651	48.605	31.699	12.468	54.734		17.54	108.834			14.582		66.568
18.808	29.797	23.88	83.686	27.05		5.072	5.495			43.533		5.917
38.462	51.987	57.904	10.989	28.741		71.218	54.1			37.616		5.072
10.989	6.551	13.525	67.414	10.778		34.024	37.616			6.762		11.412
33.601	6.762	6.551	18.386	15.638		57.059	10.778			44.167		40.364
58.327	6.34	11.834	7.608	7.819		75.233	14.159			14.159		29.586
11.834	10.989	32.756	25.571	23.246		14.159	58.115			9.51		21.344
75.867	29.163	18.808	38.884	46.07		20.499	36.771			40.152		32.122
105.875	14.793	6.762	17.54	93.618		104.607	57.481			7.396		6.34
23.457	54.734	10.989	32.333	77.346		15.427	57.693			5.283		5.072
16.695	116.019	5.072	9.721	77.769		5.283	8.453			25.148		5.495
42.266	9.51	7.819	88.124	22.189		15.638	60.44			47.971		7.608
52.198	71.429	28.529	49.662	6.129		70.161	20.076			15.638		81.995
53.889	22.401	21.978	8.664	6.762		19.442	44.168			21.133		5.495
11.623	26.205	16.695	32.756	6.974		13.102	5.072			63.609		9.087
62.342	49.239	5.072	15.85	11.834		82.629	71.218			8.03		22.401
77.557	27.895	52.832	6.762	20.499		21.978	7.608			8.03		10.144
88.546	5.917	60.017	30.009	37.616		6.34	92.139			18.808		8.03
74.176	45.858	9.51	40.786	8.03		8.03	52.409			20.921		11.623
60.651	6.974	22.823	13.948	27.261		75.444	49.451			20.287		20.499
36.348	54.945	22.823	12.891	9.298		72.908	6.129			11.623		6.762
46.704	18.808	5.495	31.488	8.242		41.632	5.072			12.68		8.242
15.216	45.436	5.495	58.961	8.242		10.144	9.298			30.642		51.987
26.416	7.396	11.2	78.825	20.71		75.233	30.009			64.455		22.612
15.216	44.59	41.42	19.02	102.283		42.688	5.495			7.396		7.819
42.688	7.608	5.706	10.566	5.917		63.61	86.645			62.13		24.725
31.065	20.076	67.836	32.545	5.917		24.937	13.736			9.087		57.904
6.551	18.597	39.307	21.344	25.359		104.185	6.762			6.128		5.495
62.764	45.224	38.673	12.046	37.616		12.046	8.242			40.152		5.495
83.263	8.03	9.932	22.823	33.601		56.213	27.261			15.216		7.185
67.202	16.906	67.414	21.344	5.072		91.716	44.379			6.551		53.466
17.752	107.989	80.305	7.396	84.531		36.771	25.571			41.631		15.216
84.32	7.396	9.087	21.767	10.989		13.102	67.836			5.706		6.762
79.459	13.314	58.749	5.283	41.209		7.819	77.135			16.061		7.608
39.73	8.03	17.329	5.283	54.1		8.03	126.374			24.303		5.072
25.359	12.468	10.778	16.906	6.974		73.965	26.205			9.51		34.024
108.623	76.712	6.974	5.072	56.847		6.762	13.948			22.823		27.895
49.028	5.495	45.224	43.956	51.564		21.344	6.974			7.396		70.795
74.387	65.934	6.129	5.917	33.39		27.05	12.046			54.1		20.287
29.163	24.303	23.669	39.096	71.852		34.024	97.845			20.076		36.348
49.662	6.129	12.891	21.344	30.009		30.009	45.224			45.224		26.627
11.623	20.499	8.242	8.453	10.989		11.2	29.163			13.102		23.88
11.412	71.429	8.876	46.915	12.046		36.137	21.133			12.257		20.921
5.283	6.762	49.662	34.235	42.9		14.37	23.246			8.876		30.643
6.129	5.072	28.318	38.884	7.396		10.144	68.048			72.696		27.895
51.564	6.129	5.283	7.819	16.272		26.839	39.941			34.869		13.736
77.346	24.514	29.797	5.283	9.51		19.442	73.542			17.54		44.59
29.375	5.917	21.133	51.564	6.762		47.337	40.575			16.483		43.745
31.911	5.072	5.495	48.394	22.612		33.601	7.608			10.778		13.525
14.582	65.934	6.129	5.072	43.534		17.54	16.272			47.971		7.819
5.495	6.551	49.662	24.091	26.205		110.525	17.54			35.503		11.623
77.98	44.379	48.817	12.046	61.496		5.283	92.984			6.762		42.477
9.51	17.118	51.564	9.721	6.129		81.784	34.658			23.88		14.159
12.257	68.259	51.141	20.71	5.917		31.488	36.771			73.964		6.974
8.242	47.971	13.525	12.468	55.368		13.736	76.078			69.315		8.03
31.277	8.876	22.612	13.948	30.22		53.255	60.651			35.926		42.9
64.032	7.819	10.778	13.314	17.54		49.239	77.135			9.298		16.272
86.222	69.738	6.129	5.495	38.25		5.283	15.427			6.551		5.495
14.582	9.087	21.767	6.551	12.046		5.283	13.736			90.236		98.902
34.658	47.126	50.507	19.442	9.51		36.56	34.658			12.257		44.802
69.738	57.27	9.087	17.118	20.921		9.51	60.862			29.163		15.004
35.503	49.451	13.948	6.762	8.664		9.298	34.658			23.88		5.072
6.551	32.122	13.948	58.538	14.159		52.198	64.666			9.932		23.457
10.778	24.937	38.039	54.311	32.333		11.2	5.072			8.453		49.239
7.185	76.923	136.307	23.035	33.812		48.394	7.819			7.185		5.917
79.037	101.86	10.989	14.37	9.087		19.02	38.039			59.805		10.355
23.669	22.189	79.037	16.695	5.495		9.51	9.298			9.087		17.963
71.64	6.551	5.072	46.915	14.37		21.555	14.37			11.623		27.895
6.129	15.85	5.283	53.889	55.157		55.791	6.974			44.167		16.906
10.355	87.701	16.272	32.333	67.202		9.932	97.211			5.072		34.869
54.311	5.706	26.416	60.44	45.436		62.976	92.773			18.174		143.492
66.357	5.283	5.706	28.952	40.575		50.93	12.68			10.989		54.1
58.538	9.087	10.355	40.998	15.638		61.708	61.496			5.283		7.396
87.912	98.056	15.216	17.752	63.398		10.566	25.148			24.514		53.255
13.736	35.08	88.546	37.616	98.479		17.752	36.56			7.396		10.778
31.277	6.129	43.956	37.828	31.488		43.956	105.03			43.322		6.551
38.25	18.597	13.736	25.571	8.453		24.303	65.934			11.623		122.782
98.902	17.329	6.129	20.287	60.862		51.141	17.752			12.468		6.551
63.398	10.989	35.926	28.529	11.412		65.089	45.647			45.224		113.061
28.529	35.08	20.076	39.307	52.832		8.876	38.25			71.006		5.283
8.876	20.076	8.03	41.632	13.314		5.283	11.2			67.625		18.386
70.161	48.183	10.989	38.462	69.527		7.185	9.932			35.714		5.072
47.76	86.011	6.974	39.518	87.701		15.216	16.061			8.242		75.444
73.12	12.891	5.072	25.359	37.828		6.551	32.756			12.891		29.586
26.205	8.664	10.778	8.664	34.446		8.876	95.52			12.468		70.795
24.303	20.287	15.85	73.965	10.566		61.496	6.762			30.642		5.283
44.59	6.762	7.185	76.712	25.148		87.701	23.669			8.03		149.198
91.294	64.666	32.756	39.941	96.154		14.793	20.71			10.778		7.396
6.974	29.375	183.221	27.05	27.261		8.453	116.442			24.514		11.2
52.409	8.242	31.911	13.525	91.716		35.714	103.762			9.721		13.525
5.917	42.477	21.133	13.314	66.991		36.771	15.004			7.396		5.072
25.359	7.819	72.908	58.538	34.869		38.039	23.88			5.917		66.78
68.259	63.187	68.893	16.695	32.333		7.185	14.793			82.84		5.283
57.481	68.893	29.586	5.072	6.129		35.292	5.072			5.072		7.819
94.252	75.867	5.495	11.412	8.242		6.129	57.904			5.283		24.937
97	19.02	7.396	8.453	5.072		6.551	30.643			40.363		30.22
58.961	17.963	23.457	41.209	51.987		76.712	65.934			13.102		30.009
30.854	18.386	10.144	57.481	46.915		43.322	89.603			6.34		7.396
75.867	7.185	42.266	27.684	19.442		14.159	71.64			68.258		6.551
58.961	6.34	31.488	45.013	7.396		99.536	7.185			24.725		12.68
8.03	9.298	80.516	11.623	6.129		8.453	5.706			7.608		12.257
25.993	5.706	5.917	6.129	39.73		31.277	6.129			8.242		7.608
83.263	5.072	7.819	7.608	28.952		16.695	9.721			53.677		10.566
36.137	10.778	12.891	13.525	9.087		41.632	36.982			8.876		5.706
46.281	13.102	44.379	5.706	15.638		5.706	5.283			12.468		21.555
69.104	5.072	5.495	27.895	52.198		13.736	51.564			7.819		39.518
81.573	9.298	71.852	21.767	9.721		14.793	50.93			9.721		65.3
62.764	24.303	6.974	11.412	6.34		35.926	113.906			19.442		6.129
68.048	5.917	65.934	20.287	7.396		76.501	40.998			37.405		10.144
24.514	40.364	19.865	17.963	5.917		5.917	73.12			51.141		5.917
52.409	10.778	40.364	68.893	44.802		10.566	6.762			11.623		31.065
58.115	13.314	6.129	58.115	56.425		102.071	17.329			54.1		5.283
5.072	91.294	94.041	28.741	7.185		79.037	14.37			14.37		93.196
46.915	31.699	12.468	15.638	10.778		17.54	40.152			28.106		5.495
60.017	126.374	7.396	5.917	75.655		7.608	104.185			35.714		23.035
26.839	7.608	53.677	11.412	37.828		11.623	45.858			78.825		38.462
5.072	11.834	21.133	15.216	46.915		5.917	92.35			50.507		21.555
90.871	8.664	22.189	42.688	27.261		6.974	27.05			52.409		15.427
7.396	5.495	15.004	72.063	12.468		18.174	33.601			52.832		36.137
119.612	33.812	28.107	42.266	8.876		5.283	58.115			12.257		64.878
6.551	6.551	6.551	20.287	5.495		78.825	34.658			11.623		72.697
21.133	70.372	8.664	29.797	10.989		12.68	20.287			5.706		5.495
5.917	19.865	5.917	5.072	12.046		11.834	6.129			13.948		31.699
30.854	69.316	10.989	42.477	146.028		24.725	79.248			29.163		40.786
61.919	9.932	18.808	54.1	55.368		65.934	56.847			58.96		10.144
7.185	5.917	39.941	5.072	18.386		12.68	7.396			5.494		48.394
96.788	44.802	6.974	65.512	7.608		8.03	5.706			69.738		18.597
47.971	5.283	5.495	36.982	19.654		12.468	45.647			28.952		61.285
27.684	8.876	8.03	23.457	114.329		50.719	5.072			16.906		11.834
16.272	26.839	5.706	16.484	19.865		11.412	7.396			6.974		125.106
46.704	34.658	6.129	44.59	12.891		29.797	47.76			8.242		13.525
77.135	9.298	5.495	35.926	21.344		53.889	21.555			17.117		14.582
96.577	5.072	6.34	7.185	6.129		27.05	18.597			64.243		12.68
42.266	12.046	53.255	26.839	9.087		36.137	24.937			24.514		40.364
11.834	16.484	66.78	5.072	5.495		26.205	38.25			6.128		80.516
57.904	20.71	10.355	79.671	39.096		95.309	48.817			16.483		13.314
90.66	60.229	59.806	18.174	81.995		8.03	56.213			20.287		5.072
81.784	5.917	6.129	6.974	6.551		7.396	85.377			64.243		5.917
32.756	38.884	52.198	28.741	90.66		89.603	14.582			61.285		38.884
39.941	8.242	47.76	7.185	15.004		10.566	6.34			70.583		116.864
81.573	11.623	48.394	32.122	41.632		9.721	10.989			7.396		23.246
41.843	8.453	31.699	22.823	87.701		52.198	5.072			6.34		55.791
17.329	22.189	5.072	27.684	75.444		25.148	84.32			6.34		9.51
6.762	39.941	7.396	38.884	24.937		21.344	39.941			83.051		12.68
5.072	21.133	10.989	17.963	60.017		35.926	41.209			31.276		7.819
23.035	13.736	38.884	19.865	8.242		6.762	19.231			5.494		6.551
62.553	29.375	10.144	58.327	21.344		11.834	64.244			19.019		6.974
77.769	8.453	6.34	5.495	31.065		11.623	5.495			9.298		24.303
50.085	8.453	9.721	47.76	36.137		7.396	13.736			99.323		7.819
36.771	65.512	35.714	6.762	43.745		9.298	20.921			13.102		7.185
51.141	5.072	30.009	58.961	8.664		8.03	5.495			5.917		128.276
52.198	9.932	5.917	43.111	49.028		37.616	14.793			28.74		64.244
65.512	5.495	50.719	27.473	14.37		18.808	65.089			7.185		48.183
16.272	30.854	14.159	6.34	47.971		57.481	76.501			28.74		6.129
46.281	6.551	62.976	8.242	51.141		57.059	6.762			21.555		50.296
31.277	7.819	38.673	21.555	13.948		77.346	76.712			48.605		6.129
7.185	17.54	5.917	31.699	9.932		10.355	17.118			6.762		51.141
5.283	8.664	42.477	42.477	46.492		15.638	8.242			24.514		5.706
13.948	18.386	11.834	13.102	41.843		5.072	36.56			8.453		8.242
61.074	37.616	7.396	18.808	13.314		119.4	34.869			33.178		100.17
89.392	6.129	9.721	13.736	61.708		9.932	31.488			16.906		12.257
93.83	37.616	7.185	72.908	80.516		7.608	20.921			35.292		8.876
8.03	13.102	25.571	72.908	22.189		15.004	45.647			48.605		50.085
68.048	6.129	9.298	46.915	30.431		64.455	42.9			6.551		5.706
5.072	6.974	37.194	16.906	5.072		42.9	8.876			71.64		36.348
84.531	98.902	57.904	21.767	69.104		61.708	92.773			9.51		15.427
50.93	36.348	6.551	24.303	7.396		56.002	32.333			66.779		9.932
5.495	12.468	22.823	9.51	82.629		60.862	70.372			23.246		5.495
5.072	18.597	31.699	35.714	8.242		40.998	16.695			19.865		6.551
11.2	72.063	19.865	52.832	7.819		7.608	41.843			5.494		31.277
68.47	8.03	10.566	19.865	16.695		10.989	13.525			5.283		5.917
105.03	106.087	8.664	19.865	8.664		44.59	49.451			11.412		9.51
27.261	13.525	15.638	6.129	25.571		11.623	76.712			6.551		7.396
24.725	89.603	5.706	19.654	53.043		37.194	133.137			26.838		63.187
15.85	11.412	5.917	6.34	21.978		110.313	15.004			21.344		32.545
18.386	15.85	18.386	71.429	51.353		46.492	80.727			15.849		29.586
66.991	7.396	93.196	57.904	38.673		20.287	5.917			5.072		5.706
99.113	61.708	84.32	9.298	20.71		82.418	6.762			18.808		6.974
63.398	51.141	39.307	28.318	71.006		36.771	45.013			23.457		130.812
5.072	92.773	27.473	27.261	12.468		30.22	72.063			14.159		30.431
8.03	6.762	57.481	92.35	35.926		19.865	46.915			59.171		5.283
5.283	30.009	64.244	143.492	16.695		20.71	38.462			29.163		92.773
88.546	81.784	5.283	65.934	40.786		12.257	89.392			17.117		7.396
91.928	20.921	8.453	42.688	34.658		10.355	5.283			13.948		7.185
5.283	134.405	42.054	51.564	6.762		12.68	10.566			23.246		28.952
51.775	5.706	52.409	14.793	56.847		94.464	103.128			24.303		8.242
52.832	6.551	5.917	9.932	10.778		6.129	17.963			6.128		9.298
110.525	5.072	6.974	14.159	66.991		24.937	84.32			25.359		41.843
38.039	100.381	38.673	45.858	75.444		72.063	28.107			30.854		7.396
49.451	50.296	14.582	56.425	5.706		89.18	14.582			5.494		33.601
89.18	5.706	126.797	54.734	8.03		44.379	9.51			51.352		17.963
45.013	20.287	37.405	15.216	7.608		12.257	102.917			18.808		6.129
26.416	10.778	54.523	6.34	6.762		10.778	94.886			17.963		7.185
11.412	49.451	11.2	57.481	48.394		15.216	56.847			33.812		6.34
57.059	10.144	12.68	8.664	5.495		45.436	37.194			22.401		45.647
15.004	6.974	6.551	84.531	15.216		31.699	28.952			37.827		12.891
19.654	5.283	5.706	67.414	10.778		74.387	9.721			28.74		8.03
45.436	5.283	5.917	6.762	10.989		67.836	49.028			107.988		18.174
60.229	14.793	5.283	7.396	35.503		13.314	6.762			35.714		39.518
36.982	65.089	63.187	5.495	72.908		101.86	40.575			44.167		95.52
97.211	6.129	7.396	5.072	84.954		91.928	58.538			10.144		38.462
16.906	7.608	51.987	72.697	58.961		16.484	40.575			28.529		103.128
71.852	5.283	18.597	24.091	8.876		68.259	11.412			10.778		66.357
11.2	14.159	10.989	40.786	9.932		8.453	69.738			5.706		5.917
18.174	9.51	57.904	6.129	89.18		127.642	10.144			6.551		11.2
46.07	5.917	22.823	67.202	21.978		7.608	8.242			71.428		54.734
46.07	6.762	5.917	37.405	6.129		39.941	6.974			12.046		5.706
61.074	8.242	6.129	64.244	14.793		11.412	27.05			16.483		22.401
69.738	71.852	8.242	60.651	110.525		90.026	7.185			7.185		33.39
11.834	72.486	55.157	11.623	31.911		5.495	13.314			25.148		7.396
6.974	40.998	40.152	14.37	5.072		89.392	6.34			50.507		5.706
61.074	52.621	13.948	72.697	90.871		80.727	52.198			87.067		5.072
72.908	31.699	8.876	48.394	17.118		9.51	5.072			19.653		5.706
10.355	39.73	25.782	44.59	12.046		25.782	9.298			61.496		12.468
6.34	45.013	12.468	10.989	19.231		71.852	16.695			17.963		18.386
50.93	60.651	8.664	10.144	80.305		46.07	72.063			17.117		20.076
79.882	85.377	5.706	8.453	137.363		62.976	49.028			50.718		24.937
81.573	35.926	5.283	15.004	45.647		71.64	14.37			16.906		7.819
102.283	27.261	10.566	22.823	6.762		41.632	54.945			9.932		17.118
34.446	7.396	26.205	11.623	33.601		17.963	70.584			10.989		8.242
10.566	107.355	7.396	5.072	19.442		50.719	31.065			6.34		6.551
52.198	59.595	56.847	35.292	67.836		8.664	12.046			18.597		6.551
36.982	5.917	54.734	24.725	12.257		32.545	6.34			5.283		9.087
53.889	6.762	10.778	88.969	22.189		15.004	102.705			14.793		34.446
38.673	39.518	35.714	31.065	5.283		5.706	18.386			8.242		5.283
64.878	5.072	40.998	5.283	42.266		5.072	31.277			49.662		24.514
12.257	5.283	45.224	68.682	7.396		16.906	37.828			10.989		11.412
33.601	9.51	10.778	21.133	10.144		27.05	53.043			5.494		5.283
72.063	69.104	24.725	10.989	13.314		23.457	80.727			23.246		5.917
6.129	6.551	24.303	6.974	45.647		92.139	44.168			5.494		8.453
100.592	5.495	5.495	85.165	15.85		36.982	21.555			10.989		81.573
52.409	77.135	34.235	12.046	58.961		11.412	5.917			6.128		10.566
33.39	40.152	23.246	43.745	5.495		9.087	22.823			26.204		24.091
8.664	5.495	5.283	35.714	6.762		15.004	43.111			18.808		103.762
13.948	5.072	42.477	26.839	42.266		122.359	42.266			7.396		60.017
71.64	37.616	25.782	25.993	44.168		14.37	6.551			62.975		9.087
34.658	5.072	29.586	6.762	35.714		53.889	6.551			5.494		11.412
7.396	13.314	9.087	15.427	70.372		16.695	7.396			12.891		18.597
41.632	11.412	49.028	30.431	6.129		34.869	10.778			10.144		6.974
46.492	17.54	6.974	49.873	11.412		13.736	26.839			71.428		25.993
63.187	33.601	6.551	8.242	53.043		10.566	62.13			26.838		54.945
19.865	18.597	87.067	20.076	39.941		11.834	6.129			17.54		50.93
21.767	5.706	19.865	33.812	11.623		43.956	49.239			12.468		63.398
30.431	15.216	30.22	26.416	91.928		57.693	42.477			76.5		6.129
6.129	24.303	34.024	79.671	12.046		46.07	9.721			8.453		5.706
51.775	25.993	8.03	14.159	10.566		7.396	86.856			36.771		40.575
52.198	14.37	15.638	21.344	35.926		7.396	42.9			38.461		15.85
68.682	18.174	34.658	41.42	8.876		87.279	40.364			59.383		10.566
33.39	11.412	87.49	42.266	61.919		23.669	68.682			41.209		13.102
73.965	5.072	15.427	41.209	10.144		6.551	10.355			58.115		6.762
76.289	14.582	5.917	8.664	20.499		11.623	8.453			10.144		16.906
57.904	5.283	7.396	78.825	81.15		6.34	9.932			10.144		6.129
79.248	13.525	6.129	34.658	45.013		31.488	5.706			11.623		25.782
60.44	13.948	29.797	6.974	20.287		8.876	6.551			7.185		28.318
65.089	45.013	47.971	49.873	35.08		25.993	9.932			40.786		18.808
74.176	15.216	13.314	12.68	43.534		77.346	16.906			7.396		75.867
67.625	12.046	10.144	32.545	8.03		93.618	77.98			31.276		9.51
5.072	28.741	40.152	34.869	6.974		38.673	5.283			22.612		10.144
54.1	15.638	19.654	11.412	75.655		34.024	95.52			13.102		5.706
7.185	17.329	5.072	10.566	16.906		31.277	16.695			11.623		16.906
73.12	27.05	60.44	15.85	60.229		6.974	6.129			7.185		51.987
6.34	88.758	68.259	8.453	11.623		16.061	42.054			18.174		11.2
5.072	5.917	5.283	14.159	102.705		74.176	15.427			73.753		5.917
25.571	8.453	5.917	9.087	61.285		15.638	30.431			6.762		36.348
46.281	14.793	55.157	23.035	6.762		91.294	43.534			43.533		55.791
37.828	69.104	12.046	57.481	32.122		45.224	88.969			20.076		9.51
44.168	51.353	67.836	11.2	34.235		9.721	78.825			6.974		14.37
7.396	34.446	60.862	34.658	32.333		16.061	8.242			13.736		15.427
7.608	31.911	69.95	37.405	14.159		19.654	11.412			7.819		13.948
70.372	10.566	44.379	25.571	26.205		28.952	8.453			65.089		132.291
37.616	6.34	5.283	31.699	82.841		93.618	6.129			35.292		9.087
9.298	10.144	23.457	34.658	24.091		7.819	14.159			35.926		9.298
31.488	14.159	33.39	18.597	28.107		18.386	45.013			6.128		59.172
57.481	14.582	18.597	33.601	22.401		109.045	65.723			28.318		5.917
10.144	22.823	7.608	26.627	28.318		6.551	6.34			10.566		8.664
93.618	8.876	30.431	37.616	24.937		48.394	20.499			38.25		10.355
47.76	7.608	11.623	31.911	12.468		32.756	69.104			10.566		27.05
35.503	10.989	46.07	48.394	5.917		12.257	5.706			7.608		23.457
25.571	62.342	7.185	12.046	36.982		9.51	46.915			5.706		8.03
12.468	28.529	13.948	20.71	46.704		5.072	70.795			20.921		17.118
81.784	17.329	7.396	58.538	87.701		5.283	59.172			25.782		15.638
50.719	21.555	8.03	18.386	69.738		90.237	5.917			40.997		11.412
15.216	85.588	6.129	22.189	43.322		6.551	58.327			59.594		27.684
44.59	47.126	23.246	62.976	64.032		8.03	7.185			6.551		91.082
15.004	33.601	6.129	129.755	47.337		11.623	7.819			9.932		6.129
20.499	50.085	6.34	40.575	24.303		17.752	5.495			5.072		55.579
62.553	15.216	26.627	80.093	37.405		69.527	14.37			24.091		10.144
5.072	11.412	5.495	8.664	26.627		12.68	43.534			8.664		6.129
62.13	35.503	36.982	9.721	37.405		12.257	110.313			11.2		35.503
32.333	16.484	5.917	13.525	5.072		5.495	78.191			80.515		5.283
72.274	52.621	84.531	26.627	87.49		55.579	7.396			12.046		14.159
5.706	40.364	24.091	44.802	7.185		25.359	8.453			27.684		5.072
31.699	17.118	5.072	36.348	13.736		38.673	71.218			32.544		17.963
99.113	73.542	8.453	16.906	64.455		5.283	6.551			10.778		5.072
8.453	77.98	6.34	28.952	87.279		6.34	45.224			8.453		47.549
91.294	7.396	13.736	12.68	12.046		63.821	10.566			22.401		6.974
64.455	49.239	63.398	43.745	36.56		51.141	93.83			6.34		13.525
114.54	8.876	6.34	40.786	17.752		6.974	35.08			14.159		18.808
31.911	75.867	16.906	50.719	6.129		15.004	132.08			40.997		32.333
39.941	5.495	12.68	65.934	81.15		7.608	14.37			12.891		8.664
72.063	30.854	8.876	85.588	5.495		98.056	73.965			41.209		6.974
57.059	35.714	7.608	41.632	9.087		54.1	65.089			5.283		5.283
7.185	40.786	72.486	105.453	5.283		8.664	8.664			74.598		44.802
5.495	99.324	34.235	46.281	29.586		13.736	36.771			8.876		9.087
64.244	6.34	5.495	41.843	5.283		33.39	68.682			11.412		5.283
6.129	18.808	94.252	5.917	50.93		37.616	37.828			13.102		18.174
59.595	14.582	5.917	46.704	40.998		51.775	6.34			52.409		6.34
90.026	98.268	6.129	44.168	83.897		20.287	56.002			13.948		5.283
45.647	22.189	6.551	13.525	71.006		27.473	37.828			5.706		53.255
49.662	55.368	13.525	10.778	17.118		23.669	8.876			14.793		7.608
32.967	52.409	6.34	26.627	70.372		6.974	90.026			25.148		65.089
79.037	19.02	75.021	23.457	5.072		76.501	101.226			13.102		12.468
81.15	5.706	21.344	46.704	35.503		5.283	9.298			6.551		12.046
106.087	7.396	79.671	6.129	91.505		18.174	36.56			9.298		58.327
114.329	37.616	6.129	40.152	25.571		55.157	6.34			16.061		6.34
19.442	36.348	73.331	21.344	38.673		69.104	8.03			79.67		6.762
34.235	5.072	5.072	29.375	6.129		36.137	7.396			5.917		48.605
74.599	35.926	8.664	18.386	54.734		84.531	6.551			20.076		5.283
55.157	9.298	16.695	21.555	6.762		5.072	5.706			42.899		9.51
13.314	5.072	6.129	20.076	17.118		62.342	43.111			5.494		10.778
71.64	5.495	6.551	30.854	46.915		5.495	6.551			25.571		14.159
94.041	6.34	5.072	9.932	58.538		14.37	114.117			24.937		11.623
13.314	5.706	28.741	60.44	5.917		6.129	74.81			16.483		15.216
8.453	32.756	5.917	46.915	31.277		7.396	6.129			23.246		54.945
47.337	37.616	9.51	6.762	5.072		15.85	54.734			12.468		5.495
5.283	72.063	44.379	30.009	48.817		5.917	6.762			9.298		6.974
76.923	15.85	12.468	35.714	28.952		8.03	19.231			22.612		68.259
28.318	10.566	23.88	81.573	42.477		121.514	82.841			25.148		69.104
38.884	23.246	14.582	57.904	5.072		9.298	95.943			45.435		6.34
80.093	58.538	45.436	54.1	24.725		27.684	54.945			51.352		9.087
6.551	6.551	7.819	58.115	9.298		51.353	8.453			19.019		5.283
95.52	13.525	5.072	24.514	104.819		39.941	8.03			12.257		5.917
44.802	10.355	8.242	39.518	80.093		19.865	5.706			7.396		11.412
27.261	6.762	5.917	5.072	48.183		10.566	6.551			9.932		94.252
54.734	7.608	72.697	5.072	39.096		72.063	62.13			8.664		56.002
9.087	5.072	23.669	33.812	48.394		9.721	7.396			5.917		6.551
45.013	41.42	47.337	35.503	89.392		59.806	73.965			68.47		15.004
50.719	64.244	8.876	24.091	13.948		9.721	36.771			51.352		6.974
81.573	17.752	13.525	21.555	113.906		19.654	28.741			6.34		12.257
19.02	81.573	50.507	90.026	55.157		59.595	21.978			11.623		9.087
18.808	51.987	11.2	58.538	61.708		71.64	33.39			6.762		6.974
5.917	80.939	58.961	45.224	14.793		26.416	96.788			8.453		16.484
5.072	11.623	11.2	5.072	6.551		5.283	65.512			34.446		5.495
	16.906	8.03	6.762	5.706		14.159	9.087			53.677		12.68
	27.895	5.283	24.725	38.462		34.658	18.597			25.571		11.834
	7.396	5.283	5.706	26.205		28.741	10.144			8.03		10.144
	10.778	28.529	19.654	74.599		5.706	7.185			9.721		28.318
	5.495	5.283	29.797	27.895		6.551	43.745			10.355		5.917
	65.3	24.303	11.2	5.495		60.44	11.834			5.072		15.427
	45.013	82.841	29.375	44.802		114.117	22.823			64.666		9.087
	5.072	57.059	29.375	42.054		131.657	16.906			17.963		9.51
	16.484	5.495	9.721	11.834		6.34	21.133			14.582		6.762
	31.911	55.157	47.337	34.446		54.1	6.762			58.115		6.34
	5.072	8.876	35.714	43.111		14.159	132.08			38.25		54.1
	5.706	5.283	13.314	46.281		20.287	31.488			9.298		9.51
	6.34	5.917	26.839	47.337		6.551	36.137			78.191		6.34
	17.118	45.013	8.876	44.379		6.129	34.869			22.401		11.623
	33.601	75.867	5.283	59.595		49.239	8.453			23.035		9.721
	8.03	6.34	32.545	35.714		6.34	5.917			14.793		5.706
	13.525	51.353	23.669	43.534		33.39	9.51			7.396		6.129
	45.013	106.087	63.61	16.695		73.542	65.089			6.974		40.364
	5.283	26.416	23.457	55.157		5.706	98.056			8.664		100.381
	27.473	60.44	20.921	17.118		10.144	5.706			9.087		55.368
	14.793	49.451	30.431	6.974		60.862	5.706			17.963		5.072
	5.917	66.146	59.595	62.764		76.923	11.623			16.061		9.51
	30.431	5.283	47.337	21.133		35.503	82.841			7.608		16.272
	11.412	5.706	19.02	28.741		12.68	50.296			23.246		19.02
	9.932	5.706	38.462	13.736		30.854	11.412			21.133		6.129
	30.009	7.396	7.819	39.307		30.854	17.118			47.337		14.37
	7.608	81.15	71.218	68.893		45.013	56.636			28.74		6.129
	17.752	6.551	6.974	23.669		50.507	114.751			23.669		5.072
	6.129	25.359	59.806	19.654		14.793	29.375			30.854		49.028
	17.118	56.213	5.706	50.719		8.876	77.769			6.762		9.087
	78.191	70.584	38.462	74.176		9.721	40.998			12.68		5.283
	43.534	41.632	5.917	31.488		102.917	24.514			13.736		6.129
	8.664	14.37	62.976	34.446		18.808	14.793			7.396		10.355
	5.283	10.778	12.257	5.495		8.876	18.386			58.749		9.721
	8.664	36.982	26.839	5.072		7.608	9.721			22.823		13.102
	10.144	20.921	16.061	44.802		12.257	5.072			17.751		9.721
	77.769	63.187	44.379	44.59		10.989	9.721			8.664		7.185
	101.649	69.316	35.926	30.009		27.473	19.02			20.499		8.876
	84.109	40.364	5.495	55.579		10.144	13.102			10.144		8.453
	50.93	48.817	60.44	28.952		16.484	13.102			7.608		16.061
	5.917	6.129	5.495	93.196		21.133	19.231			8.03		5.072
	50.296	5.706	7.185	42.9		50.507	32.967			46.703		38.673
	108.623	36.56	64.666	6.34		67.414	100.592			10.778		5.283
	7.396	51.564	26.627	27.895		10.778	6.551			38.039		36.137
	5.706	34.235	58.961	110.736		6.34	6.974			25.993		6.762
	42.477	20.71	30.009	19.865		10.355	80.305			11.2		9.298
	15.427	18.386	9.087	45.224		31.065	12.468			13.525		6.34
	109.468	16.272	49.028	23.246		7.608	8.876			7.819		18.597
	5.495	21.133	24.937	27.684		28.529	9.298			101.437		52.198
	8.453	6.551	49.239	61.708		38.039	77.346			6.34		14.37
	55.579	15.004	44.379	59.172		18.597	18.597			78.191		23.457
	22.401	7.819	50.93	9.721		17.752	6.762			10.355		75.867
	63.187	5.283	51.775	20.71		37.828	114.962			8.242		28.741
	92.562	82.629	72.063	36.982		11.623	8.453			37.193		12.257
	5.072	47.76	31.277	39.307		6.551	5.917			5.917		42.054
	11.412	91.294	98.056	17.329		7.396	12.891			16.272		28.741
	65.723	41.843	17.54	5.495		10.566	33.812			46.492		7.608
	6.974	16.061	31.065	23.669		5.283	6.762			17.54		6.34
	5.706	7.608	24.937	25.359		16.695	9.51			5.494		9.087
	8.664	6.974	72.486	32.122		5.495	20.287			6.974		78.614
	5.495	5.283	79.671	55.368		23.669	78.191			9.087		6.974
	7.819	6.762	22.189	8.453		38.039	108.411			12.046		23.88
	5.072	58.327	54.1	21.555		20.287	31.488			50.084		19.865
	7.396	25.148	42.477	57.27		5.495	16.906			14.159		14.159
	48.394	6.551	12.257	105.875		5.283	17.963			38.884		9.932
	21.555	8.876	21.978	5.283		34.024	56.847			7.819		8.876
	8.664	9.51	45.224	29.797		32.545	5.283			12.257		70.161
	54.523	5.706	30.854	82.841		106.721	5.072			8.664		28.107
	13.525	20.921	66.146	118.344		34.869	65.089			5.283		11.623
	10.566	6.762	10.355	9.721		69.95	16.272			21.555		7.185
	15.638	9.721	58.538	6.551		7.819	28.529			10.355		6.129
	34.446	20.076	28.952	21.344		12.468	5.283			26.838		6.34
	17.118	57.059	32.967	87.49		5.072	7.396			20.287		17.329
	16.484	6.129	54.945	23.669		74.387	58.961			5.917		59.172
	7.396	5.072	32.545	93.407		85.377	6.551			43.111		59.806
	31.488	66.568	5.495	17.54		52.409	80.939			29.374		43.956
	26.416	9.932	56.213	12.257		70.584	6.551			14.582		23.88
	5.495	5.706	12.468	11.412		7.608	6.974			41.209		29.797
	6.762	15.004	6.551	65.934		6.551	6.551			62.764		43.534
	47.971	5.706	6.974	19.654		35.08	19.865			9.51		6.551
	91.505	6.762	9.721	41.209		6.34	46.492			12.046		12.891
	27.684	11.412	30.22	5.495		7.396	7.819			6.551		13.314
	20.71	42.054	49.873	118.766		55.368	11.412			5.917		9.087
	67.625	13.102	28.318	16.695		15.004	7.819			13.102		6.551
	20.499	12.68	47.549	30.431		10.355	12.891			8.453		9.51
	86.433	19.654	29.375	41.42		11.623	25.148			22.189		80.727
	5.283	7.396	26.205	9.932		5.072	69.738			84.108		54.1
	9.721	15.216	11.834	7.608		7.608	5.706			31.276		9.932
	13.736	5.917	8.876	70.795		10.778	12.68			8.876		27.473
	6.34	70.161	23.246	37.405		70.795	9.51			71.006		5.495
	60.44	70.372	69.527	31.911		7.185	12.257			45.858		6.974
	95.732	40.364	18.386	10.355		37.616	11.2			31.699		19.442
	33.179	13.525	26.627	5.917		10.144	24.725			7.396		79.882
	5.495	6.762	49.662	6.762		5.917	5.072			11.412		6.551
	45.647	44.802	36.137	5.706		10.144	39.518			6.551		44.379
	10.566	12.891	39.518	5.283		6.762	7.396			18.808		39.307
	17.118	43.111	31.699	12.257		15.638	92.35			5.917		9.51
	30.643	127.642	26.416	5.072		11.412	40.786			5.706		11.2
	32.333	5.917	10.778	43.956		65.3	25.359			14.159		7.396
	65.934	86.645	53.889	19.442		11.412	62.976			9.298		9.298
	36.137	69.527	59.383	50.507		16.272	5.072			13.314		30.009
	7.396	6.551	34.235	56.213		7.608	20.076			12.046		6.129
	27.05	10.566	6.974	47.126		6.34	17.329			11.412		5.495
	38.884	21.978	6.551	43.956		64.878	47.337			8.876		68.048
	7.608	18.808	144.126	35.292		5.495	24.091			27.05		44.168
	6.129	60.862	11.412	5.917		46.492	8.242			11.834		14.793
	57.904	50.296	50.719	11.2		30.431	98.268			11.2		8.453
	75.655	24.725	54.945	34.869		31.911	10.989			10.355		51.564
	6.551	5.495	29.586	6.551		89.603	101.226			12.468		13.525
	13.736	20.287	40.998	32.967		18.174	12.046			8.03		10.778
	6.974	26.839	17.54	12.68		39.518	50.507			9.932		5.706
	85.799	5.283	51.353	42.688		43.111	37.616			63.398		37.828
	63.398	5.495	54.523	5.072		60.651	80.727			18.174		15.427
	58.749	36.771	43.956	79.459		8.03	87.912			5.283		84.32
	58.749	39.096	32.333	49.239		10.144	44.168			9.087		21.767
	18.808	8.242	6.551	44.379		20.71	57.481			19.653		19.865
	35.503	10.778	12.257	9.721		8.453	17.752			21.344		15.427
	6.551	13.102	27.895	59.172		15.004	42.054			80.093		6.551
	49.028	11.2	40.998	13.948		38.884	21.767			55.79		10.778
	7.819	63.821	34.235	27.684		6.34	22.823			6.762		29.375
	6.551	64.244	6.762	28.318		11.2	26.205			12.891		8.453
	46.915	34.658	33.39	72.274		6.762	43.111			6.762		15.004
	5.283	104.185	39.307	62.342		26.416	52.832			53.466		17.118
	9.298	5.917	7.185	5.706		18.386	6.551			8.242		7.396
	5.072	11.834	38.884	8.876		16.906	22.612			10.566		7.185
	39.941	50.296	5.917	8.876		9.932	6.762			11.412		5.706
	5.283	49.239	35.926	65.934		64.455	5.072			19.019		11.412
	30.009	10.566	41.843	84.531		6.551	5.706			35.714		52.621
	44.59	8.242	16.906	25.571		83.475	11.623			9.298		18.174
	6.551	18.386	8.242	11.2		60.862	68.259			5.917		12.68
	65.512	11.834	12.257	30.431		30.22	54.945			13.102		6.34
	62.13	27.895	6.551	51.141		15.638	8.664			10.144		12.046
	5.706	15.638	39.73	13.314		5.495	15.427			13.736		84.32
	75.233	6.551	18.597	46.281		17.752	9.721			7.608		10.989
	16.695	5.917	41.632	46.704		25.571	6.34			8.03		50.719
	45.013	5.706	54.945	76.712		41.209	42.266			7.185		5.495
	16.061	14.159	70.795	47.126		6.34	108.411			66.568		6.34
	64.878	61.285	23.035	32.122		19.654	20.076			27.05		9.721
	41.42	5.706	53.889	59.595		72.274	17.118			21.133		5.072
	14.582	28.107	20.71	20.287		77.98	41.843			45.224		6.34
	5.495	58.538	16.695	38.884		33.179	28.318			16.906		5.072
	28.952	97	106.721	49.662		58.115	81.361			72.062		15.85
	39.096	16.484	47.337	37.616		72.908	12.891			32.756		7.819
	6.551	6.762	36.137	21.555		51.987	5.706			32.333		82.629
	23.669	5.706	19.654	58.749		43.956	97			67.413		7.608
	70.584	11.412	8.03	40.364		44.59	97.211			10.566		21.978
	12.68	37.405	12.468	7.608		11.412	88.969			6.551		5.706
	62.342	25.148	43.322	6.551		70.161	28.107			53.043		18.386
	54.945	7.608	34.869	10.355		32.333	27.684			7.608		78.614
	34.869	52.409	57.481	25.571		77.98	40.364			5.706		23.457
	13.736	24.303	8.664	31.911		71.64	115.385			11.623		5.495
	51.141	6.34	30.22	5.495		110.736	8.453			59.805		5.917
	31.065	14.582	9.721	5.072		75.867	60.017			8.03		6.762
	6.129	17.54	115.174	59.172		11.2	47.971			8.664		6.129
	5.283	7.185	47.126	14.582		36.137	101.437			42.688		29.797
	51.353	6.762	9.51	53.889		7.185	13.525			10.989		43.534
	12.257	5.283	30.431	8.876		5.072	79.248			53.466		6.551
	5.495	47.76	35.926	31.699		43.956	36.56			12.68		5.495
	9.298	8.664	54.1	40.152		9.932	20.076			59.171		11.412
	12.046	7.185	5.917	7.185		107.989	6.551			7.396		5.283
	5.495	5.283	50.719	5.283		200.339	8.876			42.688		28.741
	16.061	15.427	5.917	39.73		10.355	73.542			7.819		6.551
	30.431	137.363	26.839	82.629		6.551	16.061			8.453		6.762
	14.582	49.662	29.797	56.847		60.017	8.03			52.198		36.137
	48.183	5.072	20.499	9.298		20.921	99.536			12.468		9.087
	14.582	46.492	65.089	24.514		70.584	43.111			6.128		8.876
	6.551	19.654	26.839	6.34		30.009	16.695			6.762		6.34
	51.564	12.046	13.525	11.834		20.71	6.34			33.601		6.129
	40.152	11.2	27.261	33.179		61.285	21.767			48.816		12.046
	77.346	77.346	5.495	7.608		23.457	63.398			7.396		6.551
	5.283	57.693	6.129	8.03		32.333	15.216			5.494		22.401
	82.841	5.072	7.608	6.974		5.072	23.669			31.065		5.072
	13.736	66.568	12.257	5.917		8.242	73.965			25.782		13.736
	24.514	31.277	17.54	5.917		6.34	59.383			7.819		7.819
	11.2	5.917	5.072	5.072		11.834	12.891			28.529		13.736
	8.03	39.941	107.355	53.043		9.51	90.026			21.555		85.799
	70.161	5.706	18.386	25.782		44.59	10.566			9.51		5.495
	49.662	46.492	25.993	41.632		14.37	5.917			23.035		20.287
	15.216	30.22	22.189	49.028		19.654	80.939			51.352		47.971
	10.778	5.917	59.806	11.2		61.496	23.035			45.858		14.37
	13.314	146.45	37.194	54.945		6.551	45.436			8.242		5.283
	49.028	22.401	79.882	15.216		17.963	11.834			10.144		11.412
	20.71	42.477	38.462	60.44		34.235	9.721			13.314		13.525
	85.377	23.669	75.867	49.028		16.061	6.34			17.963		9.932
	8.03	7.185	10.355	8.242		5.706	5.283			54.1		14.37
	12.468	33.601	6.34	11.412		28.529	13.948			12.891		14.582
	5.072	6.762	110.736	81.573		6.762	12.468			20.71		11.834
	23.246	79.671	27.05	28.741		11.2	110.525			24.303		10.355
	10.778	31.911	27.05	6.762		41.632	64.455			10.989		21.133
	6.551	38.25	48.605	30.22		9.932	118.978			62.975		20.499
	40.786	11.834	105.453	46.07		65.512	8.242			9.087		21.555
	34.024	11.412	25.993	31.911		55.791	32.967			39.518		21.555
	67.625	13.525	27.895	40.152		16.272	10.778			9.51		10.778
	12.046	8.03	30.854	5.495		12.468	6.974			77.98		28.952
	5.495	7.185	22.612	8.664		31.911	92.562			13.948		21.767
	6.551	6.129	37.616	7.608		24.725	9.087			49.239		19.654
	5.706	23.457	16.484	6.551		30.009	73.331			11.2		22.401
	10.989	31.911	51.564	18.386		35.292	6.551			37.405		10.778
	10.144	6.551	5.072	38.884		6.762	72.486			10.778		9.298
	33.39	7.608	5.917	61.919		49.662	70.795			31.276		7.819
	69.104	8.876	30.22	13.736		6.551	15.85			18.808		7.608
	17.329	10.355	6.551	33.179		25.359	68.048			5.283		21.978
	6.34	102.283	98.056	5.072		31.065	36.982			11.623		8.242
	36.982	57.904	85.588	68.893		21.978	6.129			26.416		72.063
	15.004	5.072	11.834	22.189		54.311	22.189			9.51		5.495
	5.072	5.495	9.932	15.216		21.767	50.507			7.396		21.978
	5.917	12.68	90.026	14.159		12.891	17.752			5.917		11.2
	68.893	9.932	17.54	5.072		15.004	8.664			7.608		13.314
	70.161	7.185	16.695	5.283		56.636	5.283			5.917		10.566
	7.396	6.129	27.684	16.695		31.911	20.921			10.566		6.34
	16.695	12.257	98.69	31.065		39.73	62.342			36.348		5.495
	5.495	7.608	94.675	35.292		5.283	35.926			15.638		9.298
	11.834	41.843	30.431	75.655		5.495	109.257			35.292		19.02
	88.124	16.695	11.623	5.495		81.573	5.917			51.352		13.736
	19.865	123.627	6.762	39.941		38.039	47.76			17.117		8.876
	56.213	10.989	65.089	5.706		78.825	90.66			21.555		5.283
	5.495	40.575	7.819	16.061		6.129	5.917			67.202		14.582
	41.843	18.386	10.778	43.322		9.087	66.78			12.68		12.68
	58.327	92.35	18.386	7.396		32.967	9.721			5.494		14.159
	7.608	6.974	17.752	8.03		9.298	6.34			10.566		9.087
	78.614	10.778	14.159	35.292		5.706	78.825			13.525		5.495
	51.987	5.283	43.534	6.34		46.492	124.472			10.989		81.573
	12.891	69.738	5.495	82.629		87.701	5.917			57.269		8.242
	119.189	16.484	6.129	23.88		62.764	15.638			7.185		9.087
	14.159	6.762	10.778	24.725		21.978	11.412			5.072		8.876
	6.34	6.34	53.466	70.161		36.348	15.85			5.283		52.198
	5.917	5.706	48.605	16.272		60.862	6.129			18.808		14.37
	47.76	21.767	18.174	23.246		5.072	32.333			7.396		6.762
	13.736	24.937	31.699	6.762		5.917	7.185			17.54		5.706
	24.937	6.551	25.148	8.664		24.937	5.495			8.453		31.911
	5.706	49.028	10.355	16.484		34.869	5.283			19.653		5.283
	5.495	86.433	37.405	24.725		5.072	6.34			8.242		5.283
	48.394	56.425	12.68	5.072		24.091	17.752			8.453		6.551
	5.283	17.329	59.172	70.161		9.932	24.514			99.746		27.473
	9.087	41.632	19.02	11.623		7.819	6.34			19.653		24.937
	21.344	53.889	28.741	7.608		20.287	7.608			31.699		63.821
	91.716	6.974	20.287	6.129		66.78	9.298			9.721		42.266
	73.331	8.03	45.858	10.144		10.989	83.475			10.566		5.706
	12.257	14.159	8.664	62.13		35.292	20.499			48.182		16.061
	65.512	14.793	24.937	20.499		8.242	5.283			5.072		6.34
	9.087	80.727	33.179	20.287		53.255	70.161			11.623		25.359
	49.028	13.314	68.893	21.344		40.575	68.893			14.159		30.22
	6.974	5.706	68.048	76.501		59.172	5.917			24.937		5.706
	65.089	5.706	6.34	6.129		10.144	72.274			8.876		7.608
	9.721	5.495	29.586	8.453		13.948	19.442			49.873		12.468
	5.283	75.867	65.089	17.329		34.446	31.065			67.625		25.148
	86.011	66.78	11.834	14.793		9.087	12.891			12.891		10.144
	12.468	15.004	17.752	44.802		5.495	10.989			20.71		17.752
	6.762	38.673	34.869	21.978		15.85	8.876			43.745		50.085
	5.917	7.396	14.37	26.205		8.03	8.242			39.095		30.22
	5.917	110.947	42.688	46.915		40.998	6.762			16.906		39.307
	5.072	5.917	15.004	18.386		58.115	10.989			6.128		8.03
	8.242	6.762	6.551	9.932		38.673				14.793		54.523
	17.752	36.137	53.889	9.721		44.168				8.453		15.427
	6.974	139.054	44.59	12.046		41.632				7.185		17.752
	41.843	73.12	19.442	5.072		40.575				13.948		7.396
	9.721	7.608	38.884	27.684		28.952				11.623		5.495
	5.072	44.168	6.129	20.921		11.623				21.978		6.551
	70.161	5.283	88.335	6.762		72.274				17.329		5.706
	10.144	5.917	50.085	59.383		59.806				17.963		40.998
	68.259	78.191	26.416	5.495		6.129				27.684		24.937
	67.414	102.917	7.396	29.586		5.072				11.834		5.072
	7.185	53.889	46.07	6.762		5.283				16.272		16.695
	44.168	6.974	67.836	40.998		24.725				15.427		13.736
	29.375	10.778	12.468	90.66		40.786				9.298		10.778
	5.917	21.767	21.978	63.821		54.311				60.651		12.468
	41.843	8.453	39.73	17.752		35.08				68.047		17.54
	18.597	22.823	20.499	5.495		17.329				6.974		8.03
	51.564	5.283	9.087	33.179		12.257				15.004		30.854
	12.68	12.68	27.895	35.926		77.769				8.03		17.54
	71.429	20.499	11.623	25.148		23.457				13.102		5.283
	83.897	5.495	26.627	53.466		86.856				7.396		33.812
	6.551	19.442	23.246	6.551		9.721				13.525		29.586
	5.495	23.457	5.072	5.283		42.266				16.695		27.261
	15.85	6.34	20.921	41.632		89.814				9.087		23.88
	14.159	74.81	56.636	18.597		28.318				12.468		9.51
	46.915	32.333	17.963	5.495		19.02				25.571		24.091
	5.917	64.666	8.664	39.518		39.096				12.046		8.03
	15.216	35.714	36.137	87.279		21.767				6.551		21.344
	25.359	36.771	41.42	31.699		9.087				15.638		13.736
	10.778	6.762	43.111	50.296		41.42				14.37		45.224
	35.503	7.608	52.832	8.242		26.839				6.128		19.442
	62.764	23.035	34.446	26.205		5.495				6.34		9.51
	6.551	6.34	12.257	36.348		11.412				10.144		10.778
	19.865	8.876	73.965	99.324		10.355				9.298		34.446
	21.555	27.473	43.956	57.27		6.34				8.664		57.904
	6.551	6.34	86.645	176.248		9.51				13.948		21.978
	32.756	30.22	7.185	45.013		5.495				6.128		25.359
	54.311	32.545	39.518	55.157		7.185				9.51		13.948
	5.495	105.664	97.634	23.246		66.357				51.564		18.386
	28.529	9.51	9.721	42.477		11.623				6.974		6.34
	37.828	22.189	25.571	55.157		50.93				5.917		16.906
	10.989	54.1	6.974	33.39		50.93				28.529		17.329
	17.329	5.917	35.926	14.159		43.322				21.767		49.239
	97.422	16.484	114.54	16.061		5.283				43.745		27.05
	15.004	6.762	18.174	87.912		57.27				76.078		18.597
	5.072	11.2	28.741	23.035		21.555				13.948		5.917
	16.695	41.843	24.937	61.074		25.782				11.412		6.34
	73.331	7.185	59.383	33.601		9.932				5.706		29.375
	16.906	40.152	93.83	52.621		15.216				11.2		6.551
	46.915	24.303	12.257	38.25		64.878				20.499		10.355
	10.989	5.495	22.189	39.73		45.858				8.453		9.087
	10.989	12.046	47.549	10.778		34.446				5.283		11.412
	16.906	110.102	7.608	80.516		12.257				56.213		5.283
	6.129	129.121	40.575	5.495		45.647				5.917		9.932
	5.283	6.762	54.945	79.882		72.486				19.442		21.133
	122.782	17.963	85.165	46.281		5.495				49.239		17.963
	8.03	22.401	32.967	31.488		60.651				12.891		23.669
	31.065	26.627	46.281	27.05		30.643				32.333		56.425
	6.551	10.989	13.314	37.194		13.948				5.072		5.706
	81.995	14.159	65.512	37.405		13.314				5.494		10.989
	69.738	8.242	63.187	31.065		5.072				16.272		21.133
	100.804	32.333	9.298	33.601		61.919				8.03		52.198
	63.61	39.518	7.396	17.329		5.283				28.74		6.551
	11.623	21.344	42.266	42.688		66.991				34.869		10.144
	15.427	6.974	23.669	109.257		9.087				37.193		5.495
	56.002	8.453	59.595	5.072		12.046				38.673		12.891
	77.769	55.579	99.958	10.566		21.133				11.2		23.035
	20.287	83.475	57.904	84.743		16.484				9.51		7.185
	96.577	7.396	26.627	108.411		9.721				8.664		9.51
	63.61	5.072	55.791	44.379		7.819				8.453		9.087
	26.416	20.076	42.688	29.375		8.03				8.876		49.239
	50.085	6.762	69.104	22.823		18.174				5.494		6.762
	31.699	6.762	59.806	12.468		86.856				5.706		52.832
	118.766	7.608	5.283	6.974		34.658				11.2		25.993
	93.618	10.144	42.054	42.477		103.339				64.032		27.261
	7.819	5.072	32.967	7.819		110.947				14.159		24.725
	6.551	15.216	29.586	100.592		8.242				48.816		26.205
	37.405	13.525	5.283	34.446		7.396				49.873		22.189
	6.551	5.706	57.481	30.431		24.514				6.974		65.3
	55.368	17.118	61.285	88.124		6.129				7.396		8.453
	15.427	6.762	43.956	12.891		30.431				17.54		29.375
	6.129	7.608	26.627	69.738		27.261				64.666		24.725
	18.386	56.425	30.854	93.618		27.684				5.706		9.087
	12.891	7.185	71.64	46.281		28.318				29.797		7.608
	37.828	5.495	59.172	11.412		6.34				24.937		7.396
	6.34	13.102	10.989	6.974		17.54				22.189		5.072
	6.129	27.261	18.808	12.891		41.843				11.412		6.762
	98.056	84.531	12.046	53.255		62.13				5.072		13.736
	5.072	106.509	5.072	88.546		6.974				5.283		82.629
	11.2	5.917	77.346	83.263		8.453				8.03		16.061
	58.749	41.843	8.453	6.762		62.764				53.254		29.375
	12.468	47.337	70.372	9.721		16.906				14.582		85.165
	6.129	49.873	26.416	6.34		81.15				5.072		18.808
	64.666	5.706	79.248	5.495		12.468				15.216		19.865
	36.982	117.287	9.51	23.457		81.361				64.243		8.453
	29.375	5.283	19.442	5.706		9.298				6.974		7.396
	17.329	31.488	17.329	66.568		10.989				8.03		15.427
	9.298	6.762	6.762	48.394		22.189				9.932		26.627
	88.124	10.144	48.183	43.111		19.02				13.948		22.612
	10.144	136.307	45.013	78.403		40.364				10.355		20.499
	8.453	82.418	23.035	44.59		65.723				63.398		12.046
	56.636	73.542	6.129	58.961		8.664				10.144		94.886
	36.771	85.377	79.882	10.989		16.906				15.427		10.778
	8.242	7.396	38.25	19.02		7.396				43.111		10.778
	8.664	34.869	69.527	7.396		21.555				6.34		6.762
	41.42	17.118	42.688	5.072		28.529				8.664		7.185
	8.876	7.608	13.102	33.601		175.825				60.017		22.612
	6.551	46.492	49.239	25.782		19.654				10.778		5.495
	40.364	7.608	80.939	9.932		29.163				55.79		52.409
	37.616	11.834	11.2	10.778		12.468				22.612		5.283
	6.34	24.725	15.85	6.34		36.771				39.518		11.2
	97.422	9.721	95.943	13.736		10.566				9.932		105.03
	10.566	6.129	12.257	14.793		8.242				69.526		8.876
	6.762	13.314	65.089	9.087		40.575				8.876		25.571
	9.298	6.974	41.843	5.706		18.597				23.88		101.649
	87.701	7.819	12.891	9.087		9.51				29.797		12.891
	63.187	28.107	117.71	71.852		26.627				30.854		11.412
	71.429	108.2	10.989	59.595		6.34				11.623		30.009
	5.283	123.627	65.089	105.241		5.283				11.412		28.529
	28.741	32.545	9.087	15.216		10.778				5.072		15.216
	54.523	5.706	23.035	16.906		18.386				35.08		6.551
	5.072	52.409	33.179	45.436		28.318				9.087
	5.072	51.141	34.869	58.538		5.283				8.453
	61.496	21.978	6.551	5.495		18.386				7.608
	59.383	124.261	22.401	5.283		5.283				39.729
	5.495	6.551	21.555	19.02		7.819				9.721
	32.756	143.492	32.333	61.708		9.298				10.778
	62.976	36.771	41.42	48.817		16.906				12.891
	6.34	36.771	52.621	125.529		9.721				6.762
	62.553	16.695	38.884	5.917		23.457				65.723
	6.129	6.551	34.235	12.891		62.13				5.283
	16.906	5.072	14.793	57.27		51.141				12.68
	53.043	6.974	97.211	64.878		7.185				7.819
	5.072	7.396	71.429	61.285		52.832				18.597
	6.974	9.51	31.488	10.989		5.917				6.551
	45.647	22.401	8.664	26.205		8.242				16.483
	5.917	16.906	122.148	21.767		7.608				46.703
	57.481	43.745	94.675	5.283		8.242				7.819
	6.551	7.819	46.281	23.035		48.817				37.827
	79.882	57.904	79.882	17.54		36.348				5.917
	12.891	34.658	53.889	34.235		43.111				63.187
	34.446	46.492	60.651	24.303		8.453				27.261
	5.495	8.453	119.189	6.551		9.721				8.876
	6.551	7.396	15.216	37.828		6.129				8.664
	77.769	5.706	14.793	79.248		8.876				30.008
	6.551	6.762	72.274	9.932		35.926				12.68
	16.061	55.579	16.272	48.605		6.129				13.102
	97.845	5.706	76.078	6.129		13.314				23.035
	60.862	5.917	63.821	17.963		91.716				10.355
	38.884	6.551	7.185	102.705		6.762				9.51
	11.412	34.869	24.725	52.409		10.566				41.42
	31.488	7.396	27.895	32.967		27.261				54.734
	33.179	8.03	41.209	16.906		18.386				56.002
	23.88	68.893	77.557	5.283		27.05				5.917
	30.643	10.989	10.566	7.396		8.876				17.963
	25.782	6.34	89.814	11.2		41.843				11.412
	6.974	20.076	45.858	19.865		92.139				44.59
	40.364	107.355	41.632	8.876		53.677				11.412
	34.446	8.664	35.503	63.187		71.429				15.216
	11.412	9.51	25.571	11.2		49.662				9.721
	5.283	8.453	36.56	23.035		14.159				81.361
	41.843	7.608	60.862	18.808		8.242				5.917
	6.762	10.355	64.244	34.446		63.61				6.34
	40.998	69.527	39.941	14.793		7.396				10.989
	15.427	9.298	19.231	119.823		37.405				18.808
	68.47	27.684	34.024	87.067		24.091				7.185
	10.355	49.451	15.638	19.654		23.669				29.797
	11.623	91.082	8.876	14.159		52.832				29.163
	6.762	32.545	22.612	61.285		5.706				7.819
	42.9	6.129	64.244	97.422		11.834				6.551
	6.129	67.836	35.08	40.575		30.22				12.68
	44.168	11.623	42.688	42.688		34.869				8.242
	5.495	7.819	5.072	37.405		6.34				13.314
	14.37	6.551	12.257	16.906		18.808				5.072
	14.582	66.357	24.303	33.812		19.654				9.932
	10.144	40.364	21.978	40.998		19.02				86.433
	88.969	6.129	73.754	12.046		6.551				10.355
	5.495	10.144	6.34	9.298		5.283				5.706
	10.778	19.865	42.9	5.072		34.235				43.111
	20.71	12.468	6.129	12.046		35.503				5.917
	64.878	142.224	73.331	6.34		11.2				27.684
	5.283	84.109	24.303	11.623		34.446				32.756
	54.311	24.725	23.88	54.1		7.819				30.008
	64.666	55.368	7.185	52.832		61.496				15.427
	81.15	5.706	43.322	31.065		72.697				15.849
	60.862	50.296	53.043	72.697		6.974				56.636
	24.937	5.495	85.377	8.453		22.823				44.167
	53.889	13.525	55.791	5.495		12.046				16.061
	97.211	79.037	104.819	22.401		7.185				6.762
	5.917	71.852	77.346	32.756		19.654				69.104
	88.969	31.488	33.39	76.289		39.307				8.876
	76.501	7.185	6.551	14.37		24.725				8.453
	11.623	85.588	22.612	46.915		10.778				15.638
	81.573	45.013	33.812	82.207		23.246				6.128
	24.303	14.37	76.501	5.283		7.396				16.483
	9.932	9.298	38.25	50.93		7.396				7.608
	56.002	51.775	55.791	54.1		57.693				15.427
	6.551	6.34	53.677	5.495		9.721				57.903
	44.379	5.495	87.49	8.453		6.551				7.185
	20.076	5.706	35.503	47.76		10.566				49.028
	57.481	7.396	57.904	27.895		38.673				20.71
	32.756	28.952	49.451	12.046		68.259				37.193
	46.281	19.231	58.538	47.337		5.495				18.808
	21.344	5.706	78.614	5.495		16.061				29.163
	37.194	42.054	12.046	28.741		98.056				12.046
	62.553	13.102	64.455	71.218		65.512				7.185
	19.442	6.551	29.163	13.948		48.605				49.662
	28.741	62.553	32.333	22.612		13.102				6.128
	8.664	8.242	16.484	15.216		5.917				7.396
	12.68	5.917	23.246	67.625		36.771				5.706
	5.495	5.495	10.989	18.597		78.825				28.318
	5.706	53.255	24.514	30.643		65.512				10.566
	47.549	23.669	76.078	11.623		6.34				5.706
	5.706	7.185	44.802	57.27		22.189				9.932
	9.298	50.719	6.551	9.721		16.695				10.355
	9.087	54.945	15.85	116.653		7.185				34.024
	62.13	18.597	48.605	85.588		43.111				7.185
	6.762	66.568	42.9	30.431		98.268				33.178
	7.185	10.778	116.019	10.566		6.34				9.51
	16.272	5.283	24.303	25.148		16.695				9.51
	41.209	46.915	51.353	51.987		22.612				6.762
	5.495	5.706	74.176	15.638		34.446				7.819
	8.03	8.876	82.841	6.762		82.629				53.043
	6.34	97.422	31.277	5.706		37.194				8.242
	6.551	75.233	11.412	10.144		64.878				20.921
	10.355	9.51	47.971	12.468		20.499				19.442
	29.586	73.542	37.616	9.087		60.44				10.144
	101.86	44.168	28.529	5.283		14.793				7.396
	12.257	57.904	84.531	13.314		65.934				8.03
	38.673	60.229	24.937	23.669		5.495				5.706
	93.83	5.072	78.614	6.551		70.372				6.974
	9.721	70.795	32.756	5.495		39.73				11.2
	5.072	6.551	6.34	35.292		16.061				5.283
	20.076	26.627	6.129	87.279		27.05				19.231
	28.529	17.963	12.046	104.185		43.745				19.442
	33.812	11.623	86.645	8.453		50.507				12.046
	15.216	6.34	43.322	36.56		53.677				10.989
	16.906	6.34	32.122	39.73		8.664				48.182
	7.396	6.129	68.893	21.344		5.283				38.461
	38.884	6.34	22.612	6.762		13.102				5.494
	25.359	5.706	30.009	18.597		5.072				8.242
	20.287	67.202	9.51	58.749		83.052				8.876
	5.283	14.37	10.355	22.401		69.104				28.529
	15.427	7.608	43.745	8.664		53.889				22.612
	41.632	49.028	5.072	21.555		7.396				7.396
	54.945	34.235	8.664	15.427		5.706				13.525
	42.477	5.917	9.298	118.344		91.928				35.08
	25.571	125.318	83.052	7.819		9.087				5.072
	42.266	64.666	7.608	5.072		16.061				5.706
	19.442	5.706	30.009	5.495		10.144				37.405
	10.778	44.168	24.514	5.706		20.499				7.396
	24.514	45.013	34.235	50.085		6.974				7.819
	7.185	51.141	13.314	6.129		5.072				12.046
	91.716	32.333	28.952	26.627		9.298				11.2
	8.876	5.495	6.129	5.706		54.311				14.37
	53.466	8.664	14.793	41.843		6.34				11.623
	5.072	89.814	26.627	23.669		7.608				8.03
	82.207	52.621	83.052	36.56		37.194				16.061
	31.065	5.495	72.274	6.974		7.185				24.937
	77.769	24.514	19.231	53.677		8.453				80.727
	20.287	94.252	42.688	55.368		10.989				5.283
	9.721	50.507	40.364	47.337		35.926				14.582
	8.03	5.072	36.982	77.135		5.495				6.128
	15.004	12.68	61.285	54.945		6.34				5.917
	33.179	106.721	41.209	31.911		20.71				19.231
	19.02	9.51	42.477	16.061		6.129				10.144
	5.283	6.551	22.401	62.764		27.261				19.653
	5.917	17.752	40.786	13.948		24.303				10.566
	9.087	8.453	75.655	47.76		28.107				17.963
	5.283	113.272	40.786	36.348		13.314				13.948
	79.248	6.129	32.333	18.808		43.956				6.551
	66.991	6.762	58.327	8.664		5.495				17.117
	9.932	22.401	12.891	93.83		17.963				15.427
	14.37	34.446	55.579	90.871		15.216				36.771
	6.129	23.457	72.697	6.129		27.05				48.605
	6.762	7.819	59.383	74.599		9.932				13.525
	85.799	145.394	82.629	24.091		81.15				9.51
	5.072	6.34	24.514	110.736		28.529				7.396
	48.605	87.701	36.348	105.664		96.788				29.374
	33.601	8.453	9.721	60.44		28.318				5.283
	38.884	5.495	34.024	58.115		31.277				6.34
	6.129	32.122	23.246	8.242		21.978				11.623
	16.272	33.179	37.616	78.191		7.396				39.518
	8.03	9.51	5.283	12.046		56.847				8.453
	36.137	6.551	44.379	63.187		5.072				7.185
	63.187	5.917	24.937	9.087		55.368				63.398
	20.71	5.283	72.697	27.261		35.926				71.851
	16.484	81.784	56.002	12.046		8.664				5.494
	16.906	67.414	42.477	6.762		47.76				21.555
	13.948	13.525	83.263	8.242		24.514				17.54
	9.51	15.638	6.34	72.697		42.688				12.046
	48.605	7.819	31.911	27.895		23.035				7.396
	39.73	6.34	17.752	15.216		14.159				11.623
	6.129	40.364	96.154	62.553		11.412				7.819
	17.54	8.876	7.185	50.719		83.897				18.174
	5.072	25.782	12.257	10.355		5.283				6.762
	10.355	6.34	23.035	13.102		15.638				5.494
	93.618	7.396	12.68	13.314		28.107				26.838
	36.771	13.948	17.118	94.252		5.283				19.653
	16.695	7.185	18.386	34.658		6.129				15.638
	10.566	42.477	27.895	106.721		19.442				6.128
	6.974	5.072	8.453	38.462		13.736				6.974
	6.974	78.614	71.852	105.241		7.396				53.466
	6.34	106.298	68.259	5.072		15.004				18.174
	5.495	66.357	27.895	5.706		9.932				10.989
	31.699	5.072	64.244	35.292		29.163				8.242
	54.734	129.333	87.701	25.571		13.314				9.298
	5.283	9.721	16.906	110.947		28.952				11.412
	70.795	34.024	6.974	7.819		83.686				43.533
	20.71	6.974	65.3	48.394		14.793				20.921
	17.54	22.823	6.974	83.475		24.514				41.631
	79.037	6.34	5.072	39.307		17.54				22.612
	17.963	10.566	46.07	67.836		8.453				34.235
	8.664	8.242	8.876	86.433		36.348				13.525
	8.453	46.915	18.597	9.51		10.566				15.849
	20.499	30.009	11.623	84.743		21.767				12.468
	10.778	46.281	26.205	50.085		86.433				22.189
	80.516	87.279	40.152	5.706		94.675				10.144
	90.026	6.34	16.061	62.764		68.47				70.583
	17.963	7.396	34.658	26.205		9.51				19.019
	50.296	14.159	70.584	14.793		7.396				8.453
	5.283	58.749	21.344	16.272		56.636				5.917
	14.793	5.917	6.34	13.102		7.608				9.298
	40.786	15.216	58.961	5.283		18.174				7.185
	13.314	77.769	24.725	43.322		13.736				10.355
	74.387	24.091	30.22	5.283		7.819				37.405
	6.129	42.477	72.697	26.205		23.457				31.065
	8.03	20.076	34.446	43.534		16.061				10.144
	9.932	17.54	68.048	40.364		13.102				38.039
	7.608	16.484	33.179	5.706		16.695				7.396
	50.296	6.551	31.699	27.684		101.649				10.144
	13.102	5.072	6.129	8.876		81.573				12.68
	19.442	27.684	9.932	16.484		6.34				35.08
	35.292	53.255	36.56	21.344		8.664				13.102
	7.185	23.246	7.185	26.839		14.37				10.566
	70.795	12.046	95.52	22.612		14.37				5.494
	6.34	7.396	34.235	34.024		6.34				12.257
	25.571	104.607	14.582	61.919		66.568				13.736
	6.551	77.135	31.911	12.046		10.989				8.664
	49.239	103.762	18.386	5.706		24.937				9.721
	9.51	6.129	10.566	17.963		5.283				11.623
	5.283	18.597	15.638	6.974		5.917				41.631
	56.002	28.529	50.93	64.878		30.854				8.03
	7.608	5.917	35.714	15.427		56.847				8.03
	27.261	88.124	35.503	20.287		8.242				20.921
	65.934	8.876	47.337	10.566		16.484				25.148
	12.68	12.68	21.133	32.756		40.364				19.019
	5.706	47.126	88.546	21.344		49.873				13.948
	5.495	13.736	10.989	24.937		37.194				10.989
[truncated: 1,207 more rows]

## Sheet: Statistical analysis 2H
Within each row, compare columns (simple effects within rows)
Number of families	1
Number of comparisons per family	30
Alpha	0.05
Šídák's multiple comparisons test	Predicted (LS) mean diff,	95,00% CI of diff,	Below threshold?	Summary	Adjusted P Value
5-10
WT vs. Fam134bKO	-1.133	-11,71 to 9,447	No	ns	>0,9999
WT vs. Fam134cKO	-6.8	-17,38 to 3,781	No	ns	0.6998
WT vs. Fam134b/cdKO	-46.8	-55,57 to -38,03	Yes	****	<0,0001
Fam134bKO vs. Fam134cKO	-5.667	-17,50 to 6,163	No	ns	0.9797
Fam134bKO vs. Fam134b/cdKO	-45.67	-55,91 to -35,42	Yes	****	<0,0001
Fam134cKO vs. Fam134b/cdKO	-40	-50,24 to -29,76	Yes	****	<0,0001
10-20
WT vs. Fam134bKO	-3.6	-14,18 to 6,981	No	ns	>0,9999
WT vs. Fam134cKO	-4.6	-15,18 to 5,981	No	ns	0.9946
WT vs. Fam134b/cdKO	-5.6	-14,37 to 3,173	No	ns	0.7119
Fam134bKO vs. Fam134cKO	-1	-12,83 to 10,83	No	ns	>0,9999
Fam134bKO vs. Fam134b/cdKO	-2	-12,24 to 8,245	No	ns	>0,9999
Fam134cKO vs. Fam134b/cdKO	-1	-11,24 to 9,245	No	ns	>0,9999
20-30
WT vs. Fam134bKO	0.8	-9,781 to 11,38	No	ns	>0,9999
WT vs. Fam134cKO	-0.8667	-11,45 to 9,714	No	ns	>0,9999
WT vs. Fam134b/cdKO	9.967	1,194 to 18,74	Yes	*	0.0125
Fam134bKO vs. Fam134cKO	-1.667	-13,50 to 10,16	No	ns	>0,9999
Fam134bKO vs. Fam134b/cdKO	9.167	-1,078 to 19,41	No	ns	0.1317
Fam134cKO vs. Fam134b/cdKO	10.83	0,5886 to 21,08	Yes	*	0.0283
30-40
WT vs. Fam134bKO	1.243e-14	-10,58 to 10,58	No	ns	>0,9999
WT vs. Fam134cKO	1	-9,581 to 11,58	No	ns	>0,9999
WT vs. Fam134b/cdKO	9.833	1,060 to 18,61	Yes	*	0.0147
Fam134bKO vs. Fam134cKO	1	-10,83 to 12,83	No	ns	>0,9999
Fam134bKO vs. Fam134b/cdKO	9.833	-0,4114 to 20,08	No	ns	0.0733
Fam134cKO vs. Fam134b/cdKO	8.833	-1,411 to 19,08	No	ns	0.1734
>40
WT vs. Fam134bKO	4.133	-6,447 to 14,71	No	ns	0.999
WT vs. Fam134cKO	11.13	0,5526 to 21,71	Yes	*	0.0298
WT vs. Fam134b/cdKO	32.8	24,03 to 41,57	Yes	****	<0,0001
Fam134bKO vs. Fam134cKO	7	-4,830 to 18,83	No	ns	0.8289
Fam134bKO vs. Fam134b/cdKO	28.67	18,42 to 38,91	Yes	****	<0,0001
Fam134cKO vs. Fam134b/cdKO	21.67	11,42 to 31,91	Yes	****	<0,0001
Test details	Predicted (LS) mean 1	Predicted (LS) mean 2	Predicted (LS) mean diff,	SE of diff,	N1	N2	t	DF
5-10
WT vs. Fam134bKO	27.2	28.33	-1.133	3.233	5	3	0.3505	65
WT vs. Fam134cKO	27.2	34	-6.8	3.233	5	3	2.103	65
WT vs. Fam134b/cdKO	27.2	74	-46.8	2.681	5	6	17.46	65
Fam134bKO vs. Fam134cKO	28.33	34	-5.667	3.615	3	3	1.568	65
Fam134bKO vs. Fam134b/cdKO	28.33	74	-45.67	3.13	3	6	14.59	65
Fam134cKO vs. Fam134b/cdKO	34	74	-40	3.13	3	6	12.78	65
10-20
WT vs. Fam134bKO	18.4	22	-3.6	3.233	5	3	1.113	65
WT vs. Fam134cKO	18.4	23	-4.6	3.233	5	3	1.423	65
WT vs. Fam134b/cdKO	18.4	24	-5.6	2.681	5	6	2.089	65
Fam134bKO vs. Fam134cKO	22	23	-1	3.615	3	3	0.2766	65
Fam134bKO vs. Fam134b/cdKO	22	24	-2	3.13	3	6	0.6389	65
Fam134cKO vs. Fam134b/cdKO	23	24	-1	3.13	3	6	0.3194	65
20-30
WT vs. Fam134bKO	11.8	11	0.8	3.233	5	3	0.2474	65
WT vs. Fam134cKO	11.8	12.67	-0.8667	3.233	5	3	0.2681	65
WT vs. Fam134b/cdKO	11.8	1.833	9.967	2.681	5	6	3.718	65
Fam134bKO vs. Fam134cKO	11	12.67	-1.667	3.615	3	3	0.4611	65
Fam134bKO vs. Fam134b/cdKO	11	1.833	9.167	3.13	3	6	2.928	65
Fam134cKO vs. Fam134b/cdKO	12.67	1.833	10.83	3.13	3	6	3.461	65
30-40
WT vs. Fam134bKO	10	10	1.243e-14	3.233	5	3	3.846e-15	65
WT vs. Fam134cKO	10	9	1	3.233	5	3	0.3093	65
WT vs. Fam134b/cdKO	10	0.1667	9.833	2.681	5	6	3.668	65
Fam134bKO vs. Fam134cKO	10	9	1	3.615	3	3	0.2766	65
Fam134bKO vs. Fam134b/cdKO	10	0.1667	9.833	3.13	3	6	3.141	65
Fam134cKO vs. Fam134b/cdKO	9	0.1667	8.833	3.13	3	6	2.822	65
>40
WT vs. Fam134bKO	32.8	28.67	4.133	3.233	5	3	1.278	65
WT vs. Fam134cKO	32.8	21.67	11.13	3.233	5	3	3.444	65
WT vs. Fam134b/cdKO	32.8	0	32.8	2.681	5	6	12.24	65
Fam134bKO vs. Fam134cKO	28.67	21.67	7	3.615	3	3	1.937	65
Fam134bKO vs. Fam134b/cdKO	28.67	0	28.67	3.13	3	6	9.157	65
Fam134cKO vs. Fam134b/cdKO	21.67	0	21.67	3.13	3	6	6.921	65
