# Supplementary material for: Fam134c and Fam134b shape axonal endoplasmic reticulum architecture in vivo
Source: EMBO Rep. 2024 Jul 22;25(8):25. doi: 10.1038/s44319-024-00213-7 (PMC11316074; doi:10.1038/s44319-024-00213-7)
Supplement: Supplementary file 18 — Source data Fig. 2 [file 44319_2024_213_MOESM18_ESM.zip › Figure 2/2B-D/Fig2D.xlsx]

## Sheet: 4 weeks
Mouse WT 01	Mouse WT 02	Mouse WT 03	Mouse WT 04	Mouse WT 05		Mouse FAM134BKO 01	Mouse FAM134BKO 02	Mouse FAM134BKO 03	Mouse FAM134BKO 04	Mouse FAM134BKO 05		Mouse FAM134CKO 01	Mouse FAM134CKO 02	Mouse FAM134CKO 03		Mouse FAM134BCdKO 01	Mouse FAM134BCdKO 02	Mouse FAM134BCdKO 03	Mouse FAM134BCdKO 04		N of axons	Mouse WT 01	Mouse WT 02	Mouse WT 03	Mouse WT 04	Mouse WT 05		Percentage of axons	Mouse WT 01	Mouse WT 02	Mouse WT 03	Mouse WT 04	Mouse WT 05
Area of axon (µm2)	Area of axon (µm2)	Area of axon (µm2)	Area of axon (µm2)	Area of axon (µm2)		Area of axon (µm2)	Area of axon (µm2)	Area of axon (µm2)	Area of axon (µm2)	Area of axon (µm2)		Area of axon (µm2)	Area of axon (µm2)	Area of axon (µm2)		Area of axon (µm2)	Area of axon (µm2)	Area of axon (µm2)	Area of axon (µm2)		5-10um2	161	261	272	349	388		5-10um2	15.2318	22.0812	17.8712	22.6329	22.0831
14.37	6.34	6.551	7.185	17.963		5.072	27.473	62.342	10.566	39.096		8.453	21.133	6.129		10.355	6.129	5.494	5.495		10-20um2	224	356	376	416	430		10-20um2	21.1921	30.1184	24.7043	26.978	24.4735
67.625	5.283	6.551	5.917	38.25		38.673	9.51	5.072	16.484	18.808		7.185	20.287	34.446		13.736	6.551	11.623	6.34		20-30um2	276	256	329	277	338		20-30um2	26.1116	21.6582	21.6163	17.9637	19.2373
39.096	40.575	26.627	5.072	48.394		45.013	13.314	53.677	32.122	67.202		49.662	19.231	42.9		5.917	12.468	24.725	5.495		30-40um2	203	174	224	199	224		30-40um2	19.2053	14.7208	14.7175	12.9053	12.749
21.978	9.087	41.632	40.364	47.971		31.277	6.129	79.882	6.551	12.046		15.216	25.993	15.216		5.706	9.721	9.298	6.129		>40um2	193	135	321	301	377		>40um2	18.2592	11.4213	21.0907	19.5201	21.457
5.072	18.174	12.468	39.307	42.688		27.261	7.819	38.673	6.34	18.808		36.137	13.736	6.34		10.355	5.072	18.174	8.664
35.503	7.396	40.152	35.714	10.778		10.778	45.436	10.778	6.974	10.778		30.22	17.118	60.017		5.283	53.043	8.03	10.778
45.647	9.932	5.072	42.054	56.213		55.157	25.993	14.37	19.231	14.37		6.551	16.695	19.02		7.185	5.072	5.283	6.129
17.963	17.54	5.495	7.608	13.525		24.725	16.906	5.072	13.525	21.344		15.85	5.706	23.457		5.917	10.778	7.396	28.318
8.876	7.185	35.292	40.152	9.932		7.185	59.806	90.237	17.752	51.987		65.934	6.129	41.632		12.68	29.375	6.34	6.974		Total n axons	1057	1182	1522	1542	1757
17.329	8.453	19.865	11.623	11.2		46.492	36.348	62.976	18.808	27.05		62.764	43.111	21.978		9.721	13.525	10.989	6.34
34.446	18.386	32.967	9.298	5.072		29.797	25.782	9.721	23.246	11.2		77.346	74.81	31.488		8.664	35.08	7.185	11.834
15.004	17.54	37.194	5.706	20.076		10.144	29.375	32.122	12.257	76.923		5.495	59.172	54.523		7.819	18.174	6.34	12.68		N of axons	Mouse FAM134BKO 01	Mouse FAM134BKO 02	Mouse FAM134BKO 03	Mouse FAM134BKO 04	Mouse FAM134BKO 05		Percentage of axons	Mouse FAM134BKO 01	Mouse FAM134BKO 02	Mouse FAM134BKO 03	Mouse FAM134BKO 04	Mouse FAM134BKO 05
30.643	6.129	6.129	6.974	48.183		6.129	24.937	68.048	54.734	10.355		12.468	35.08	44.59		5.072	10.355	6.34	6.551		5-10um2	470	300	421	546	422		5-10um2	31.5436	20.0133	27.8808	18.75	27.3139
31.699	15.216	9.721	33.601	6.974		12.046	6.129	7.396	5.495	63.821		15.004	57.693	26.205		14.793	6.762	9.087	13.525		10-20um2	400	353	369	706	434		10-20um2	26.8456	23.549	24.4371	24.2445	28.0906
26.205	21.978	63.61	5.495	15.638		5.072	12.68	6.34	8.876	26.627		77.346	13.736	18.174		14.793	6.129	5.494	26.839		20-30um2	248	314	279	519	267		20-30um2	16.6443	20.9473	18.4768	17.8228	17.2816
47.549	11.834	27.473	40.152	7.608		26.205	11.834	53.889	37.616	16.272		42.688	31.277	61.285		15.85	9.298	7.819	6.762		30-40um2	153	202	192	402	161		30-40um2	10.2685	13.4757	12.7152	13.8049	10.4207
42.054	21.344	8.453	5.495	5.706		29.163	21.344	46.704	12.046	8.664		38.039	61.496	14.37		7.819	20.499	16.272	21.344		>40um2	219	330	249	739	261		>40um2	14.698	22.0147	16.4901	25.3777	16.8932
5.072	9.298	46.07	32.756	52.621		26.627	6.129	5.495	13.948	21.767		5.917	5.917	56.213		10.778	6.974	5.072	5.917
5.706	35.926	27.261	23.035	66.357		8.664	25.782	23.035	27.05	5.283		40.364	26.627	7.185		27.05	6.129	12.257	10.989
34.235	8.242	62.342	15.216	60.017		7.185	72.697	44.802	22.612	85.165		29.586	31.911	6.34		8.242	5.917	5.494	32.122
51.564	6.551	7.819	22.401	5.283		10.989	18.597	6.129	10.778	74.599		67.836	10.989	32.967		19.654	5.495	6.551	31.488
8.453	46.492	71.852	6.974	8.242		17.329	54.734	6.974	22.401	9.932		9.51	16.061	5.072		11.412	14.159	9.932	5.706		Total n axons	1490	1499	1510	2912	1545
50.93	27.473	84.531	77.346	5.283		41.632	21.133	6.974	40.575	41.843		41.42	23.88	20.076		8.453	24.725	6.128	9.721
7.396	30.643	53.255	25.359	41.843		22.189	7.185	27.05	57.059	31.911		35.714	41.209	24.303		5.495	5.706	14.159	11.623
10.144	9.298	47.549	11.412	5.495		30.643	41.42	54.311	14.37	24.091		36.348	17.118	8.453		9.721	5.917	5.283	9.298		N of axons	Mouse FAM134CKO 01	Mouse FAM134CKO 02	Mouse FAM134CKO 03				Percentage of axons	Mouse FAM134CKO 01	Mouse FAM134CKO 02	Mouse FAM134CKO 03
6.129	44.802	38.673	43.111	10.989		31.488	36.56	62.553	5.495	8.453		49.662	22.612	8.03		6.974	7.819	17.329	13.102		5-10um2	318	367	312				5-10um2	20.7707	25.5571	19.1646
22.401	36.348	5.495	66.78	18.386		32.756	42.477	8.453	10.778	10.989		50.085	40.364	13.525		5.706	5.072	9.51	16.272		10-20um2	356	318	337				10-20um2	23.2528	22.1448	20.7002
26.627	42.477	13.102	68.259	17.329		27.261	15.004	15.638	8.242	9.932		10.355	58.961	7.608		5.072	24.514	6.762	15.427		20-30um2	327	286	268				20-30um2	21.3586	19.9164	16.4619
13.525	19.231	5.283	19.02	46.704		16.484	64.244	7.396	5.495	36.56		51.987	21.978	24.514		5.283	12.891	5.283	5.495		30-40um2	240	178	198				30-40um2	15.676	12.3955	12.1622
40.998	29.375	9.298	10.989	8.03		5.283	68.048	6.974	7.185	9.932		31.277	9.51	48.394		25.359	31.488	5.917	9.51		>40um2	290	287	513				>40um2	18.9419	19.9861	31.5111
14.159	5.283	31.699	5.917	45.436		13.525	25.148	22.401	6.34	62.342		6.34	39.096	11.2		9.087	9.087	9.298	45.224
37.616	16.061	47.337	61.074	13.525		36.348	33.179	16.272	6.762	22.823		9.51	22.401	37.828		8.453	14.582	8.453	49.239
34.235	8.664	17.54	7.396	16.695		5.072	32.333	10.989	6.762	45.858		6.974	5.283	14.159		8.242	6.129	14.159	33.39
24.303	11.834	43.956	55.791	12.468		46.492	23.035	48.605	9.298	31.065		56.636	30.22	6.551		5.706	5.072	12.046	6.129
25.571	38.673	18.597	6.34	25.782		12.257	24.514	37.194	5.283	5.283		27.261	24.937	22.612		19.442	8.453	5.494	8.03		Total n axons	1531	1436	1628
12.891	34.658	31.488	12.68	52.621		20.921	7.396	34.235	6.762	17.329		64.878	34.869	8.453		5.706	10.778	8.242	8.453
24.725	12.257	18.174	28.107	11.2		5.072	43.322	36.137	12.468	86.222		8.453	23.457	14.582		10.566	9.51	15.216	25.359
19.02	17.54	17.752	20.076	49.239		5.283	10.355	5.495	5.072	29.163		8.876	44.379	63.187		12.468	5.706	13.525	24.725		N of axons	Mouse FAM134BCdKO 01	Mouse FAM134BCdKO 02	Mouse FAM134BCdKO 03	Mouse FAM134BCdKO 04			Percentage of axons	Mouse FAM134BCdKO 01	Mouse FAM134BCdKO 02	Mouse FAM134BCdKO 03	Mouse FAM134BCdKO 04
12.68	35.08	34.235	52.198	66.568		10.566	41.209	8.664	6.762	12.257		75.444	17.54	34.024		7.608	5.283	6.34	5.495		5-10um2	603	491	391	541			5-10um2	47.5552	48.1373	68.4764	51.0859
43.111	22.612	13.736	74.599	76.712		33.601	33.179	31.699	11.2	8.242		54.523	14.37	32.967		6.974	6.34	6.974	12.891		10-20um2	464	368	128	349			10-20um2	36.5931	36.0784	22.4168	32.9556
18.386	20.076	19.442	79.671	5.706		32.545	29.586	10.566	49.451	7.608		39.096	40.152	27.05		8.242	16.061	14.793	18.174		20-30um2	145	116	39	106			20-30um2	11.4353	11.3725	6.83012	10.0094
34.446	28.741	38.039	7.185	8.664		15.427	64.455	56.002	34.235	17.963		12.68	38.039	30.643		8.664	20.287	7.608	10.144		30-40um2	39	21	6	36			30-40um2	3.07571	2.05882	1.05079	3.39943
32.545	19.442	5.917	32.122	9.932		41.843	73.331	32.545	17.963	10.355		10.566	43.322	64.666		9.298	32.756	5.494	14.793		>40um2	17	24	7	27			>40um2	1.34069	2.35294	1.22592	2.54958
5.917	35.292	89.814	13.736	21.555		5.706	42.477	30.854	5.495	36.56		26.416	25.993	80.305		5.072	6.762	10.778	8.664
11.834	10.566	47.549	65.3	47.126		24.937	70.795	23.669	15.85	19.442		78.614	50.93	27.684		10.989	13.525	9.51	5.706
25.571	23.88	20.287	65.934	70.372		30.009	11.623	47.971	7.819	16.906		21.133	26.205	30.009		7.185	11.834	5.706	24.725
24.937	5.283	41.632	68.893	66.78		6.974	59.383	6.129	28.318	17.54		10.566	13.525	23.246		8.453	7.396	9.721	6.34
5.917	37.194	11.2	54.734	8.242		18.174	9.721	10.778	15.427	40.786		35.926	23.457	71.006		21.767	21.344	6.34	20.499		Total n axons	1268	1020	571	1059
12.68	31.699	30.854	15.216	56.213		47.126	5.072	14.582	11.412	5.495		9.721	28.529	32.545		6.129	13.102	6.128	31.699
21.133	22.612	31.065	31.911	7.185		6.762	5.495	6.129	46.704	25.571		10.566	12.891	8.242		11.834	7.185	7.396	14.793
25.571	40.575	43.956	89.814	5.495		6.974	32.333	26.416	10.778	48.183		60.44	40.998	8.03		13.736	13.948	8.453	6.129
26.839	32.756	25.571	90.871	80.305		17.963	64.244	35.926	22.401	16.061		33.39	25.571	63.398		5.072	6.34	9.087	5.706
20.71	43.534	39.096	47.126	27.895		27.05	21.555	28.529	8.453	23.457		69.527	57.481	22.823		6.974	5.706	9.721	6.129
10.989	24.091	19.231	79.671	26.839		27.895	8.453	7.185	13.314	27.05		9.932	38.462	14.37		8.453	15.004	9.51	9.298
46.704	32.122	6.551	86.645	6.551		12.468	12.046	10.989	25.571	32.545		5.706	12.046	7.396		12.68	9.932	6.551	46.704
6.34	16.484	9.087	45.858	67.414		34.658	79.037	13.525	39.518	45.858		7.185	5.917	24.937		11.623	6.762	6.974	8.242
13.102	6.34	14.159	87.912	20.921		21.978	48.394	6.762	13.525	13.736		6.974	48.817	46.704		9.087	7.396	7.396	28.318
6.129	21.344	5.072	45.013	34.235		22.612	15.638	79.037	29.797	19.865		24.725	27.05	34.869		16.061	9.721	7.185	23.88
38.25	5.283	24.514	19.02	69.95		6.34	46.492	6.762	16.906	5.706		24.514	66.568	43.322		10.355	13.314	7.396	27.684
17.54	18.386	90.237	9.298	6.974		20.71	12.468	21.344	5.495	10.566		12.891	7.819	15.216		5.072	5.072	5.283	8.876
12.468	60.229	39.73	60.017	34.235		16.272	60.862	66.78	12.046	38.039		28.952	15.427	39.941		12.468	14.37	5.706	21.555
27.895	35.714	39.307	25.782	5.706		18.386	36.137	43.956	19.231	8.664		6.762	9.721	16.906		7.396	10.566	31.065	5.917
11.834	33.179	15.216	94.675	23.246		35.292	9.298	48.605	13.525	43.956		37.194	26.627	8.242		8.664	9.298	12.257	16.695
26.416	6.974	27.261	7.608	26.416		49.239	56.002	76.923	6.762	10.144		9.51	59.595	76.712		8.664	14.793	6.551	13.102
8.242	28.107	14.37	90.66	12.468		8.664	7.819	32.333	17.752	42.266		5.283	33.179	22.612		13.314	10.778	26.416	43.322
10.778	39.73	16.272	74.387	80.727		17.329	6.762	29.797	17.118	11.412		13.314	29.375	69.104		5.917	28.529	6.34	12.046
26.205	24.303	36.348	9.721	65.934		25.782	5.072	6.551	20.71	7.396		24.091	22.612	62.342		10.144	18.808	11.834	8.453
18.386	18.597	51.775	7.819	11.623		20.921	10.778	6.974	19.654	9.087		5.706	13.102	21.978		24.303	8.242	7.396	7.819
21.978	5.917	41.632	6.129	32.545		5.072	12.68	38.25	21.555	54.734		5.495	19.442	7.396		17.54	11.623	9.721	20.499
58.538	7.608	38.884	40.152	20.076		35.714	6.34	13.102	5.072	14.582		11.412	34.446	5.706		13.314	6.551	9.932	7.185
19.442	30.431	51.141	6.129	70.795		24.514	20.499	76.501	6.974	6.551		9.932	45.647	24.514		10.566	9.298	12.046	9.51
25.359	9.51	33.601	35.292	77.346		7.185	8.03	5.072	7.185	10.778		14.793	28.952	27.261		12.68	5.495	6.974	9.721
32.756	5.706	19.442	69.104	6.974		6.551	10.566	20.076	16.272	7.185		14.793	5.072	11.834		7.608	6.551	7.185	6.974
9.298	24.514	14.793	20.499	67.625		19.654	7.396	36.137	7.396	36.137		32.967	20.076	36.137		5.072	16.906	8.453	6.129
26.627	10.989	44.802	66.357	8.03		24.514	42.688	53.255	21.555	18.597		12.891	47.971	5.072		13.948	10.778	8.242	6.551
15.638	20.71	5.072	51.564	9.721		33.179	32.756	18.386	31.488	21.978		10.778	5.283	8.03		6.129	10.355	6.128	6.974
24.937	6.129	52.621	42.477	46.915		9.087	16.272	17.118	12.468	8.453		11.2	28.952	36.982		12.046	7.608	8.03	9.932
14.582	32.967	39.518	67.414	43.745		9.932	47.971	9.51	15.638	34.235		10.566	13.525	26.839		6.551	18.808	51.141	12.68
68.048	30.854	24.725	87.279	24.091		13.948	7.185	37.828	35.503	21.133		12.68	6.974	26.839		11.2	8.03	5.283	35.926
42.054	9.087	36.137	64.032	73.12		27.473	41.209	8.664	5.917	22.401		6.762	16.272	15.638		5.706	7.396	7.396	5.917
35.926	17.752	43.111	61.708	48.183		25.993	20.287	70.795	30.431	31.699		104.607	8.664	23.88		24.937	10.566	5.706	6.762
41.209	41.632	32.333	15.638	50.93		19.654	16.906	5.706	50.296	55.791		42.266	36.771	61.919		7.819	7.185	5.706	7.608
33.179	38.673	62.764	19.654	37.405		5.706	16.484	13.102	26.416	66.568		17.118	78.825	21.555		7.819	12.046	9.721	7.185
48.394	47.126	27.895	8.03	42.054		22.612	8.664	28.318	8.876	25.359		5.072	16.272	21.767		9.087	14.37	12.68	43.745
16.695	20.921	12.68	21.133	39.941		11.2	38.039	7.608	24.937	14.582		8.664	22.189	46.07		9.932	6.551	6.762	6.551
5.917	32.333	45.013	36.56	22.189		45.224	49.662	7.608	8.664	61.285		36.348	34.235	8.03		13.102	16.484	9.51	42.266
17.54	14.37	6.129	85.588	45.013		43.956	80.516	12.468	40.575	25.359		53.255	66.146	38.884		10.778	18.597	5.494	12.046
33.39	11.834	24.937	10.566	14.37		24.091	63.61	48.605	59.172	6.34		11.834	43.956	25.148		39.096	5.706	16.906	16.906
22.189	21.555	6.551	89.392	72.486		42.477	18.386	101.649	12.468	8.242		18.808	75.021	45.013		5.917	28.318	11.412	10.355
9.932	5.706	37.616	26.416	21.344		6.129	20.076	12.046	6.974	7.396		10.778	41.632	45.858		16.695	9.51	8.03	19.02
32.967	27.261	45.436	87.701	41.632		16.061	14.37	55.791	42.477	18.597		6.762	51.775	25.993		16.272	6.762	8.876	34.658
6.129	5.706	21.555	16.906	9.932		23.88	24.514	75.444	25.782	16.061		23.035	25.148	38.039		16.906	11.834	5.706	29.797
36.771	9.298	39.941	9.087	45.013		39.096	24.514	5.917	19.231	25.571		47.76	18.808	28.952		11.623	6.551	7.396	5.706
33.812	27.473	69.316	6.974	37.616		19.231	5.283	43.745	13.314	21.133		5.283	28.107	19.02		5.072	15.85	6.551	17.963
20.287	28.741	43.956	36.348	65.3		7.608	46.281	14.159	22.401	47.76		38.462	52.198	20.076		5.917	5.283	5.072	17.752
29.797	26.627	8.453	31.065	13.736		9.721	24.303	5.706	15.216	5.072		36.982	49.239	77.135		16.695	26.205	13.948	7.819
17.329	21.344	25.782	75.867	38.25		5.495	6.762	5.495	15.004	10.144		46.281	42.266	14.159		17.329	10.144	8.453	5.283
13.102	5.495	77.135	20.076	6.129		42.9	10.989	9.298	12.046	53.043		8.03	60.862	48.817		20.076	9.721	7.608	9.087
14.159	6.551	21.344	73.965	10.778		19.02	63.821	51.775	20.71	36.56		9.51	38.25	26.839		8.876	8.453	6.551	7.819
24.937	54.311	16.906	14.159	12.68		20.499	21.767	13.948	17.118	45.224		5.495	9.298	44.802		12.046	16.484	7.185	8.876
26.205	9.087	43.322	18.808	62.976		30.009	27.05	61.496	9.087	22.189		23.88	46.492	42.9		31.699	15.85	7.396	12.468
16.906	6.762	7.396	99.536	52.621		5.495	20.076	5.283	63.398	32.967		31.488	47.76	8.03		8.876	8.242	5.494	13.525
9.298	19.442	69.104	45.858	64.032		9.298	55.368	48.817	8.876	11.834		6.34	63.61	33.179		7.608	8.876	5.072	32.122
30.22	31.065	14.793	5.706	61.496		51.987	36.771	97.634	24.303	26.416		24.303	6.974	21.767		5.917	10.144	10.778	24.937
7.819	20.076	29.163	14.37	27.05		49.028	78.403	12.468	16.061	8.664		40.786	52.832	25.782		6.762	6.974	5.917	7.185
27.473	16.061	5.495	30.431	11.834		11.623	57.059	41.843	50.507	36.56		32.756	33.179	14.37		11.412	23.669	6.34	38.039
23.457	21.133	12.046	8.453	16.484		13.102	18.174	37.828	24.514	60.229		16.484	79.037	47.337		5.072	9.298	6.974	9.721
30.22	9.932	23.457	7.396	48.605		19.02	34.869	72.908	7.396	28.952		33.812	72.063	30.009		5.917	5.706	9.298	14.37
30.854	34.024	26.839	36.771	71.429		26.416	54.311	10.989	9.932	15.004		11.623	70.372	12.68		9.298	7.608	6.128	13.314
5.706	18.597	9.087	9.51	44.168		6.551	41.209	20.499	40.998	9.087		9.721	62.553	70.372		8.453	24.303	9.51	17.329
20.076	5.283	5.283	22.612	49.028		6.551	17.54	16.484	6.551	6.551		36.982	5.706	18.386		10.989	5.072	8.453	7.608
23.035	34.235	42.9	67.625	64.455		9.721	30.431	10.355	8.453	47.337		46.07	11.2	14.582		10.355	17.752	7.396	5.706
23.88	30.854	25.359	9.087	22.823		5.283	36.137	9.51	5.283	34.446		12.891	54.945	18.597		6.974	21.133	6.974	10.778
34.024	20.71	34.024	39.307	5.283		8.03	90.871	9.51	24.303	69.316		45.013	21.767	80.093		9.087	7.185	9.298	9.298
15.427	10.355	6.129	26.416	5.917		8.03	53.889	9.298	34.658	9.298		27.684	22.401	41.843		8.453	9.932	6.551	5.917
31.488	11.412	29.797	53.255	6.34		8.242	37.405	51.564	28.952	9.087		34.235	23.457	55.157		30.643	10.355	8.03	27.05
23.457	15.85	56.847	51.564	98.69		31.065	49.239	37.828	53.677	8.242		20.499	9.298	49.662		10.989	15.004	9.721	40.364
18.808	14.582	24.091	14.582	27.684		10.566	90.026	11.834	6.762	27.261		22.823	65.3	36.137		7.819	11.412	6.128	15.427
28.952	14.793	39.941	9.298	5.283		27.473	7.185	64.666	51.353	40.364		54.523	21.555	24.091		24.303	10.566	6.34	27.684
23.88	16.906	51.353	22.189	6.34		19.231	35.08	17.752	8.03	12.257		16.695	45.013	8.876		6.34	16.272	14.37	27.473
5.283	34.024	45.013	52.198	6.974		44.168	49.873	5.072	12.68	21.133		33.601	25.571	12.046		5.495	14.159	9.721	13.736
23.669	25.571	60.229	12.046	5.706		39.096	10.778	65.3	21.978	17.963		62.764	55.368	14.582		6.129	19.442	5.072	5.706
21.133	19.231	15.85	8.876	32.122		35.292	24.514	47.76	21.978	43.745		23.669	9.721	19.865		15.004	16.695	10.355	17.752
45.013	15.85	40.364	17.54	5.495		12.468	96.366	5.706	6.762	25.993		21.978	43.745	10.355		10.144	7.608	20.287	7.185
21.767	17.963	76.923	69.95	29.375		26.205	13.736	36.771	15.427	9.932		46.915	10.778	61.919		6.129	5.283	6.551	6.974
10.355	13.314	42.477	25.993	57.904		6.974	56.002	7.185	22.612	33.39		26.839	32.756	42.9		6.974	10.566	10.989	12.891
66.568	8.03	48.183	11.2	89.814		18.386	67.836	7.608	59.383	13.948		44.802	51.987	48.394		23.035	11.834	7.396	7.185
43.745	9.087	38.462	24.514	14.582		29.797	6.129	47.549	63.398	7.185		6.129	45.436	49.239		19.442	6.762	5.917	6.974
45.013	16.695	23.669	31.065	25.148		13.948	5.495	10.989	35.926	32.967		28.741	65.3	5.072		17.329	9.087	20.287	11.2
6.129	11.2	16.272	12.468	24.091		33.179	49.028	7.396	6.34	73.754		54.945	6.551	16.484		8.453	6.129	7.608	10.566
24.303	8.453	58.749	33.179	9.298		13.102	34.658	79.459	17.118	68.682		5.706	40.998	29.586		6.34	8.453	6.34	36.771
50.93	10.778	26.839	6.974	49.662		20.921	12.891	8.453	68.048	5.495		24.514	23.457	23.246		6.34	11.623	5.494	5.706
26.205	33.601	19.02	75.655	5.072		8.453	40.786	5.072	10.989	5.072		33.812	59.172	29.797		10.355	5.495	5.072	25.782
44.59	12.046	20.921	15.638	13.314		11.623	41.209	8.242	30.643	22.189		25.571	19.654	8.453		10.566	6.551	5.494	9.721
12.468	6.129	38.462	19.654	33.601		37.616	23.457	49.873	40.152	5.706		31.488	20.076	70.161		14.793	8.03	12.257	15.004
30.854	5.706	15.638	5.495	59.383		37.616	8.876	6.974	25.782	9.932		48.817	26.205	19.865		11.412	5.495	6.974	11.2
28.318	28.529	34.658	17.752	81.361		16.906	57.693	20.921	52.198	14.793		75.444	57.27	46.07		12.468	6.551	10.778	17.752
28.741	5.495	7.608	6.34	9.721		25.359	18.174	37.828	17.118	24.091		43.534	30.854	72.697		21.133	5.283	6.128	39.518
37.194	15.638	15.427	26.205	6.762		27.261	13.736	18.597	50.719	8.242		9.51	10.144	26.839		7.396	5.283	8.03	12.468
10.989	32.756	11.834	51.353	34.235		14.159	16.061	15.216	73.754	15.427		52.198	13.525	41.42		5.917	22.823	23.035	7.396
42.054	10.566	8.453	11.623	6.974		7.185	51.987	16.272	25.359	17.963		40.364	32.545	69.527		21.133	14.582	10.144	40.152
10.144	6.974	30.431	10.355	50.085		5.072	22.401	7.185	11.2	31.699		36.56	30.431	27.895		12.046	12.68	10.566	24.091
18.386	39.096	35.292	24.091	94.464		15.216	12.468	67.625	11.834	45.647		47.126	6.129	21.767		9.721	7.608	20.921	12.891
30.854	8.242	28.107	69.738	12.257		39.518	72.908	60.862	17.752	49.662		58.961	28.318	30.854		11.2	15.638	7.819	8.242
27.684	20.71	80.516	28.529	5.283		12.891	81.361	36.982	8.876	13.525		39.307	53.043	26.205		31.488	13.736	6.974	43.956
22.612	19.02	45.858	37.828	40.575		19.02	8.03	17.963	16.272	60.44		35.292	12.257	84.32		19.442	20.499	7.185	19.231
38.039	51.141	34.024	35.292	100.381		14.582	40.575	60.229	18.808	6.762		29.375	8.242	100.17		5.706	8.664	16.061	17.963
19.865	8.876	5.706	48.605	54.1		37.828	7.185	6.34	7.185	60.44		75.867	23.035	21.978		9.51	16.695	20.499	19.02
37.194	8.664	26.205	11.623	15.004		36.348	5.283	9.932	8.242	71.429		5.917	24.514	8.453		8.242	10.566	5.283	9.51
21.344	5.917	30.009	8.242	8.453		8.03	18.808	5.283	14.37	28.741		13.525	25.571	35.714		7.396	23.035	6.34	6.34
31.488	28.529	17.54	72.063	9.932		6.129	15.427	7.819	5.072	51.353		25.148	62.764	35.714		14.582	15.216	6.128	9.932
6.974	31.488	40.786	9.298	77.98		31.065	34.658	14.159	20.499	16.906		30.854	45.224	55.368		6.762	9.087	5.283	10.144
59.595	56.213	5.072	47.337	9.087		9.298	50.93	29.375	16.484	6.974		21.978	17.329	8.453		5.283	8.453	9.298	9.087
8.03	34.235	12.468	14.582	9.932		43.534	9.932	15.638	11.623	32.545		11.412	37.616	7.185		19.231	5.706	5.072	28.952
32.967	38.462	6.551	6.129	34.658		7.819	18.808	67.625	24.303	31.277		50.93	20.076	14.159		8.876	9.932	5.283	13.948
21.767	13.948	58.115	31.911	15.004		21.344	25.993	6.551	36.771	71.218		50.719	35.926	13.314		7.396	9.932	9.932	11.623
59.806	6.34	15.85	27.05	26.627		15.85	7.608	41.209	80.516	54.523		38.462	37.828	11.2		7.608	8.03	11.412	6.551
9.932	12.468	24.514	13.948	9.721		36.348	25.148	81.995	41.843	17.118		31.065	24.091	8.876		7.185	8.876	6.974	6.762
26.205	10.566	26.627	6.129	10.566		42.9	6.34	9.298	15.216	63.821		6.34	5.917	25.571		7.608	8.453	8.876	10.355
9.298	8.242	49.451	84.954	6.129		17.963	50.296	12.046	41.209	7.185		10.989	18.597	10.355		12.891	22.823	16.061	6.974
36.56	40.998	7.608	42.266	11.623		37.405	27.895	10.355	50.085	26.627		42.054	51.564	49.662		6.551	6.34	9.932	28.318
39.307	48.817	76.712	40.152	8.242		19.654	19.02	61.919	34.235	17.118		17.963	8.664	15.004		7.819	5.706	7.396	5.917
18.597	29.797	24.091	5.917	11.834		15.638	28.952	58.115	19.865	19.654		45.436	28.107	23.669		7.185	22.612	7.608	5.495
26.627	31.277	13.525	36.348	9.298		9.51	24.725	58.961	8.03	29.797		13.736	38.25	17.963		13.525	22.401	8.453	19.442
36.56	12.68	79.037	24.725	14.159		20.076	50.507	7.396	31.277	30.22		5.495	10.355	19.865		14.582	6.34	6.551	13.736
14.37	12.257	20.499	6.34	10.778		38.673	45.858	45.013	42.688	38.884		36.348	28.952	8.03		10.989	7.396	6.551	15.216
55.368	10.355	9.932	40.152	23.246		14.582	23.88	15.216	79.459	14.793		30.854	21.133	49.028		5.706	5.072	6.974	8.242
13.948	44.379	43.322	24.091	6.762		5.072	7.819	5.283	41.42	12.046		45.013	31.277	35.292		8.876	12.046	7.608	14.159
28.529	36.348	55.579	18.597	48.817		17.54	21.555	59.595	24.303	8.03		9.721	13.736	7.608		10.778	26.839	25.993	6.129
9.298	20.71	34.658	36.348	25.993		22.189	7.819	8.453	51.141	7.608		6.974	8.876	7.819		5.495	5.706	6.34	12.257
12.68	19.865	51.775	20.076	10.778		9.721	12.257	10.144	43.111	5.072		18.386	36.348	10.778		19.654	6.34	5.283	6.34
44.168	11.834	23.669	14.159	12.468		6.762	5.495	38.25	27.473	25.148		19.442	45.858	23.457		13.948	16.484	5.283	9.51
36.56	74.176	17.118	41.42	8.453		27.261	13.736	46.704	51.564	17.54		8.242	31.911	31.488		46.281	7.185	5.917	10.355
9.087	35.926	59.806	44.168	5.706		16.484	8.876	52.832	12.891	35.714		30.431	30.22	16.484		6.762	11.412	8.03	7.819
20.499	8.453	7.608	54.945	24.303		10.778	9.51	13.102	5.283	66.146		34.446	8.453	36.771		18.597	6.974	5.706	7.185
37.828	20.076	31.277	77.346	65.723		8.876	35.08	26.205	11.412	7.608		18.386	27.895	11.412		24.514	5.706	10.566	11.2
57.059	18.808	17.118	30.431	17.752		50.719	65.089	65.089	31.699	6.129		55.791	53.043	13.102		8.453	12.257	5.917	16.061
25.993	6.974	14.37	6.551	62.13		9.298	15.004	7.396	17.118	48.605		44.168	22.612	56.636		6.551	31.277	10.778	14.793
21.555	9.087	32.122	59.806	27.895		5.706	32.333	35.292	15.427	19.442		59.595	69.104	18.808		20.499	11.2	5.917	7.819
30.009	10.778	7.608	30.22	5.283		5.072	7.185	6.129	5.495	14.582		15.004	5.706	19.442		5.283	15.216	10.778	7.185
30.431	17.963	43.745	16.272	77.135		7.608	9.087	30.431	46.915	6.34		14.582	5.706	51.141		6.974	6.129	8.453	28.107
44.59	8.03	6.129	11.412	13.314		62.764	41.843	6.974	35.503	9.087		22.823	5.706	16.695		9.087	8.03	6.128	27.473
25.148	34.658	9.932	10.355	30.009		6.129	49.239	42.688	5.283	5.072		40.575	31.699	106.298		5.072	16.484	6.551	5.917
7.819	8.03	8.453	5.495	15.85		39.307	35.08	66.357	32.756	11.2		32.545	35.292	39.73		12.257	26.839	7.819	11.2
32.122	34.235	24.937	38.884	5.495		25.571	7.185	61.285	36.982	16.272		9.087	28.318	45.858		6.762	8.242	12.257	11.2
9.51	10.989	25.148	49.662	62.976		16.272	6.34	37.828	63.821	25.148		30.009	73.754	19.231		11.623	5.495	5.706	6.129
8.664	17.329	22.612	28.952	11.834		6.129	30.22	42.266	46.281	11.834		44.379	5.072	71.218		14.793	11.834	5.283	9.298
50.085	5.072	18.174	10.355	61.919		40.575	9.087	70.161	65.512	7.819		33.179	51.353	5.917		6.129	8.453	5.706	6.762
20.71	36.771	19.654	26.205	12.468		42.266	21.555	9.298	12.468	7.396		23.035	19.02	34.869		6.129	7.819	8.453	40.575
56.425	21.978	21.133	60.651	55.579		10.144	7.608	6.34	28.318	48.394		8.242	50.93	71.218		11.623	21.555	6.34	8.876
39.518	10.778	31.488	10.778	71.852		9.087	16.906	35.714	17.54	15.004		47.76	10.144	5.495		5.283	17.752	5.072	17.118
23.88	34.658	21.555	6.551	12.891		5.706	6.34	5.283	30.22	11.412		45.436	6.34	20.71		5.072	5.283	11.412	6.974
37.194	6.129	55.791	30.643	39.096		17.329	27.473	76.923	68.048	8.03		51.141	56.213	5.283		5.706	5.283	12.468	11.2
22.401	40.786	45.436	42.688	6.974		44.168	47.126	11.412	24.725	23.035		8.876	40.575	6.129		21.133	7.819	6.34	12.257
28.529	30.854	55.157	42.477	12.468		50.507	37.828	43.534	5.917	27.895		21.133	58.327	60.44		12.468	28.529	9.932	10.566
31.488	31.277	16.906	29.163	38.25		15.004	13.102	6.551	33.179	8.242		50.719	48.605	11.623		6.129	17.118	7.396	13.948
47.126	5.072	33.601	5.283	9.298		27.473	5.072	5.283	16.906	29.797		17.752	31.488	42.054		8.876	5.495	5.072	9.51
39.73	10.989	23.457	34.024	19.865		9.721	17.963	12.468	31.911	42.9		33.812	8.876	36.771		6.762	6.551	11.2	15.216
40.364	5.495	24.725	38.673	5.706		5.072	53.255	58.961	41.632	16.484		34.446	9.087	82.207		18.386	6.974	6.34	12.68
9.51	9.298	42.266	15.004	12.046		10.566	6.129	10.144	69.104	13.525		17.752	30.431	14.37		5.283	13.525	6.551	7.185
29.797	32.545	26.839	20.921	21.767		37.405	5.283	28.529	7.819	77.346		35.714	27.684	14.582		9.932	5.072	6.762	14.159
28.741	8.876	34.658	33.39	23.88		15.85	13.948	55.157	72.063	16.061		33.179	5.283	11.2		6.129	6.34	6.128	8.242
43.111	39.73	53.466	27.05	5.072		6.551	14.793	71.006	16.061	7.819		25.782	41.42	38.884		10.566	24.725	5.072	13.948
14.793	19.442	53.889	32.122	9.298		43.111	13.525	42.266	32.756	28.741		19.02	17.118	6.129		20.287	17.752	5.283	10.989
32.333	31.911	28.741	42.9	15.638		36.982	57.27	64.878	23.88	8.242		22.612	18.386	23.88		15.004	20.921	9.087	8.242
17.752	44.802	39.73	5.495	53.043		42.477	48.605	33.601	47.76	7.185		9.51	6.551	31.277		5.917	13.102	6.762	20.287
7.608	17.118	38.039	31.488	22.189		5.917	7.185	31.065	69.104	8.453		78.191	6.34	5.917		14.37	5.072	6.762	12.891
26.839	6.34	11.2	17.329	6.129		6.34	47.971	5.917	25.993	17.329		45.858	5.917	16.484		11.834	21.767	7.819	8.664
5.283	32.756	51.353	5.072	38.25		29.797	25.782	43.745	19.231	5.495		5.072	13.525	27.05		7.819	16.272	5.494	12.468
27.473	35.714	6.974	34.446	10.355		49.873	79.882	8.664	6.34	5.495		18.597	13.314	59.383		11.412	19.02	8.453	5.706
34.024	15.216	40.575	20.499	36.56		5.072	29.163	42.9	13.525	23.669		23.035	7.819	7.185		8.876	5.495	5.072	21.133
35.926	33.812	15.85	45.647	15.004		7.608	23.88	6.129	15.004	19.231		14.582	11.623	8.242		23.669	12.68	6.551	23.457
30.431	10.144	41.42	68.893	35.08		7.608	14.159	75.867	7.608	6.551		17.329	13.948	5.706		5.917	9.932	5.917	5.283
18.386	29.375	9.932	23.457	32.756		9.298	35.08	36.982	30.854	46.492		22.823	37.828	17.118		10.778	53.889	5.917	5.495
30.854	33.39	28.952	6.129	7.185		34.024	57.693	64.032	7.819	34.235		28.741	44.379	35.714		8.876	26.627	6.974	9.51
63.398	18.808	34.446	33.601	17.963		38.462	43.322	43.322	72.486	53.043		31.699	20.71	84.109		10.355	11.834	5.494	13.102
52.409	31.488	6.551	38.884	14.793		34.446	6.974	18.386	17.329	25.148		7.819	16.272	12.257		9.298	11.412	12.257	19.02
35.714	13.525	28.952	48.605	5.495		9.932	53.255	10.566	14.159	7.185		23.457	34.446	16.484		13.314	48.605	10.566	11.623
22.612	12.468	16.695	14.793	7.608		9.721	14.159	5.706	47.76	7.608		31.065	52.832	8.453		11.2	12.468	7.185	8.242
19.02	20.287	6.34	29.163	5.283		8.453	9.298	27.895	10.144	11.623		20.499	43.745	18.174		14.159	46.281	6.128	8.453
35.08	11.412	22.401	13.948	5.495		42.054	20.71	49.239	39.941	14.159		26.627	5.283	82.841		18.386	38.884	7.185	27.895
28.952	7.185	8.03	31.065	15.638		41.42	48.817	17.963	36.137	18.386		6.762	22.189	44.168		15.85	6.974	8.453	6.34
43.745	25.359	8.242	40.152	11.834		41.632	22.401	18.386	49.662	25.782		26.416	75.233	30.009		14.37	15.216	6.34	11.623
52.832	53.889	74.176	5.706	12.891		27.684	57.059	27.473	82.841	62.976		9.932	44.59	12.257		9.298	9.932	7.396	5.072
27.05	31.277	20.71	7.396	51.353		8.242	71.852	12.257	44.379	60.44		37.616	24.725	15.85		12.257	6.762	5.494	13.948
19.442	21.555	12.468	32.756	27.684		14.159	60.017	38.673	65.723	53.466		10.778	7.608	25.148		5.072	15.216	6.551	5.072
30.22	12.046	24.303	6.129	40.998		49.028	12.68	48.183	57.27	23.457		28.741	25.993	5.072		5.283	33.39	5.072	9.087
25.993	5.072	35.08	22.401	11.2		9.721	15.216	6.762	6.974	15.638		28.529	13.314	50.93		44.168	15.427	12.891	6.129
33.812	12.257	31.488	27.684	7.819		21.133	19.231	12.046	35.926	7.608		34.658	34.446	31.699		6.974	8.242	5.283	19.231
13.314	47.971	23.669	40.998	65.3		47.126	55.157	5.072	54.523	21.767		20.499	5.072	7.185		31.488	5.072	6.551	14.37
24.091	28.318	15.638	38.673	56.636		30.009	40.786	5.495	12.257	18.597		5.072	32.545	40.998		5.072	15.638	8.876	6.551
10.566	5.495	7.819	10.778	8.03		6.762	92.984	5.283	5.495	21.133		16.695	25.782	46.915		19.02	12.891	13.736	22.401
14.37	13.525	20.71	38.462	7.608		15.85	24.937	17.118	81.15	12.68		45.647	34.235	8.242		5.072	10.355	7.396	30.431
28.107	6.551	40.575	17.329	8.453		5.283	20.076	7.819	60.651	10.989		19.231	8.453	40.786		5.283	16.272	8.03	6.34
27.473	16.484	10.778	21.978	46.915		8.453	44.168	14.159	13.736	17.963		45.224	7.608	76.923		10.355	11.834	5.283	16.695
5.706	18.386	35.714	16.906	15.004		42.054	18.386	9.51	84.954	15.427		35.714	9.51	9.721		5.917	8.453	6.34	7.396
36.348	11.412	12.468	5.706	40.575		8.03	98.902	24.514	62.764	13.525		30.009	40.786	16.272		6.762	5.072	5.494	5.917
18.597	23.669	8.242	42.688	64.244		25.993	15.427	19.865	5.917	10.566		31.277	11.412	7.396		19.02	27.895	5.494	9.51
40.364	17.118	24.514	8.664	56.847		12.468	55.791	31.065	13.948	19.02		10.144	13.314	22.612		7.819	5.706	5.283	6.974
11.834	7.819	28.741	43.111	48.183		16.695	11.412	42.054	60.017	12.68		45.013	21.344	48.183		18.174	6.34	8.664	13.525
5.706	13.102	15.85	28.741	31.699		6.551	35.08	7.185	25.782	14.793		39.307	6.34	12.891		13.948	15.216	6.128	13.102
33.601	26.205	15.638	12.257	13.102		17.118	74.81	13.948	47.549	6.129		22.823	18.174	7.819		5.917	8.876	42.265	9.51
24.091	22.401	25.359	62.553	29.375		32.967	5.917	45.224	38.462	5.495		23.035	28.952	6.34		13.102	16.272	5.283	8.242
36.137	31.277	24.303	8.03	40.786		23.88	21.767	11.2	57.059	12.468		25.148	36.348	109.679		5.706	6.974	7.396	38.25
25.148	19.231	11.412	11.623	19.865		8.876	11.834	53.889	14.159	5.917		71.64	9.51	20.076		5.917	8.03	5.283	7.608
38.462	5.917	30.22	15.85	12.468		53.466	16.484	40.786	67.836	13.102		26.205	16.272	66.78		5.283	5.283	11.412	9.087
46.492	12.257	19.231	29.163	59.595		10.778	18.808	54.523	5.706	45.224		27.261	10.566	40.786		7.819	6.974	6.551	9.721
43.956	13.314	26.839	8.242	48.394		33.179	45.013	5.283	58.961	24.937		30.22	39.518	40.575		16.906	13.736	5.494	11.623
43.534	58.115	29.375	21.555	51.353		48.817	50.719	41.843	28.952	31.277		6.34	5.283	42.054		11.623	8.453	8.03	8.453
19.865	12.257	21.978	34.235	23.035		14.37	16.061	7.396	50.719	68.682		30.22	24.937	27.473		6.551	20.076	6.762	14.159
55.368	28.529	50.507	41.632	9.51		8.242	51.353	15.216	25.993	16.061		13.314	19.654	15.85		14.159	52.621	5.072	41.209
40.998	8.453	5.072	39.307	82.841		7.185	14.159	64.666	63.187	32.967		21.344	22.612	16.272		20.921	18.597	8.03	19.02
35.714	11.412	36.771	23.457	21.978		11.623	31.911	6.974	24.303	5.072		6.129	28.529	51.564		16.272	10.778	8.664	7.396
11.623	32.333	19.654	14.793	12.046		20.921	39.307	60.44	8.876	42.266		45.647	34.446	11.834		8.876	60.651	6.762	19.231
14.793	21.133	9.51	33.812	38.039		5.706	9.087	14.582	9.087	11.834		59.172	5.917	41.843		5.283	20.71	7.185	8.453
57.27	12.68	31.065	40.998	10.355		65.3	43.534	6.974	59.172	12.891		12.68	61.708	14.582		7.608	8.876	8.876	8.876
61.285	6.762	32.333	31.488	29.797		15.004	5.917	5.917	42.477	13.525		36.982	41.632	18.808		6.762	12.468	5.283	10.566
20.921	15.85	6.34	23.246	47.337		36.137	27.895	5.495	19.654	5.495		19.442	9.932	16.061		27.05	7.396	8.876	6.551
58.961	17.329	38.462	12.257	30.854		7.819	22.612	21.344	32.756	10.989		27.684	15.85	18.386		5.283	7.608	5.283	10.355
34.658	6.551	23.457	15.638	28.741		38.462	15.85	28.529	47.337	10.778		33.179	14.159	12.046		6.34	8.664	5.917	17.54
26.416	22.612	8.03	6.762	7.608		7.608	5.072	10.144	66.991	16.906		19.865	22.612	19.231		13.948	10.989	7.185	15.638
26.416	8.242	30.009	18.808	64.455		43.745	41.209	17.963	6.34	26.416		31.699	30.431	21.978		5.072	57.27	9.298	17.329
25.782	36.56	34.024	12.468	21.555		32.545	17.54	6.974	13.736	14.159		22.612	37.194	54.523		5.706	9.51	9.932	5.283
36.56	56.847	22.401	44.802	58.327		34.446	15.427	6.551	71.64	6.974		38.25	12.046	12.68		13.102	19.654	8.03	7.819
19.231	39.307	39.518	10.989	8.876		10.144	11.2	38.462	54.945	6.974		20.287	55.791	11.623		16.272	39.518	24.303	19.654
26.627	44.379	25.782	17.963	31.277		16.061	7.819	40.575	36.137	15.85		32.967	50.507	15.004		17.752	6.974	5.494	10.566
31.277	51.141	22.612	36.137	46.704		16.695	5.495	9.51	5.283	31.065		7.396	5.283	8.876		5.072	5.706	13.525	8.03
45.858	45.436	45.224	42.266	23.88		44.168	22.823	5.495	31.911	9.721		7.819	25.148	30.431		8.453	11.412	30.854	9.721
41.843	15.427	11.2	32.967	8.664		14.159	27.895	62.553	19.02	7.185		21.978	59.595	7.608		12.68	15.004	6.974	23.88
38.25	11.623	6.129	23.246	5.283		12.891	37.616	47.76	48.817	28.952		49.028	17.118	22.823		7.608	31.277	34.024	15.216
16.272	9.087	79.459	28.107	48.183		5.706	29.797	43.534	49.873	14.582		5.283	56.002	20.287		5.283	34.446	5.283	42.054
37.616	21.344	32.122	7.185	29.797		27.05	26.205	45.224	29.163	5.917		38.039	22.823	85.165		14.159	6.974	8.664	27.684
6.129	11.412	29.586	7.608	6.129		76.289	69.738	28.529	43.534	6.551		14.582	23.88	79.248		12.046	11.834	8.242	21.767
25.359	27.05	36.771	34.446	79.248		5.495	49.239	31.699	6.129	9.932		34.869	38.884	88.335		19.865	5.917	24.514	11.412
42.266	9.087	59.172	19.442	16.272		11.834	35.503	37.616	11.623	41.42		21.978	10.989	13.102		17.752	28.318	5.283	6.34
34.658	18.174	5.917	11.412	40.364		12.046	7.396	32.333	5.917	11.623		17.752	7.396	12.468		16.695	11.623	5.283	5.706
55.579	22.823	90.66	31.911	74.387		5.072	15.216	5.072	41.843	18.386		24.514	47.971	19.442		6.974	14.582	26.627	6.551
42.054	21.767	17.752	30.009	25.782		8.03	8.242	6.551	64.244	56.847		10.989	9.298	16.695		7.185	28.318	7.185	5.283
36.771	6.551	27.05	28.107	12.468		9.51	17.329	24.937	68.048	9.932		24.091	14.159	65.934		8.453	5.495	5.494	12.257
6.762	5.495	21.978	51.775	36.137		13.102	18.386	49.873	49.239	11.412		9.087	50.296	35.926		9.721	18.597	6.34	13.314
44.168	27.261	40.152	14.37	47.337		54.523	46.915	43.322	51.987	7.608		20.921	5.072	75.444		5.283	9.087	5.494	15.216
34.658	11.412	34.446	31.488	27.473		26.205	24.725	31.911	21.133	68.259		42.054	18.386	11.623		8.03	6.34	5.706	6.974
35.292	7.396	43.322	32.545	14.582		21.133	52.198	6.129	8.03	117.498		39.307	7.396	50.507		9.298	22.401	5.072	6.974
20.287	32.545	8.03	20.076	5.072		8.876	43.322	5.917	10.778	5.283		7.819	6.974	20.076		11.834	23.669	8.453	8.242
8.453	17.329	14.159	12.257	32.967		32.333	13.736	29.797	16.906	17.329		24.091	11.623	14.582		10.144	25.993	6.34	12.257
48.817	24.303	28.107	34.235	14.582		6.129	15.85	20.287	6.129	6.974		30.22	26.627	21.344		10.144	49.028	5.283	5.072
6.974	27.261	13.525	14.159	31.277		6.34	26.627	31.911	26.627	19.865		23.035	11.412	13.525		5.706	31.699	8.242	9.721
31.277	29.163	32.333	24.091	8.453		32.545	20.076	16.484	15.638	8.242		53.466	49.451	96.154		9.087	6.129	28.106	5.283
18.808	23.669	6.34	17.329	58.327		25.148	11.623	6.551	81.361	26.416		24.091	5.917	11.2		18.174	10.778	10.778	9.51
54.523	5.072	15.216	28.952	21.133		19.231	17.963	10.989	30.009	18.597		35.503	45.436	66.357		12.257	7.185	25.571	14.793
19.231	53.466	69.95	27.895	14.582		26.839	33.812	75.021	17.752	7.608		5.283	42.266	23.669		9.932	7.819	9.087	6.551
15.216	22.401	9.51	35.503	22.612		26.205	23.035	35.503	6.551	20.287		13.948	5.917	12.257		6.762	23.669	15.427	8.664
25.148	15.427	16.061	51.353	6.762		24.514	11.834	5.917	11.623	5.706		24.725	11.2	36.56		13.314	9.298	11.412	6.34
37.616	7.396	28.318	42.477	9.298		15.85	40.786	6.551	80.093	33.601		11.834	8.242	17.329		30.22	7.608	10.144	9.932
16.272	15.638	8.664	25.359	54.523		8.876	5.706	34.446	26.627	18.386		13.948	44.168	21.555		7.608	6.551	52.409	5.283
24.725	6.129	21.555	32.545	51.564		8.03	39.096	6.974	5.706	9.087		23.035	12.046	6.129		21.978	7.185	5.706	10.778
17.752	16.272	16.484	61.285	32.756		19.231	33.39	33.812	12.257	9.51		20.921	31.065	92.984		11.412	45.224	5.706	7.396
6.551	21.978	14.159	5.495	13.525		9.298	30.643	51.775	27.895	15.004		13.102	40.575	44.168		9.721	29.586	7.819	33.179
54.523	7.185	31.277	13.525	43.322		27.895	13.314	5.495	14.37	29.586		20.71	24.303	18.174		5.072	48.817	11.2	29.586
5.072	23.88	7.819	5.072	65.934		7.819	43.111	5.706	40.364	15.216		13.102	36.771	37.194		5.917	47.76	8.453	13.948
32.545	8.876	25.359	32.756	42.266		16.272	27.05	31.065	16.484	10.778		29.586	32.545	14.37		6.762	23.669	9.087	24.091
12.257	18.597	20.71	12.257	46.07		21.344	9.721	6.34	50.719	7.185		20.499	6.129	60.651		7.819	6.762	6.34	30.643
12.68	5.917	7.185	44.59	7.819		5.283	35.926	11.412	38.673	6.34		8.03	6.974	22.401		8.664	24.303	8.03	16.061
79.459	5.072	12.046	45.647	6.129		19.02	31.065	75.233	21.767	38.673		44.168	48.183	13.736		9.298	31.277	5.283	7.819
29.797	22.401	11.2	17.329	31.699		7.608	25.359	12.257	30.854	12.046		26.627	19.865	8.876		30.431	13.102	8.03	6.129
52.621	30.431	14.159	16.695	29.797		10.989	12.046	57.059	29.797	12.468		22.401	36.982	72.697		5.917	5.917	7.396	12.68
8.876	28.318	51.564	25.148	47.337		9.51	34.235	44.168	9.298	26.205		30.009	20.71	23.035		16.061	8.876	7.396	23.88
17.54	53.043	51.987	10.144	7.396		5.072	53.255	41.632	34.869	34.658		10.355	44.802	17.329		12.046	27.473	8.453	12.68
11.834	15.216	22.823	73.12	26.627		25.993	80.305	6.974	20.921	13.102		22.823	76.501	5.706		20.076	8.664	6.128	12.468
20.71	16.906	19.231	13.948	6.762		20.71	9.932	10.355	90.237	5.706		6.34	26.205	10.566		6.551	44.168	8.876	9.087
35.926	30.643	13.736	42.477	26.416		20.499	34.024	41.632	27.895	5.706		78.614	9.087	31.699		9.721	6.551	8.03	5.495
30.854	39.307	5.072	59.383	33.39		20.287	7.819	6.129	14.159	9.087		30.431	75.655	21.344		15.216	6.34	8.453	8.664
23.669	59.383	35.714	20.076	34.869		8.242	29.797	40.786	27.895	40.152		8.876	6.34	37.194		12.468	8.876	16.906	13.525
34.024	6.129	21.978	5.495	33.812		22.823	25.993	71.218	13.102	8.242		20.71	21.133	27.473		23.035	10.778	43.111	5.917
9.298	14.582	47.126	15.004	59.383		70.584	66.78	14.582	36.137	15.638		38.884	25.993	27.05		11.2	15.638	5.072	5.706
20.71	13.736	27.05	7.819	8.242		6.34	13.314	12.891	56.425	12.68		9.932	69.527	30.431		5.495	5.495	17.54	7.819
28.952	8.664	28.529	22.401	13.102		15.216	42.266	26.839	38.673	52.198		8.876	7.185	16.061		8.03	13.102	17.54	7.608
20.287	24.514	17.118	25.782	5.495		6.974	67.202	7.185	42.477	8.664		44.379	50.719	33.179		28.952	23.246	10.144	6.762
34.869	27.684	19.865	39.941	9.51		52.198	11.623	13.525	38.25	69.527		34.235	12.468	45.013		15.004	25.148	9.298	7.819
20.499	23.457	30.431	13.102	13.102		13.314	35.926	5.495	75.233	25.148		39.73	48.817	10.778		27.473	35.08	7.185	13.314
5.706	13.736	21.133	38.462	25.993		13.314	7.396	9.721	72.063	15.216		7.819	6.34	41.632		16.061	5.072	11.623	8.664
25.571	5.706	37.194	23.035	29.797		19.442	35.714	10.778	5.495	28.741		15.004	5.072	18.808		14.159	5.495	10.355	13.525
38.039	6.762	30.643	16.272	32.545		29.163	23.246	40.152	5.283	7.819		26.839	6.129	17.329		6.34	5.072	5.072	6.34
5.495	15.216	21.555	6.34	10.566		32.333	25.359	10.144	23.246	16.695		5.917	7.185	63.61		5.917	15.216	5.072	18.386
17.118	15.427	9.932	19.654	5.917		5.072	49.451	10.355	39.518	81.573		17.752	29.586	5.706		17.329	5.917	10.355	9.721
27.684	30.009	6.129	38.25	64.032		11.412	8.242	6.551	5.495	12.046		47.126	20.287	22.823		6.551	13.525	12.891	12.257
26.416	32.967	12.046	11.2	10.144		40.364	6.129	22.401	77.346	5.283		32.122	7.608	5.495		20.499	22.612	6.551	34.658
35.08	26.416	51.353	27.05	7.185		12.257	33.179	63.398	25.571	40.152		15.85	35.926	10.566		27.05	19.654	5.706	6.129
40.575	60.862	20.287	24.725	56.213		5.495	9.298	14.793	22.189	5.917		12.68	38.039	6.551		9.932	43.745	7.819	5.706
28.529	16.695	10.566	13.736	39.096		5.495	10.355	68.048	44.59	13.525		13.948	18.386	5.917		24.091	11.623	8.876	5.495
19.865	19.231	21.133	32.545	8.876		37.828	19.865	9.51	27.684	8.03		18.386	24.091	32.333		18.597	26.416	28.106	8.453
8.664	39.307	5.495	17.329	8.453		31.277	25.148	34.869	53.466	6.129		35.292	15.004	84.109		8.242	19.231	15.004	21.767
7.185	29.375	37.828	15.638	21.978		15.85	12.257	6.34	35.503	27.473		34.235	21.555	18.174		5.283	16.484	15.216	6.762
20.499	38.25	40.364	6.34	38.673		47.337	31.699	48.817	45.224	8.664		18.174	43.956	21.555		5.072	5.283	6.551	24.514
8.876	18.808	91.294	17.54	15.004		41.42	13.736	5.283	7.819	33.39		17.54	5.917	31.488		18.808	13.314	17.329	5.706
14.582	7.396	34.235	8.242	5.706		5.495	16.906	19.231	61.919	16.906		7.185	13.948	29.163		22.612	8.03	9.298	5.706
28.952	5.917	6.551	46.915	25.359		19.442	26.416	68.893	28.318	5.917		33.812	7.819	9.721		37.194	9.51	5.283	6.551
23.88	17.329	12.046	19.654	29.586		16.906	6.551	8.03	7.819	15.004		24.725	16.906	27.895		6.762	56.213	6.974	8.03
9.932	34.446	5.706	35.714	19.231		6.34	29.163	11.834	101.437	14.793		45.858	37.616	14.582		12.891	5.072	5.917	13.525
29.375	20.499	25.571	6.762	62.764		23.669	49.028	42.688	8.242	16.695		43.745	34.658	25.359		10.144	46.492	6.34	44.168
21.978	22.189	17.963	33.39	37.616		7.608	11.623	5.283	32.333	56.636		17.118	78.825	26.416		7.396	5.917	9.298	18.386
35.292	27.684	27.895	10.144	10.989		5.283	40.998	5.917	78.403	5.917		10.355	15.216	12.468		5.917	53.255	6.34	14.37
24.937	45.858	44.802	40.786	16.061		30.009	9.721	20.499	15.427	10.355		42.477	95.732	35.08		11.412	5.072	6.34	17.54
32.967	9.932	12.68	25.782	41.42		5.072	46.704	10.566	16.906	53.466		42.9	14.37	17.963		9.721	8.03	8.876	5.495
14.37	5.917	17.329	53.677	36.348		30.643	24.937	5.283	25.993	13.314		30.643	23.035	49.028		5.706	48.183	22.823	8.03
27.895	58.115	5.072	28.952	8.876		12.68	10.989	7.396	45.436	21.767		33.812	25.148	79.882		9.087	13.948	6.974	6.762
42.477	34.235	10.144	25.148	32.333		13.314	24.303	29.797	10.989	86.011		5.495	15.85	15.85		18.597	5.706	8.876	5.706
24.514	6.129	9.51	54.523	27.473		5.495	53.043	31.699	5.495	11.2		8.242	8.664	5.917		5.283	5.283	5.072	5.917
26.839	16.695	31.277	10.778	30.431		18.174	14.793	58.538	39.518	54.1		6.129	23.457	16.061		5.706	8.03	13.736	6.762
35.714	26.627	16.695	10.989	54.1		9.721	9.298	8.664	79.882	19.654		6.129	24.937	42.9		22.401	11.623	11.623	7.608
5.283	15.638	55.579	17.118	44.168		15.216	52.832	9.932	45.224	27.05		22.612	6.762	5.283		7.185	19.654	21.555	11.412
43.534	12.68	33.39	34.235	17.54		13.525	10.355	5.072	50.296	25.359		9.932	7.819	36.348		9.298	12.046	13.525	5.072
22.401	23.669	17.329	34.446	50.296		30.854	9.721	14.582	5.072	10.355		19.231	54.311	11.412		11.834	10.778	6.34	6.34
12.891	5.283	34.024	21.133	7.396		47.337	43.322	21.555	18.386	5.072		34.446	36.771	44.802		12.891	6.974	12.257	43.111
24.091	10.355	29.586	44.59	6.129		23.88	54.945	5.495	8.453	7.185		26.416	46.07	6.129		6.974	40.998	17.963	21.133
50.93	21.555	46.281	26.627	15.638		12.046	15.427	6.974	5.283	27.261		56.002	37.194	14.159		8.03	7.819	19.231	5.495
30.431	56.002	6.34	7.819	13.525		71.006	44.168	10.778	28.741	18.808		8.876	6.129	15.85		9.932	20.71	5.706	7.608
34.235	24.937	66.146	24.091	13.102		14.793	23.457	5.072	53.466	16.484		12.046	85.377	23.035		16.906	196.958	7.819	5.072
35.503	6.551	17.329	29.586	22.189		7.608	70.372	26.416	39.941	27.684		35.292	16.484	8.03		34.235	22.823	22.401	14.582
5.283	28.107	25.571	27.473	62.976		6.974	22.823	21.978	14.582	6.34		49.028	6.762	26.205		19.654	17.118	8.876	33.601
23.035	18.597	50.085	21.344	5.072		24.514	24.303	52.832	5.283	67.625		42.054	98.902	5.072		13.948	7.185	8.876	16.061
8.876	8.664	16.484	7.396	5.495		12.68	35.292	23.457	30.22	12.046		5.706	38.462	26.205		16.695	10.566	8.453	8.453
13.948	17.118	13.314	20.71	5.495		18.386	100.804	18.386	53.466	15.85		35.503	16.061	8.03		8.453	24.937	6.974	5.706
50.93	22.612	19.02	34.869	6.974		33.179	41.632	40.998	50.719	5.706		15.638	34.024	40.575		6.34	6.129	7.819	12.257
22.189	28.318	5.706	31.911	12.891		19.654	28.741	22.612	36.137	14.793		67.414	31.488	50.93		10.778	6.129	13.102	11.834
5.495	34.658	48.817	16.272	47.971		25.359	10.355	8.03	49.873	46.915		23.035	14.582	39.518		13.948	9.721	7.396	11.2
20.076	5.283	36.137	31.488	26.416		30.009	15.004	5.072	33.812	10.989		12.257	5.072	30.643		11.834	10.566	7.396	24.303
13.736	25.782	27.05	14.37	38.884		9.51	27.684	17.54	39.518	42.266		10.989	43.534	15.216		9.298	39.096	7.396	6.974
41.843	19.231	38.884	17.963	24.091		8.876	91.294	64.455	25.571	7.608		5.917	27.473	28.318		7.608	11.834	12.68	9.721
6.129	40.364	20.499	8.453	7.819		22.401	9.51	11.834	48.817	8.03		21.555	25.359	36.56		10.144	18.386	8.242	5.917
5.495	51.141	18.597	35.926	33.601		11.412	36.56	10.355	78.825	18.174		69.316	7.185	36.771		7.396	5.283	40.575	7.819
24.091	5.072	13.948	13.102	46.07		22.189	17.54	32.122	37.194	8.876		16.906	10.778	36.137		21.978	19.654	8.242	10.778
17.329	9.721	22.401	6.762	40.998		36.348	86.011	7.819	50.507	48.183		58.538	10.144	39.941		10.566	13.736	5.283	11.2
34.235	20.921	6.974	22.823	49.451		24.725	38.884	26.839	12.891	6.34		19.654	23.035	32.545		16.272	9.087	5.706	18.174
13.736	31.065	30.431	8.664	10.778		42.054	5.283	25.571	6.129	7.185		6.34	52.621	55.791		15.216	5.495	5.072	5.283
37.405	14.37	25.148	31.911	19.02		6.551	29.797	11.2	21.555	15.85		21.344	7.396	12.68		7.819	6.551	5.917	5.495
20.921	7.185	41.632	6.762	30.643		23.669	22.612	5.283	5.706	46.07		19.231	5.072	14.582		15.427	11.412	5.494	13.525
10.144	15.638	8.664	27.261	12.257		21.133	13.314	10.566	11.623	34.235		12.257	48.605	39.941		14.793	8.664	7.819	8.03
38.884	21.555	13.736	26.627	40.364		49.873	35.292	50.507	24.937	6.974		12.68	18.808	84.954		19.02	11.623	17.54	8.03
29.375	29.586	27.05	19.865	45.858		50.085	51.141	15.85	39.307	44.802		18.808	44.379	36.348		6.129	13.736	14.159	5.072
20.287	16.484	71.852	23.457	10.566		9.51	37.616	43.745	28.107	13.736		27.473	25.359	82.841		58.115	8.242	7.396	9.087
32.967	38.25	25.148	8.876	32.967		12.68	40.152	7.396	6.974	5.706		6.762	8.876	34.446		5.495	6.551	14.159	11.623
34.235	21.344	17.54	14.793	48.183		5.706	5.072	12.257	51.141	13.102		31.277	6.129	10.989		5.706	19.02	5.283	16.695
18.808	61.285	38.039	16.484	30.431		14.582	33.39	25.359	19.231	11.412		5.072	6.129	23.88		11.412	8.03	5.706	9.51
21.555	24.091	22.189	19.442	31.911		17.118	30.009	5.072	51.564	45.858		8.664	47.971	10.989		9.298	28.529	5.494	6.34
21.344	5.917	25.993	8.03	5.917		5.495	36.137	19.02	56.425	45.013		19.442	6.34	22.401		19.231	6.762	5.917	5.072
13.948	16.484	40.152	23.457	13.314		30.009	18.597	14.582	99.324	49.239		25.782	31.065	29.586		7.185	6.762	6.128	5.072
16.061	10.989	15.004	20.287	22.612		14.37	15.638	7.819	10.355	14.159		30.431	23.457	35.714		16.695	5.917	21.344	5.706
5.283	6.762	23.669	8.03	11.623		10.778	31.699	9.298	46.07	6.34		17.963	13.314	38.25		29.797	21.767	6.34	35.292
7.396	42.054	7.819	7.185	6.129		17.118	29.375	51.141	39.941	26.839		18.808	20.076	13.736		5.283	31.488	9.087	24.303
30.643	6.34	29.797	9.932	25.571		9.51	15.85	12.257	5.917	6.129		20.287	35.926	12.468		5.917	10.144	6.762	5.706
23.669	49.028	10.566	34.235	55.791		7.608	30.22	67.836	31.911	9.932		36.771	20.921	62.553		8.242	7.185	12.468	6.129
5.706	16.484	98.268	14.793	34.024		7.819	45.858	41.42	34.658	8.664		6.129	16.906	7.396		10.989	22.823	5.072	13.314
16.484	16.272	25.782	16.061	7.819		13.525	67.836	27.895	17.963	12.257		7.819	14.37	22.612		6.129	5.072	5.494	23.246
45.013	27.473	13.525	22.612	6.551		5.706	32.967	28.529	35.292	6.129		7.396	36.771	13.314		8.03	15.004	7.396	6.762
47.76	9.721	5.495	6.551	16.484		34.658	34.446	8.664	7.819	5.917		13.948	6.762	73.542		5.706	11.412	8.242	6.551
13.314	11.412	34.869	7.185	21.344		7.396	22.612	35.714	36.137	8.03		10.566	9.298	38.25		11.834	8.242	10.778	20.499
28.529	21.978	29.375	18.597	16.484		46.281	25.571	38.25	65.3	18.386		20.076	61.496	28.318		6.974	11.623	7.185	6.34
15.85	10.144	32.545	16.272	5.283		9.721	36.771	8.03	6.974	17.963		21.767	26.416	6.129		8.242	10.566	10.989	7.185
24.091	16.906	5.706	51.141	14.37		23.457	23.88	50.296	42.9	5.706		32.967	21.555	8.242		15.427	24.725	8.03	11.623
53.255	12.891	33.601	24.937	14.793		22.823	47.549	24.091	54.1	30.009		28.107	15.638	58.749		22.189	7.185	8.664	10.778
6.129	21.344	33.601	19.654	9.087		44.379	13.948	5.917	12.68	31.277		11.623	47.549	5.495		25.993	6.34	11.2	6.974
19.654	6.974	27.05	16.906	48.183		15.216	60.651	6.34	22.189	22.823		6.762	55.579	6.34		16.061	17.329	12.891	5.072
11.834	12.257	51.987	7.185	30.854		23.457	35.292	35.503	59.595	58.538		9.932	7.396	10.778		44.168	8.242	10.989	14.159
26.839	30.431	7.185	8.876	22.401		33.39	7.819	7.185	60.017	5.706		23.88	55.579	10.355		6.34	5.706	6.974	17.963
16.906	25.993	63.187	15.427	15.638		10.778	42.054	8.03	40.575	5.283		53.043	66.991	12.468		15.85	8.876	5.072	5.283
23.669	8.664	31.065	21.133	17.963		9.298	8.664	5.917	10.355	5.283		8.03	19.231	8.242		5.495	9.087	6.128	6.34
23.035	38.673	6.974	15.004	65.723		12.68	22.612	46.915	22.189	40.575		38.673	35.503	15.004		9.721	17.54	12.68	8.03
25.993	18.174	53.889	6.551	29.586		8.453	12.257	17.329	12.257	31.065		86.645	25.571	43.745		12.046	15.427	10.778	32.967
14.582	19.865	59.595	27.895	34.446		8.03	7.396	7.396	16.695	22.401		7.608	43.322	12.046		39.73	14.582	27.05	5.495
5.495	25.782	6.34	23.035	20.499		33.39	56.002	16.484	49.662	29.797		44.168	15.427	43.534		9.721	10.144	7.608	6.34
9.932	35.503	18.808	6.129	24.091		7.185	41.42	5.706	16.061	7.396		24.091	9.298	45.436		12.257	6.34	8.453	7.608
21.978	34.446	19.02	31.911	27.261		19.865	14.37	22.401	20.499	68.048		8.453	64.878	14.793		6.34	9.298	6.551	23.88
52.621	15.004	66.568	24.091	6.551		15.004	6.551	28.741	5.072	82.418		34.446	22.823	47.76		6.974	5.283	7.396	11.834
24.725	5.917	46.704	20.921	57.904		40.364	11.2	28.952	11.412	18.174		7.608	12.257	45.224		15.004	5.072	5.494	11.834
57.693	7.396	34.869	56.425	39.941		27.05	6.974	38.673	12.257	41.843		6.129	29.797	23.035		14.582	10.566	12.046	12.68
6.34	18.808	52.198	5.283	15.638		12.468	52.198	37.194	38.039	76.712		11.834	5.072	14.582		8.242	6.129	5.917	21.344
28.741	22.612	9.298	19.654	5.706		36.771	12.891	44.379	36.137	10.989		48.183	7.185	45.224		22.401	9.932	9.298	6.762
44.59	13.102	32.545	15.638	39.73		22.823	22.189	5.072	49.239	48.183		21.767	77.557	31.911		25.993	6.34	12.891	6.34
11.623	23.035	61.496	20.287	35.292		17.54	10.778	43.956	12.046	10.778		22.823	18.808	6.34		13.736	5.706	8.03	24.725
28.952	16.906	20.71	21.555	27.05		9.932	42.054	48.817	37.405	28.952		39.307	6.762	11.623		5.072	5.072	17.54	6.974
31.065	15.427	21.344	10.778	58.115		36.982	15.216	66.78	59.806	8.876		27.473	14.582	5.706		21.133	7.396	6.974	5.917
62.976	35.926	51.141	32.545	15.216		8.03	36.982	10.144	5.495	12.891		12.68	13.736	7.396		6.974	6.551	12.046	7.185
40.364	6.129	25.359	16.484	24.937		15.216	23.246	9.932	37.828	13.525		17.752	53.255	6.129		28.318	20.499	9.298	10.144
5.072	5.283	26.839	13.736	27.261		27.895	57.904	12.891	36.348	17.329		43.956	11.834	52.621		12.046	12.468	7.608	5.706
7.396	9.087	14.793	8.664	6.129		6.551	49.451	35.926	14.793	7.608		28.529	16.272	21.555		6.762	27.473	12.68	43.956
31.277	5.706	24.514	6.551	34.658		19.02	19.865	64.455	41.843	5.283		34.658	40.998	5.917		17.963	18.174	8.242	6.129
36.982	30.22	18.386	9.721	24.091		14.582	12.046	38.462	18.174	12.468		15.638	31.065	15.427		13.948	8.03	6.762	5.495
32.967	25.571	9.721	34.658	37.616		27.261	74.176	38.039	11.412	25.993		24.937	7.396	60.651		5.706	8.03	5.706	6.551
23.246	13.736	31.911	17.963	37.194		35.292	12.257	22.401	64.244	27.473		47.337	6.551	70.584		5.072	18.386	5.494	8.876
38.884	6.551	31.277	5.072	8.453		41.209	24.514	35.503	50.507	20.921		9.721	51.564	48.817		17.329	6.551	5.072	9.932
18.597	12.257	51.353	14.582	27.473		8.664	31.277	28.318	26.205	16.061		28.741	9.51	9.298		16.484	6.974	5.917	5.495
43.111	51.564	30.431	19.231	7.185		6.551	32.756	71.218	80.727	23.88		32.967	5.283	24.937		19.231	24.514	19.231	21.978
7.608	17.963	21.978	5.706	18.386		12.468	57.481	20.287	31.277	8.242		34.658	5.283	10.778		22.612	11.623	6.551	10.778
22.401	7.608	5.283	19.654	33.601		11.623	22.189	27.261	7.185	21.133		46.704	19.654	23.035		11.623	14.159	8.453	6.974
7.185	38.673	6.129	19.654	46.915		15.216	46.07	6.34	5.495	14.159		16.906	16.484	18.174		9.298	13.948	22.401	13.948
40.575	7.819	43.322	9.932	7.608		20.71	16.906	29.797	14.37	6.974		42.054	48.605	57.059		21.978	5.072	11.623	10.989
48.817	24.725	17.54	11.623	27.684		16.695	24.091	24.725	31.065	15.004		24.303	36.771	12.68		23.457	7.396	20.076	9.298
43.956	7.396	16.484	28.529	12.046		6.974	45.436	46.281	51.987	6.129		20.499	10.355	7.396		5.706	7.608	7.396	13.314
30.22	10.144	55.368	14.582	54.945		20.71	12.257	13.736	13.525	14.582		16.695	13.525	41.843		9.298	13.736	6.34	18.386
19.442	5.072	20.287	16.061	37.828		46.704	20.499	43.534	5.072	6.129		26.627	22.189	16.484		16.906	14.159	9.721	10.144
35.714	12.046	40.152	12.257	45.858		34.869	16.272	17.963	28.107	17.752		28.952	35.503	19.654		9.721	14.793	16.483	7.608
26.627	18.386	48.183	8.242	16.484		15.216	15.427	14.793	81.995	54.734		5.072	29.797	14.37		14.159	18.386	7.608	5.706
13.102	45.224	5.706	40.998	15.216		34.658	26.416	6.129	28.952	16.272		8.242	7.608	14.159		9.932	30.22	8.453	8.664
56.213	18.597	54.945	30.643	25.571		24.303	27.684	9.51	16.272	33.812		8.453	6.762	23.457		7.608	8.876	8.876	8.664
32.545	5.072	20.499	8.03	26.627		5.283	5.072	6.129	50.93	56.213		17.752	9.721	13.525		24.303	13.314	6.762	12.468
29.797	8.876	20.499	46.281	26.416		13.314	14.159	6.974	47.337	13.314		30.431	55.157	8.453		8.03	6.34	16.272	6.129
16.484	17.118	5.917	29.375	10.566		9.087	37.405	5.072	11.2	6.974		6.34	14.582	6.762		7.819	10.144	16.906	16.484
7.608	5.706	43.111	12.468	11.834		39.096	16.695	5.072	64.455	29.586		18.808	14.793	42.054		6.762	9.087	16.483	12.257
92.984	21.767	28.741	22.823	30.22		15.427	9.932	25.359	56.213	63.398		41.209	32.756	14.159		6.974	9.721	11.623	7.185
10.989	58.749	6.34	7.608	25.571		10.144	65.089	47.971	45.436	10.989		42.688	25.782	47.337		9.932	6.551	17.751	8.664
23.035	9.932	22.823	20.499	9.298		8.664	15.638	6.762	41.42	5.917		38.673	20.499	85.588		10.144	10.144	5.072	19.442
18.386	8.242	9.932	26.839	8.03		10.355	29.163	25.148	50.296	23.88		24.937	31.488	9.932		8.242	7.608	8.876	14.582
43.322	15.216	16.695	18.597	15.216		7.396	52.198	6.129	39.096	50.085		31.911	81.573	5.072		6.762	21.344	16.061	22.401
13.525	34.024	34.658	10.778	30.431		16.272	50.93	11.623	24.725	13.314		21.555	74.81	5.917		17.329	65.723	5.283	15.638
33.601	30.22	10.566	5.917	27.473		10.989	43.534	65.723	7.819	25.782		5.072	54.734	16.061		25.148	26.205	7.185	5.706
9.721	35.926	26.839	14.582	19.442		46.281	20.076	6.551	30.643	15.427		40.152	29.586	43.322		12.68	20.287	11.623	10.355
21.344	7.608	17.329	37.405	22.612		6.974	28.952	66.78	33.179	21.133		24.091	6.129	27.684		22.189	8.03	64.243	8.453
16.906	15.85	15.004	47.126	16.484		7.185	23.457	6.974	6.974	8.664		19.654	32.756	6.34		6.551	6.129	5.494	8.03
7.396	23.035	27.473	8.03	15.427		33.812	75.655	62.553	17.963	22.823		31.277	64.666	6.974		5.072	7.185	13.102	8.453
36.348	14.37	11.623	7.608	21.767		9.298	25.571	27.895	73.965	5.283		38.673	7.608	21.978		7.396	48.605	9.51	32.545
19.442	5.917	69.527	18.174	59.595		32.967	42.477	9.51	14.793	15.216		45.858	60.44	12.68		17.329	7.608	13.525	5.495
27.684	22.823	23.246	52.832	16.695		11.2	22.401	34.446	5.072	74.387		25.148	19.231	5.495		14.582	15.85	6.762	11.623
8.876	38.039	26.205	5.072	5.072		21.133	45.013	50.296	7.185	5.706		9.087	27.473	81.15		8.03	16.695	6.551	13.525
19.865	45.224	36.137	5.283	5.072		8.242	10.355	41.843	27.05	11.623		7.819	46.915	34.024		9.51	17.752	18.597	9.51
6.974	19.231	24.091	26.205	14.582		10.355	7.819	7.608	40.998	5.706		25.148	8.664	86.011		5.072	10.989	16.272	15.004
54.1	7.819	26.205	28.318	23.035		15.638	13.525	6.34	22.401	29.375		5.283	7.396	25.571		5.283	14.159	8.876	10.566
27.261	25.571	35.926	11.412	55.368		9.51	38.25	52.621	12.468	13.102		23.457	31.277	18.808		19.654	6.551	40.363	5.495
16.272	28.318	44.802	15.85	42.054		6.974	8.03	5.072	65.723	5.917		34.235	11.834	6.129		7.396	11.2	16.483	6.762
22.189	17.54	16.272	30.854	37.194		20.921	81.15	56.002	40.575	54.945		18.386	42.477	8.664		5.917	7.396	8.664	8.453
31.699	8.876	13.525	14.793	6.129		9.298	32.333	37.828	9.298	5.917		28.318	58.115	53.255		9.51	8.876	8.03	11.412
17.54	30.22	9.087	33.812	28.529		7.185	36.771	12.046	54.945	5.283		10.355	26.839	34.235		15.85	6.974	11.2	6.34
9.298	5.917	19.231	5.072	5.706		65.089	11.412	30.009	87.701	47.971		32.333	65.512	9.932		30.643	18.597	7.396	9.721
21.555	14.582	17.752	10.144	35.503		21.767	64.878	10.355	29.797	42.477		24.725	5.072	20.71		8.242	26.205	6.34	14.37
37.194	38.25	23.457	43.322	5.706		6.129	12.891	14.793	53.255	31.277		5.072	5.706	21.344		8.453	12.68	5.706	6.129
27.473	14.159	29.163	6.551	13.948		13.102	27.05	6.974	59.806	19.231		11.623	29.163	21.767		12.68	23.035	12.046	6.34
17.329	49.028	24.937	11.623	19.442		6.974	13.736	6.974	38.25	13.314		11.623	63.821	13.736		18.597	15.427	12.68	16.061
38.462	6.974	5.706	6.129	34.235		11.623	23.457	43.111	36.348	7.185		5.072	26.416	65.089		5.072	8.453	6.34	11.834
13.525	10.355	20.921	49.028	10.144		48.817	43.111	45.858	11.623	30.431		21.767	74.599	31.488		10.778	7.819	5.072	12.68
17.329	17.963	29.797	15.216	12.68		19.442	42.9	30.431	15.85	25.359		10.989	51.141	6.551		33.179	20.921	6.762	28.741
27.261	30.22	42.9	47.971	8.876		17.752	33.39	6.551	23.88	5.072		44.379	46.07	81.784		17.118	6.34	17.751	8.664
28.107	13.102	6.762	9.298	68.048		43.745	32.122	12.68	17.54	5.706		28.318	7.819	21.767		5.072	16.272	31.065	6.551
29.797	5.283	5.917	32.333	27.684		14.793	25.782	58.327	6.762	22.612		25.148	9.51	8.664		20.921	7.396	13.736	6.34
40.575	13.314	24.514	43.956	10.144		16.272	37.828	16.695	19.865	45.013		29.797	6.34	8.03		5.706	24.091	20.921	5.072
25.571	59.172	30.22	17.752	6.129		56.847	15.638	58.327	20.71	6.34		9.298	11.623	39.941		5.283	25.359	7.185	26.416
22.823	15.427	8.242	24.091	11.834		10.566	57.693	20.71	24.514	12.046		23.88	25.359	28.952		8.453	7.185	11.412	9.51
16.061	16.061	15.004	21.767	8.242		52.621	23.246	21.978	9.932	46.915		6.551	44.379	6.129		7.608	20.499	7.185	24.937
29.163	5.495	24.937	15.004	53.043		6.34	23.669	11.412	5.495	13.736		23.669	49.662	57.059		9.721	6.762	5.706	10.989
18.386	22.401	42.266	49.451	5.917		30.854	7.396	8.03	8.664	7.608		14.159	35.926	58.115		12.257	12.257	12.257	20.499
15.004	10.989	98.69	55.791	33.812		28.741	5.706	34.869	13.948	31.488		39.73	5.072	33.179		17.329	11.2	7.396	6.34
58.115	10.989	14.793	9.087	34.446		6.974	43.956	27.684	9.932	9.087		32.756	14.159	35.08		11.623	6.551	21.344	8.242
6.974	8.876	6.129	16.061	37.194		27.05	15.004	16.272	16.484	63.398		20.71	37.828	43.534		10.566	21.555	9.087	8.664
32.756	11.834	33.601	25.782	15.004		10.355	19.654	28.952	6.974	5.495		56.636	10.778	5.495		34.024	18.386	7.396	6.34
20.076	19.654	67.414	9.51	28.952		20.287	42.9	8.453	34.024	7.608		5.283	16.695	59.172		8.876	25.359	26.416	5.283
8.453	40.364	9.298	15.427	33.39		9.721	17.963	7.819	50.93	27.473		29.163	12.68	14.793		5.495	6.762	27.05	5.495
21.555	44.379	12.046	8.03	73.12		47.76	39.307	13.948	20.921	9.51		7.608	20.076	33.179		5.706	24.091	7.608	5.495
12.891	22.823	7.185	27.895	15.216		5.917	8.453	9.721	5.072	8.664		40.152	24.725	28.529		12.891	28.529	13.102	10.989
24.303	21.133	24.091	22.401	24.725		18.597	7.819	5.706	5.495	14.159		20.499	31.065	109.257		12.468	12.257	11.2	6.974
25.148	21.344	19.442	15.004	29.163		27.05	29.797	22.189	23.88	19.02		47.971	10.778	42.266		12.046	15.85	9.51	25.571
27.684	7.396	25.148	20.921	20.076		5.072	29.163	12.68	14.582	16.272		14.37	36.56	27.05		10.778	9.087	29.163	16.484
21.555	20.499	17.118	29.797	5.072		7.608	22.189	29.163	78.403	12.046		9.087	106.298	5.072		6.762	21.555	7.819	6.974
29.375	21.555	24.091	41.632	8.664		28.529	6.129	30.431	15.427	7.185		17.752	24.725	13.102		17.752	12.891	5.072	5.706
57.693	9.932	19.02	46.704	15.216		8.876	27.05	13.102	5.495	12.891		17.963	27.684	32.333		17.54	12.468	26.838	8.876
24.937	15.638	29.375	8.453	20.287		16.695	86.856	30.854	14.159	20.499		42.477	24.514	8.03		5.706	17.54	28.952	13.736
29.797	10.778	13.525	11.834	33.601		45.858	23.035	23.246	8.453	21.133		26.839	40.786	19.654		12.891	13.102	7.819	6.129
27.473	47.549	21.978	8.453	53.255		20.499	10.989	45.436	5.706	14.793		43.322	10.778	10.566		8.453	8.453	6.762	6.974
30.643	11.623	14.159	20.076	5.283		13.314	15.85	40.575	7.608	5.072		21.133	16.272	60.229		14.37	7.608	5.072	7.396
61.496	6.551	9.51	27.261	31.911		22.189	46.492	8.876	10.566	7.185		20.71	24.514	13.525		9.932	13.314	6.128	16.272
24.937	29.375	33.39	16.484	20.71		17.54	30.22	14.159	57.27	24.091		44.379	28.741	31.488		12.468	5.917	26.838	15.004
57.27	20.499	40.786	43.322	13.314		10.778	6.551	6.129	9.087	21.133		12.891	31.911	26.627		5.283	14.37	32.967	7.185
41.843	29.163	18.386	30.431	64.666		46.07	12.257	22.401	38.673	29.586		21.767	15.004	9.721		26.205	10.144	15.004	5.706
20.71	52.198	26.205	32.967	30.643		17.118	5.072	57.904	22.612	9.298		42.688	29.163	13.736		13.736	5.072	6.34	26.839
18.174	7.608	5.706	5.283	5.072		20.71	34.024	7.396	17.963	19.865		29.375	8.876	69.738		6.129	11.2	13.314	8.876
11.834	10.355	9.51	20.076	79.882		5.917	56.002	7.819	84.109	34.024		19.02	24.937	51.353		6.974	7.819	14.582	6.551
8.242	36.982	14.159	23.457	31.911		16.906	37.616	68.47	22.823	5.495		38.673	15.216	23.246		11.834	23.457	24.937	5.917
29.797	53.466	17.118	9.298	7.185		20.076	6.762	12.257	6.551	31.065		9.298	32.756	8.876		7.608	5.072	7.608	13.948
29.375	24.303	23.246	23.246	32.756		8.03	15.004	10.566	76.501	5.495		91.928	41.209	5.917		14.582	5.283	8.453	5.495
32.967	17.329	10.144	12.468	7.819		16.484	24.303	17.752	76.923	11.623		54.311	6.129	6.762		6.762	28.741	24.303	11.412
10.989	5.495	32.333	9.087	31.277		15.85	13.525	26.627	62.342	17.752		9.51	19.231	7.819		5.495	23.035	27.261	15.427
44.168	21.555	63.61	27.895	42.477		11.2	19.865	28.741	33.812	13.314		34.024	21.133	41.632		42.266	20.921	17.54	14.582
19.865	40.575	47.971	30.009	10.566		27.684	80.093	46.704	6.34	32.756		41.209	5.495	13.948		10.566	11.834	20.287	6.762
7.396	5.495	5.706	6.129	25.148		8.03	13.102	21.555	25.571	18.174		5.706	12.68	18.174		7.396	23.035	17.117	12.68
31.699	18.174	24.937	34.235	34.024		36.56	16.906	17.752	69.104	42.266		23.246	45.858	91.505		9.51	8.03	20.71	16.061
37.194	24.725	19.02	18.174	55.791		7.608	29.163	11.412	101.649	5.706		28.529	24.937	9.51		14.159	9.721	25.359	25.993
50.93	12.468	50.719	31.488	11.412		22.189	86.011	13.525	6.974	6.129		9.298	104.607	9.721		23.035	15.638	10.778	10.355
64.032	7.396	97	6.34	37.405		9.721	35.503	14.37	5.495	32.333		14.159	9.087	75.444		5.072	10.566	22.401	16.061
9.087	13.102	10.778	17.329	8.03		22.189	20.921	9.298	35.926	16.695		41.209	14.37	23.035		14.159	21.555	9.087	5.495
15.638	36.137	12.046	8.242	9.721		8.03	56.636	20.921	64.666	5.706		27.684	30.854	6.762		46.704	7.185	7.396	19.865
24.303	13.102	44.802	28.318	12.257		7.608	11.834	38.462	6.762	17.118		64.032	6.129	64.878		30.009	6.129	9.087	8.453
51.353	6.762	13.525	35.926	24.937		29.797	8.242	43.745	12.68	13.736		26.416	19.442	53.043		8.453	6.34	5.917	5.706
25.571	5.706	17.752	7.608	51.987		13.525	9.51	8.664	10.355	32.756		34.446	7.819	46.281		6.34	14.159	9.721	6.34
77.135	23.246	5.706	34.446	28.529		14.159	17.118	70.795	15.427	27.895		9.51	34.024	31.065		6.34	10.355	12.257	12.68
52.621	18.386	24.514	17.54	49.239		8.453	40.152	9.51	72.908	31.277		47.76	64.032	115.385		9.298	9.721	16.061	13.102
8.876	21.767	10.144	8.664	6.762		12.891	44.802	13.736	57.059	9.721		20.499	27.684	20.499		6.129	7.819	5.706	23.88
67.836	13.102	5.706	17.329	83.897		21.767	61.285	7.608	28.318	10.355		19.654	5.283	27.05		9.298	7.819	21.978	8.664
48.817	48.183	28.529	37.194	56.425		57.059	16.695	5.495	7.185	30.854		14.159	36.982	65.934		7.608	7.185	10.989	11.412
25.148	27.05	35.08	17.54	10.355		17.118	9.721	20.499	38.462	15.85		10.566	5.283	33.179		6.34	20.287	6.34	8.453
20.287	52.832	84.531	13.948	5.072		5.917	46.704	6.974	5.917	8.242		63.821	56.847	15.004		11.412	23.457	5.706	9.721
22.189	8.03	26.627	66.357	46.07		8.03	10.989	8.242	9.087	9.51		11.834	13.948	26.416		9.087	12.257	10.778	10.989
22.823	12.891	43.111	8.03	15.004		12.257	12.468	29.586	29.163	15.216		37.616	7.819	21.133		8.03	9.298	6.128	20.499
35.714	36.137	57.904	7.608	20.076		42.054	28.741	50.93	9.087	57.693		63.398	11.2	9.087		8.03	10.566	7.396	10.144
20.076	30.009	10.144	6.762	43.111		12.891	5.283	36.137	5.072	7.608		6.762	27.05	16.484		15.004	8.453	13.314	6.551
52.198	21.344	28.952	7.608	8.453		28.318	37.616	6.551	34.658	10.355		28.318	56.425	57.27		27.895	8.453	5.494	10.778
30.643	11.623	10.355	28.107	22.401		6.762	9.298	28.318	5.706	23.669		10.144	6.551	20.71		10.566	9.932	24.725	7.396
36.348	18.808	67.625	48.183	39.307		30.22	18.386	32.967	10.566	29.375		5.283	30.431	68.47		6.974	12.257	7.396	7.608
20.921	31.911	30.431	16.484	33.601		11.834	53.889	9.087	40.575	11.412		26.627	36.56	53.466		26.416	11.412	6.974	11.2
19.442	5.706	43.534	8.664	46.492		13.525	24.514	13.314	18.597	6.551		64.032	5.706	90.448		13.102	29.586	5.494	7.185
13.102	22.401	26.627	12.468	13.102		36.137	36.982	10.355	63.187	5.495		5.072	7.185	47.337		34.024	20.076	21.133	9.932
21.555	22.189	36.771	31.277	8.03		5.495	31.277	9.298	43.111	5.495		38.673	21.978	64.032		6.762	7.608	12.046	5.706
9.51	15.427	18.808	19.231	14.159		24.725	58.749	11.834	15.427	17.329		13.314	8.242	68.259		8.242	8.242	5.494	15.427
31.699	8.453	8.03	17.54	70.584		15.85	46.07	5.072	16.695	8.664		71.218	19.654	51.775		7.185	10.778	16.906	6.34
12.257	15.216	46.281	37.194	33.812		7.608	31.699	52.198	47.971	34.446		22.401	29.797	17.54		11.623	11.623	5.072	11.834
46.704	42.9	32.967	10.989	12.257		7.819	13.314	34.869	27.684	5.283		19.231	29.163	41.632		12.257	10.144	15.427	8.242
19.654	77.346	25.148	5.283	25.148		22.189	25.571	43.322	14.37	25.148		52.198	46.492	43.956		32.122	16.484	11.412	11.2
51.987	7.396	19.442	13.525	15.004		7.608	7.819	21.344	6.129	5.495		9.298	5.283	15.004		5.283	10.355	5.917	7.185
7.396	6.34	11.2	19.231	29.586		23.035	6.762	30.643	14.37	13.525		32.122	6.974	12.468		8.876	7.608	10.566	13.525
26.416	5.706	28.952	11.412	9.087		6.974	53.889	6.974	22.401	21.555		9.298	8.242	22.612		21.344	18.597	6.551	6.34
32.333	17.54	5.706	14.37	40.152		9.932	50.719	5.706	27.05	6.129		10.566	30.22	7.396		8.242	8.453	7.185	7.396
61.496	12.891	18.174	32.122	11.412		12.891	56.002	31.488	16.906	24.937		8.453	26.839	16.484		7.185	9.51	14.582	11.834
25.148	16.695	46.492	5.495	52.409		18.174	32.333	17.118	8.876	10.778		40.364	18.386	8.453		6.129	6.129	9.932	6.129
31.277	12.257	47.971	6.974	29.586		19.865	30.009	28.318	45.436	5.495		8.453	8.03	5.283		68.682	7.608	8.664	25.993
44.379	5.495	9.932	42.9	70.584		22.189	29.163	8.453	76.923	11.2		5.283	7.396	25.782		5.072	14.793	8.03	5.072
28.107	10.144	12.891	26.416	16.061		7.396	20.71	13.736	13.948	38.039		9.932	42.688	20.287		5.072	5.495	6.974	8.03
45.858	15.216	47.126	20.499	72.486		10.989	33.179	6.762	13.102	7.396		23.457	27.05	33.179		8.242	11.2	9.087	6.762
8.242	27.895	37.194	34.024	10.144		23.457	54.523	28.318	59.172	14.793		21.555	6.551	6.762		13.102	6.551	11.623	6.34
56.002	12.046	79.248	19.02	11.834		6.34	41.42	12.257	8.242	17.118		26.205	22.612	17.54		10.355	13.525	5.494	17.329
5.283	12.68	45.647	42.266	36.56		24.725	34.024	25.148	28.318	22.612		28.741	16.906	11.623		6.34	5.072	31.488	5.917
61.074	31.065	37.405	9.51	41.42		31.065	24.303	5.283	26.205	24.514		19.654	25.993	44.59		5.706	10.144	5.494	7.396
53.043	30.22	6.551	23.88	24.091		7.185	42.266	19.865	14.37	12.468		15.004	5.072	20.921		23.246	10.989	17.117	19.442
37.828	13.736	5.706	20.287	28.529		16.272	23.246	12.046	7.396	21.767		13.736	21.978	46.07		9.298	14.159	6.551	14.37
6.34	46.492	8.453	18.808	7.396		15.427	22.189	9.721	47.549	64.878		6.129	32.122	49.028		9.51	8.453	13.102	5.072
6.34	6.34	59.595	22.401	21.133		13.102	22.401	46.492	17.752	20.287		18.597	44.59	15.85		12.257	23.669		8.664
13.314	26.839	49.873	12.257	14.793		20.076	49.662	14.793	8.03	24.937		37.194	103.128	43.322		35.292	17.54		10.355
20.076	21.344	31.488	9.51	25.993		5.917	24.725	26.416	5.072	20.921		71.429	6.551	11.412		18.808	7.396		10.355
21.344	5.283	31.699	37.616	31.488		10.778	20.076	34.024	5.283	26.416		7.608	8.453	70.161		9.298	5.706		5.072
39.518	27.261	24.937	28.529	14.793		63.61	9.51	45.858	19.654	25.148		24.514	55.368	54.523		12.891	6.551		5.706
32.333	5.072	19.231	10.778	10.778		5.283	16.272	5.072	5.917	21.767		20.076	37.405	38.884		6.551	5.072		5.072
17.118	7.608	35.503	34.446	65.089		15.85	9.51	23.246	7.185	35.926		76.501	19.442	71.006		5.072	11.2		8.453
47.337	20.287	40.786	68.47	36.982		35.503	47.549	31.488	40.575	8.664		21.978	19.231	6.551		5.706	8.242		6.974
45.647	44.802	25.993	14.159	35.292		14.37	29.163	37.405	21.344	16.061		12.046	81.361	8.664		13.314	6.551		22.823
36.348	5.917	23.246	5.072	6.34		11.623	30.009	26.205	15.85	31.699		41.632	57.059	8.876		11.2	16.272		15.85
9.51	21.344	42.054	29.797	25.571		29.375	6.34	64.878	5.706	29.375		9.721	37.405	7.819		6.129	6.974		6.551
27.05	14.37	32.967	13.314	5.917		18.386	13.948	15.216	16.484	27.473		34.658	5.495	18.174		14.159	5.072		5.072
54.945	10.355	29.586	5.283	20.921		10.355	19.442	11.834	29.797	5.283		21.767	5.917	8.03		13.102	6.762		12.891
13.736	6.762	5.283	13.314	49.662		14.793	16.484	6.129	45.858	21.133		21.978	28.107	9.721		11.834	11.2		8.242
45.224	41.42	42.266	23.88	22.612		30.431	35.714	7.608	22.612	8.03		39.307	25.571	31.065		14.582	8.876		5.917
16.695	26.205	23.035	11.623	50.507		6.34	6.762	6.129	31.277	28.318		21.555	6.551	6.762		7.608	16.906		5.072
23.669	5.706	74.176	11.412	26.839		34.235	25.782	9.087	57.693	20.71		17.329	22.401	49.873		15.427	6.129		11.412
32.122	17.752	20.71	51.564	68.682		5.072	12.046	47.337	15.216	9.721		27.261	8.876	50.296		8.242	17.752		11.623
16.695	41.632	33.812	9.932	12.68		19.654	32.122	15.004	46.492	5.495		32.545	11.412	68.259		6.129	9.932		14.159
52.832	34.235	23.035	55.579	11.623		50.296	7.819	17.752	5.283	13.314		6.129	17.752	5.706		10.778	10.355		31.277
39.096	5.283	99.958	29.797	16.061		23.88	19.442	18.386	51.987	8.453		11.412	7.819	73.965		5.072	10.355		6.762
21.133	16.272	5.706	35.926	40.786		6.34	11.834	24.303	17.329	21.978		38.673	6.34	12.257		13.102	12.046		14.37
51.353	21.344	13.525	31.065	33.39		31.699	54.734	28.529	10.778	23.88		28.107	32.545	16.061		22.401	10.144		16.906
17.54	18.174	11.623	5.917	34.235		30.643	12.257	9.51	34.024	7.608		36.982	21.133	7.608		17.963	8.453		8.876
28.741	8.242	73.754	25.782	44.168		16.061	25.359	34.658	38.462	28.318		31.699	27.895	11.834		31.911	20.076		10.778
35.714	34.869	17.963	18.597	52.832		16.484	25.148	6.974	6.129	5.495		10.355	69.95	24.937		17.54	16.061		6.551
23.457	38.25	30.643	20.287	30.854		12.468	25.359	8.242	28.529	9.087		23.457	8.453	38.039		24.725	10.144		26.416
19.231	10.778	12.046	8.242	46.915		34.235	24.725	6.129	35.503	27.05		6.129	19.231	34.446		5.072	5.917		10.566
44.802	24.091	49.028	6.762	51.775		5.283	52.832	19.02	15.004	7.608		9.721	23.246	34.024		6.129	5.283		10.144
6.551	10.355	13.314	5.706	38.462		7.185	18.174	24.514	27.05	23.035		12.046	12.68	8.242		6.762	29.163		7.819
23.669	13.525	15.004	14.37	42.266		35.926	56.213	8.242	9.721	6.34		35.503	6.762	79.459		10.989	17.118		19.442
27.684	39.096	29.586	10.778	45.436		27.261	9.721	54.945	17.752	60.862		47.337	26.627	96.366		7.396	24.091		7.608
37.616	71.64	5.495	9.298	17.54		8.664	25.359	8.03	12.468	14.159		43.956	5.072	7.819		13.102	20.287		9.932
24.514	24.091	41.632	7.185	37.405		49.028	11.412	40.364	5.072	6.34		5.917	8.664	6.974		5.072	15.004		5.283
23.246	21.767	9.087	28.952	7.608		7.185	19.02	31.065	7.608	41.209		22.401	24.303	43.111		9.721	9.51		22.401
20.71	10.355	25.993	34.869	13.736		27.473	57.27	5.495	30.643	12.257		13.736	17.54	29.586		19.865	10.989		19.865
12.046	20.499	22.189	29.163	44.59		28.529	10.144	10.355	17.752	75.233		6.974	20.499	53.889		11.623	11.2		5.706
24.725	10.566	7.819	40.575	24.514		5.706	17.329	7.396	34.235	15.216		29.163	5.495	36.56		5.917	14.582		9.932
47.76	45.224	9.087	9.932	49.451		14.582	6.974	21.767	44.379	8.876		25.148	88.124	15.85		8.03	5.072		9.721
21.555	18.597	8.03	5.917	14.793		5.706	10.989	34.235	37.828	8.664		5.283	25.148	36.982		16.695	16.484		9.932
9.721	15.004	13.736	24.725	41.42		28.529	54.1	17.752	29.163	15.427		18.597	23.035	9.721		15.638	5.072		12.046
35.08	21.767	36.56	20.076	35.714		26.416	16.272	72.697	32.333	33.812		8.453	5.706	11.412		19.231	5.283		5.283
26.839	42.054	9.087	15.85	7.608		10.989	33.179	31.488	36.137	73.12		18.386	5.283	6.762		5.706	46.915		16.695
10.989	16.695	17.963	11.2	21.767		10.778	47.126	5.283	12.046	20.287		6.34	6.129	8.03		7.185	5.917		55.368
7.185	13.314	15.004	29.375	45.013		64.455	50.719	49.873	6.129	5.917		56.213	5.495	25.148		13.736	6.551		6.551
54.945	20.287	39.73	18.808	27.05		72.274	5.283	5.283	53.677	13.314		8.242	5.072	26.627		8.242	19.654		6.974
30.431	15.004	52.621	31.911	38.039		10.144	7.608	41.632	8.876	6.129		38.462	23.669	9.087		5.917	18.808		13.314
37.616	15.216	27.261	5.495	12.68		6.34	34.658	52.832	7.608	17.329		22.189	24.514	17.963		6.974	9.087		15.427
5.072	26.205	7.185	31.065	77.98		6.129	77.346	5.495	30.22	15.638		26.416	6.974	29.163		15.85	6.34		17.329
18.174	50.719	40.575	19.02	23.457		28.107	11.834	76.078	62.764	6.34		12.891	6.129	26.627		7.608	5.283		13.525
20.076	39.73	45.224	16.906	27.261		29.586	58.115	25.782	60.017	26.627		14.793	5.495	10.778		22.823	14.159		23.035
19.02	39.518	29.375	19.442	27.684		5.917	18.808	14.793	34.658	43.745		31.277	37.405	97.634		5.283	11.2		7.396
46.704	34.235	28.107	19.442	40.364		28.952	7.396	21.767	11.834	25.359		13.102	43.322	12.891		12.468	8.664		5.283
19.231	43.534	5.495	65.723	9.721		20.71	28.952	8.876	6.974	14.793		10.989	13.102	43.111		54.1	7.819		10.778
18.597	6.551	86.433	22.189	36.56		54.734	18.174	61.074	60.229	54.945		36.771	8.876	24.937		17.752	28.107		7.608
5.495	30.22	64.666	19.231	18.808		75.867	14.159	32.545	21.344	19.442		37.616	31.488	19.654		13.102	5.283		11.412
39.096	11.412	26.627	45.224	33.179		9.932	6.551	18.386	54.523	6.974		35.292	29.586	64.666		9.298	18.808		9.087
22.401	71.218	33.601	18.808	70.161		40.998	14.582	26.627	35.714	6.34		35.292	8.03	37.828		10.144	13.948		14.582
15.85	31.699	57.059	17.54	17.963		6.762	19.02	53.889	43.745	15.004		9.932	12.046	5.706		13.102	15.004		7.185
28.318	16.484	11.623	7.608	34.235		7.819	15.427	30.22	51.775	17.118		33.179	36.137	11.834		9.298	14.793		10.989
28.741	43.534	35.714	24.514	21.555		42.688	50.719	8.664	55.791	36.771		30.643	45.436	40.575		10.355	10.355		10.144
8.664	12.68	21.344	5.072	65.934		6.129	37.194	24.937	8.664	12.68		40.998	7.185	53.043		15.638	8.242		11.623
16.484	42.477	21.978	26.627	5.283		7.185	10.144	64.244	9.51	18.808		13.102	26.205	46.704		9.298	5.706		6.129
37.828	12.891	47.126	30.431	80.516		6.34	8.242	6.34	10.566	9.721		27.05	28.318	57.693		25.993	6.129		6.129
31.699	68.893	13.525	27.05	6.34		7.819	12.257	28.107	30.854	34.446		6.129	19.654	16.061		11.834	6.974		13.314
15.216	43.322	7.608	6.762	11.623		39.307	5.072	11.412	29.163	50.719		8.242	46.492	86.011		22.823	11.623		6.974
20.499	14.159	33.812	13.525	66.568		16.906	7.396	30.22	29.797	10.778		6.974	44.802	24.937		30.854	9.087		7.608
25.993	9.932	52.409	24.303	32.967		26.627	62.342	26.205	56.636	8.876		5.706	40.364	44.168		7.608	19.865		21.133
22.189	33.812	68.048	33.601	43.745		16.906	29.797	5.072	7.819	6.762		26.416	24.303	34.446		5.283	13.525		20.287
6.129	18.597	35.714	17.54	49.239		25.993	8.03	9.932	9.51	23.669		26.627	43.322	6.974		9.721	7.819		6.34
7.396	15.638	9.51	12.257	7.185		5.706	7.396	52.198	12.468	7.396		19.02	28.529	39.518		6.129	12.046		6.974
9.932	22.401	14.793	40.364	10.355		6.34	10.778	17.752	42.688	5.072		14.793	14.793	19.231		12.68	25.148		14.582
32.545	64.032	41.42	15.85	33.812		21.133	68.893	19.442	16.484	8.876		42.688	5.072	6.34		7.819	15.638		10.989
42.266	24.725	35.08	21.133	40.364		7.819	13.314	21.555	7.185	12.046		68.682	5.495	84.954		6.551	20.076		17.329
29.586	26.205	20.076	39.73	45.224		13.736	85.377	22.612	86.433	16.484		13.525	24.091	14.793		38.673	12.891		21.978
30.22	5.072	20.287	8.664	34.024		40.998	30.22	7.185	24.725	41.209		5.072	7.185	48.394		20.499	10.355		5.917
17.752	9.298	35.292	37.194	8.453		56.213	7.396	21.978	10.989	9.087		32.122	24.303	11.412		8.664	6.129		5.283
7.608	30.431	40.364	32.967	22.189		31.699	34.446	6.974	7.608	7.396		8.876	10.355	47.76		13.314	9.932		10.778
28.529	23.035	21.344	17.752	36.982		12.68	14.582	47.76	19.865	6.34		34.658	11.834	73.754		21.133	11.834		8.03
30.643	19.231	21.767	19.654	22.401		8.453	26.416	24.091	10.144	24.091		36.982	5.495	5.072		5.706	21.555		9.298
25.993	40.786	7.185	10.355	20.71		21.344	9.51	60.017	28.529	21.555		24.937	45.436	27.261		6.974	16.906		39.307
8.453	20.076	15.216	12.257	6.974		11.623	39.307	17.54	24.514	15.216		12.891	32.545	14.582		9.087	5.495		5.283
29.163	21.978	36.348	8.242	14.37		45.013	8.664	36.137	69.95	65.934		48.817	8.664	69.527		7.396	5.072		5.706
6.34	5.072	5.283	42.266	24.514		10.778	17.752	6.551	22.823	23.669		47.971	22.612	44.802		5.072	10.355		5.917
33.39	10.144	40.152	7.608	32.545		27.05	34.869	13.736	58.961	13.314		17.54	5.706	21.555		21.767	18.808		17.752
56.847	10.989	22.401	16.272	15.638		5.072	5.072	20.076	40.364	46.915		5.283	27.05	41.632		15.004	5.706		13.736
32.756	32.545	52.198	54.1	13.736		15.85	35.08	26.416	48.605	78.403		18.597	12.468	28.952		12.046	8.664		5.283
6.129	32.122	27.05	27.684	65.089		27.473	23.457	21.344	7.819	5.706		34.658	58.327	5.495		7.396	19.654		6.762
10.778	33.601	21.133	16.695	9.721		17.752	29.797	8.03	5.072	63.398		6.129	16.272	75.233		10.566	13.314		10.355
7.608	15.427	20.076	59.172	9.51		20.499	80.939	20.71	21.344	36.982		25.993	6.762	27.684		23.246	9.721		10.778
35.08	19.231	29.797	8.453	21.344		23.457	25.571	18.174	8.876	5.706		6.34	7.608	9.51		6.551	8.03		11.2
33.601	17.752	7.819	19.654	13.102		9.087	23.669	74.387	5.283	6.551		35.292	27.05	47.337		10.355	15.004		7.819
7.185	29.797	43.111	6.974	38.039		26.416	43.111	8.242	40.152	53.043		51.987	5.072	9.721		31.277	23.457		29.797
28.741	16.695	43.111	39.941	8.453		6.762	10.778	53.889	10.778	21.555		36.348	19.442	22.823		16.695	10.144		6.551
24.091	58.749	32.545	6.762	10.778		17.329	6.974	30.854	41.632	8.453		24.725	24.091	23.669		20.287	6.129		6.974
40.998	6.34	14.582	31.699	13.948		21.133	17.752	10.355	72.697	5.706		46.07	24.303	5.072		11.623	6.762		9.721
5.283	6.551	32.967	28.107	42.688		48.605	44.379	14.793	20.71	28.952		12.257	10.144	7.396		14.37	10.355		12.468
14.159	27.05	49.873	25.993	54.1		6.551	60.651	52.409	18.597	12.468		7.819	38.884	28.529		7.608	11.2		8.453
42.054	16.061	15.427	5.706	7.819		11.623	10.355	24.937	20.499	19.02		50.93	33.179	30.009		6.34	9.932		7.819
90.026	6.34	8.242	16.272	23.88		53.677	5.283	18.808	70.795	21.555		20.287	35.714	31.277		5.495	15.004		26.416
18.808	11.412	32.122	11.623	5.072		10.989	30.431	5.706	47.126	44.379		44.168	8.03	5.495		5.706	5.072		15.216
29.586	16.272	16.906	32.122	48.817		28.318	33.601	36.348	17.752	37.616		25.359	49.028	22.823		13.948	17.329		18.174
6.974	22.189	23.246	65.723	19.865		16.695	24.091	56.002	22.823	24.725		20.499	7.819	26.839		9.721	6.974		6.129
60.862	28.952	90.026	14.582	14.582		21.555	17.963	31.065	17.963	7.396		21.344	11.2	5.072		17.118	12.468		8.453
17.752	12.046	11.2	30.009	17.118		17.54	11.834	34.869	10.778	5.495		25.359	14.582	9.932		30.431	6.762		26.416
31.277	5.283	25.359	76.078	13.948		21.133	15.85	30.854	13.948	9.721		19.02	26.416	8.242		5.917	5.283		10.778
26.839	25.782	52.409	14.793	29.586		32.545	52.621	25.782	14.582	8.664		16.906	33.812	51.141		5.706	15.216		22.401
45.647	10.144	75.867	64.032	70.372		27.473	24.514	13.525	19.02	19.654		23.246	6.762	30.431		12.891	5.283		20.076
30.643	36.982	5.706	15.004	24.091		7.185	16.695	6.762	23.246	12.046		49.662	31.911	46.492		11.623	8.664		5.706
34.024	42.054	6.974	36.348	65.3		45.013	13.736	43.534	6.762	51.141		9.932	37.616	20.921		17.329	5.072		10.989
9.932	36.982	21.344	58.115	6.974		13.102	27.895	5.072	27.261	38.039		24.937	33.601	71.852		9.932	12.046		9.298
22.189	27.895	66.146	17.54	10.355		24.091	25.782	19.654	6.34	14.159		31.488	16.695	33.601		8.664	22.189		10.355
12.257	8.876	24.514	38.462	15.216		8.876	37.405	5.495	13.736	34.869		14.793	93.196	12.468		10.989	21.555		10.566
18.808	27.684	45.013	17.329	39.73		18.386	27.473	7.819	21.133	16.061		15.85	9.51	6.762		20.71	22.823		7.819
21.555	9.721	47.76	32.967	5.283		21.767	19.865	28.107	47.76	28.952		23.035	7.185	10.566		9.298	6.762		9.51
19.231	11.623	6.129	10.989	16.272		12.68	11.412	10.144	32.122	6.974		30.643	6.762	10.778		6.34	9.721		7.608
45.858	28.318	20.71	21.344	40.786		17.329	5.917	6.129	6.974	51.141		10.144	32.756	19.654		8.876	9.51		35.926
30.643	17.329	9.932	7.819	79.882		12.468	28.952	38.673	41.209	7.185		13.102	61.285	11.412		27.05	11.412		9.932
25.359	35.503	11.834	36.982	41.632		54.311	45.647	57.27	14.159	6.34		5.706	47.971	36.137		8.453	9.932		6.34
5.283	10.989	31.911	14.582	67.414		11.2	28.741	7.185	9.087	22.823		51.987	31.911	54.945		9.087	6.129		11.2
42.477	16.695	39.307	12.891	7.396		20.499	58.327	13.102	10.355	48.817		27.261	12.891	26.627		8.242	20.499		10.144
5.072	30.431	32.967	27.473	8.664		9.087	42.9	7.608	11.834	7.185		27.261	31.065	63.821		28.529	6.551		6.762
17.752	6.762	11.2	6.129	23.246		5.072	5.495	43.956	23.035	8.242		10.355	6.974	5.495		12.257	6.129		6.974
14.582	54.523	14.582	8.453	47.549		22.189	35.08	17.118	26.205	10.144		7.396	9.298	47.549		14.159	9.721		6.129
64.878	21.555	65.089	16.695	14.582		23.457	19.865	9.298	26.839	39.096		9.932	20.71	32.122		5.495	6.762		11.834
6.129	8.876	24.725	5.917	24.937		11.2	8.242	8.242	5.072	5.072		14.159	6.974	54.311		12.891	7.819		8.03
10.355	47.549	68.259	21.978	15.85		6.974	5.917	29.586	6.551	34.658		21.978	12.046	52.621		8.453	8.453		8.876
5.072	38.884	9.932	8.242	30.431		5.495	6.129	6.129	49.239	14.37		27.684	31.911	16.061		17.118	48.183		20.921
59.595	61.285	16.484	13.948	12.68		58.749	5.072	14.159	8.242	6.34		21.133	73.965	80.305		15.85	8.03		14.582
31.065	30.431	18.808	25.782	14.37		8.876	20.71	33.812	18.174	10.144		50.93	11.412	19.442		8.876	39.096		5.706
42.266	26.839	31.277	14.37	16.272		16.272	20.076	76.078	28.107	55.368		6.974	10.355	38.884		24.514	14.582		6.551
15.85	7.396	10.778	24.091	13.948		42.688	29.586	45.224	31.488	12.257		31.277	27.261	82.841		13.948	22.189		14.582
56.636	5.283	5.706	56.636	33.179		19.231	14.793	21.978	41.42	5.917		68.47	14.793	17.118		34.235	12.046		5.495
50.296	20.499	29.586	5.706	22.823		20.71	30.431	5.283	15.427	30.431		5.495	59.595	41.843		20.287	24.514		28.107
25.359	10.355	25.571	12.68	47.549		16.484	24.937	9.932	11.2	10.144		25.571	8.242	55.791		5.495	6.551		11.834
6.129	9.51	7.185	16.906	23.669		6.34	13.525	30.009	38.039	36.982		49.873	13.948	8.03		25.571	8.876		7.185
5.495	12.468	26.627	42.266	16.061		33.39	11.2	12.891	30.22	29.375		32.333	6.129	7.608		5.283	6.762		5.283
43.745	36.348	9.298	13.102	12.257		11.623	8.876	10.778	37.194	9.298		38.25	12.468	10.144		19.442	19.654		5.283
10.144	18.174	66.568	47.337	6.34		21.344	27.261	24.514	31.488	10.566		18.174	9.721	38.884		9.721	13.736		11.2
8.664	48.394	79.882	15.004	14.582		42.054	28.529	17.963	92.562	14.37		27.684	53.043	24.937		9.932	6.551		6.551
37.194	11.2	24.514	34.235	25.148		5.917	5.072	5.706	37.616	21.344		18.808	5.283	43.534		8.876	16.695		27.261
12.68	30.854	45.858	36.982	43.111		6.129	21.978	30.009	50.719	5.072		24.303	29.586	12.257		24.091	5.706		30.643
52.409	13.736	22.612	14.582	6.974		31.699	42.477	10.355	43.322	23.457		28.529	48.817	19.654		5.072	16.695		11.623
38.25	35.292	11.412	23.246	27.895		9.51	5.072	32.967	38.25	13.525		18.597	54.945	6.974		5.495	33.812		9.932
35.926	20.499	28.529	6.974	28.318		5.917	6.762	20.499	6.34	35.292		75.233	18.174	26.627		11.2	26.205		29.586
28.952	14.582	48.605	45.436	14.793		21.344	53.466	5.072	21.555	28.952		48.183	73.12	6.129		6.762	6.551		11.834
24.937	6.129	46.281	9.721	22.612		11.412	29.797	27.895	34.235	11.412		22.401	27.473	9.087		5.706	6.551		8.876
26.627	27.261	31.277	19.442	22.189		13.736	5.706	24.725	19.865	28.318		76.501	9.298	5.283		24.514	9.298		31.911
23.246	46.915	5.706	72.486	26.416		6.974	73.331	20.71	35.926	9.932		6.974	42.9	26.839		13.525	11.412		5.495
9.087	5.072	42.9	17.118	33.39		10.778	7.185	53.255	6.974	13.736		11.2	16.061	9.087		24.303	17.329		9.721
41.209	9.087	7.396	78.191	36.982		65.089	32.122	9.721	35.714	28.529		39.096	8.03	25.782		27.05	16.906		18.386
6.974	33.812	27.05	12.891	49.873		46.492	7.396	29.163	9.298	21.555		37.616	39.941	35.08		11.834	8.664		7.396
10.778	76.289	10.778	18.597	29.163		6.762	10.566	11.2	25.571	5.283		20.287	10.989	10.355		5.706	5.072		7.185
26.205	40.786	25.359	11.2	54.523		11.834	32.756	16.272	24.514	21.767		9.087	34.658	20.499		17.54	14.159		6.551
8.03	16.695	36.56	20.499	25.782		26.839	10.355	10.144	8.664	59.806		9.298	8.03	24.514		6.762	11.623		6.974
6.551	10.355	19.865	45.858	12.046		40.152	15.638	20.499	10.144	7.396		47.971	9.932	5.495		5.072	12.891		6.551
42.688	26.839	10.355	12.68	30.643		33.601	14.793	10.778	51.775	7.396		19.02	21.344	26.627		7.608	5.706		6.762
21.133	20.71	37.616	9.721	66.357		11.623	27.473	10.144	6.974	16.484		6.762	19.02	17.752		7.396	24.303		10.144
47.549	16.484	29.586	14.159	16.272		27.05	26.205	39.096	52.198	72.697		27.895	41.209	29.797		23.457	6.129		10.778
16.061	18.174	40.575	25.782	50.296		5.283	10.355	5.072	5.495	10.989		5.072	25.993	7.185		10.778	12.68		10.989
34.235	34.446	13.525	42.477	40.364		10.355	13.314	5.495	12.046	11.412		74.387	5.917	43.534		16.061	9.087		5.706
12.468	26.627	6.551	7.185	43.534		25.993	8.242	26.416	21.767	27.261		42.477	38.462	8.242		44.379	13.525		11.834
51.564	29.586	17.329	16.484	49.451		8.03	16.484	5.072	30.009	27.261		40.152	7.608	10.989		9.51	15.004		12.046
11.834	21.133	5.495	44.379	73.331		6.762	78.191	14.159	66.146	46.704		10.144	33.39	6.129		5.283	6.34		10.989
42.688	16.484	8.03	19.654	17.752		5.917	6.129	9.932	23.035	8.453		20.71	37.616	42.9		17.963	7.608		7.185
32.756	21.344	8.453	35.292	12.468		7.396	52.198	44.379	11.834	9.51		11.623	12.257	5.495		63.821	6.974		8.453
53.466	6.974	12.468	13.102	11.834		39.518	34.024	26.205	46.915	12.257		10.566	13.948	73.331		35.08	9.087		12.257
49.451	21.978	6.129	16.906	39.518		9.087	24.091	20.499	16.695	14.793		34.235	19.865	8.453		9.087	5.706		6.34
7.819	33.601	42.688	5.495	6.974		18.808	5.283	14.37	25.993	6.974		25.359	57.059	32.756		21.133	8.664		24.514
27.05	10.355	13.736	8.03	33.179		6.129	50.719	6.129	17.54	26.416		42.477	6.129	39.941		15.004	5.917		10.566
5.495	23.246	30.854	6.974	32.545		7.185	6.129	52.198	22.823	24.514		16.695	15.216	11.412		14.159	28.741		6.974
35.08	10.355	8.242	21.344	38.039		11.2	54.523	49.662	5.495	13.525		6.974	56.636	45.013		21.555	16.484		14.159
56.636	23.88	9.51	24.303	13.102		7.819	43.111	20.921	10.566	11.2		5.917	5.283	43.956		5.706	5.706		11.2
39.518	28.318	9.721	18.386	6.34		15.216	32.333	12.468	36.982	40.786		24.725	17.963	24.091		9.298	5.706		10.778
18.386	49.873	17.54	16.484	20.921		7.185	26.627	12.257	37.194	7.608		17.118	6.974	30.854		12.257	19.654		6.974
6.762	11.2	20.71	18.174	18.808		5.283	24.725	25.148	26.416	11.623		16.906	9.932	32.545		9.721	13.736		5.706
45.647	38.884	7.608	25.993	6.974		36.56	12.891	5.283	41.843	20.921		5.283	11.2	9.298		6.34	10.989		15.004
22.823	45.436	5.072	14.582	20.71		48.183	22.823	5.072	47.549	5.495		42.688	45.436	100.592		37.828	14.793		24.725
17.54	13.525	7.396	18.597	21.555		6.129	8.242	10.989	17.329	12.046		21.978	41.209	10.355		7.185	10.778		13.736
20.71	21.133	20.921	31.488	29.375		13.948	27.261	18.597	9.087	7.608		62.342	28.107	81.784		9.51	5.283		13.102
48.605	12.257	7.819	6.974	5.706		9.721	10.355	28.318	5.917	5.706		33.812	6.129	33.812		15.85	9.298		7.608
46.07	18.597	58.327	10.355	6.34		23.88	19.231	56.636	27.684	67.625		46.281	22.401	8.242		24.937	6.974		6.974
47.549	7.396	36.771	22.612	13.314		43.111	62.764	8.242	40.364	37.616		61.708	12.68	27.895		5.495	16.695		14.582
44.802	49.451	6.34	44.379	24.725		13.314	31.277	39.73	19.654	8.664		11.623	13.314	6.34		5.072	8.876		13.102
10.778	72.908	13.102	14.582	60.862		25.359	7.185	5.495	57.481	9.51		19.02	54.1	100.592		9.087	6.129		5.495
13.314	7.608	40.786	11.623	48.605		53.043	31.699	16.061	6.762	34.869		88.758	9.298	6.974		9.087	8.242		12.68
16.061	18.174	6.551	27.261	23.669		67.202	20.499	9.721	40.364	6.762		25.148	26.205	25.993		7.819	15.85		17.329
52.409	56.636	29.586	5.283	28.741		28.529	17.118	10.566	32.333	18.808		66.991	11.412	5.283		5.495	11.412		6.551
32.756	23.88	28.318	14.793	35.292		14.37	70.372	45.858	35.08	5.072		23.035	6.762	20.076		35.08	17.54		9.087
34.446	27.261	55.791	6.974	77.557		31.065	35.926	20.71	11.834	14.37		22.401	26.839	50.719		18.808	13.102		19.02
21.978	39.941	11.412	12.68	39.518		6.974	5.072	7.396	59.806	43.745		5.072	15.004	17.752		8.876	6.34		12.891
47.549	41.843	26.627	9.51	9.298		13.102	10.355	12.046	60.229	10.144		6.34	6.974	8.03		28.741	15.85		7.185
6.129	23.246	21.978	20.921	25.571		13.736	10.355	21.555	10.144	17.118		5.495	31.065	11.2		18.386	10.144		7.396
45.013	26.205	47.971	30.854	21.555		5.495	21.767	5.283	9.087	9.087		35.926	7.608	46.704		13.525	6.551		5.283
35.292	6.34	37.616	23.035	15.85		8.453	25.148	22.401	29.163	5.706		24.937	56.636	8.664		18.174	15.004		11.834
15.004	13.314	22.189	11.412	55.157		20.921	30.009	15.004	15.004	25.571		25.148	12.68	91.928		6.129	24.725		8.453
5.706	7.185	24.937	11.412	46.07		9.298	8.453	13.525	35.08	5.495		51.775	52.832	7.185		5.917	5.917		10.989
64.244	54.734	17.54	63.821	6.551		15.427	34.235	8.03	9.298	9.932		17.752	7.608	8.876		17.329	16.272		19.442
29.163	29.375	5.495	15.004	30.643		8.242	15.427	5.283	14.159	10.778		17.963	20.287	44.168		8.242	12.68		7.396
27.684	15.85	25.782	6.551	14.159		42.477	27.261	5.283	12.046	45.013		6.34	27.684	25.359		17.752	18.386		8.453
34.235	23.035	15.216	8.453	30.854		72.063	56.213	43.745	40.575	30.009		18.174	42.266	9.087		8.242	11.2		6.34
33.601	15.427	12.046	21.133	9.932		7.396	39.73	7.396	8.876	7.608		22.401	46.492	43.534		17.963	5.495		7.819
42.9	20.287	9.298	55.579	84.32		17.752	16.272	24.514	24.091	37.194		38.039	5.706	66.357		6.129	15.85		23.457
24.091	10.355	26.205	12.046	32.756		5.917	25.148	5.495	8.876	17.329		15.427	5.283	35.503		23.457	12.046		6.974
44.168	10.566	14.159	19.442	13.102		6.34	5.917	6.762	37.828	7.185		42.9	72.908	35.08		22.612	19.442		9.298
41.209	62.342	39.73	38.039	22.823		25.359	27.05	13.102	10.989	23.457		53.043	43.322	61.285		5.072	6.34		40.152
36.348	6.551	26.627	94.675	6.762		6.129	7.608	15.638	11.834	19.654		23.457	8.664	33.812		5.917	6.129		7.608
7.396	31.065	28.107	15.638	35.292		7.608	16.061	6.974	10.355	21.555		45.224	54.734	17.118		5.283	5.072		11.623
14.793	5.706	27.473	30.854	5.706		6.34	8.664	5.283	6.551	29.375		5.072	6.762	24.303		24.725	10.144		5.072
27.684	20.287	19.442	17.329	19.654		15.638	21.978	36.137	49.028	9.721		55.791	27.261	13.525		5.917	21.555		5.495
46.492	42.9	24.514	13.102	21.133		7.608	7.185	6.34	5.283	22.189		24.937	7.608	77.346		11.623	8.664		10.144
30.22	43.745	28.529	64.666	26.839		15.216	24.514	17.963	37.194	10.355		32.333	6.762	13.314		15.216	5.283		7.819
40.575	5.495	35.08	6.551	66.357		51.141	17.329	11.834	13.314	10.355		20.921	38.039	13.525		8.876	5.072		10.778
32.333	7.396	84.531	6.762	16.484		12.68	25.359	12.68	18.597	34.658		60.862	5.495	62.764		7.396	10.566		10.566
50.085	14.37	18.174	17.54	9.721		11.834	18.597	33.812	10.989	38.25		44.379	13.525	35.292		7.608	6.129		7.185
6.974	53.889	30.22	9.51	9.932		18.174	33.39	14.37	43.534	27.895		29.797	43.111	48.605		6.762	5.495		24.091
19.865	30.22	36.56	34.869	13.525		19.865	13.102	23.246	58.749	26.205		32.545	24.725	58.327		6.129	12.891		5.495
46.07	41.843	9.298	5.072	20.287		6.34	51.353	5.072	23.246	14.793		11.412	5.072	13.736		16.484	17.54		9.087
7.608	5.072	37.828	13.525	34.869		7.396	7.396	33.179	41.42	11.412		38.673	8.242	23.457		6.551	11.2		12.257
36.56	14.37	7.396	10.566	12.68		23.457	33.179	19.02	51.353	35.503		28.952	63.398	31.488		24.303	10.778		12.046
30.431	11.623	33.39	21.344	11.2		42.9	31.277	7.396	43.111	31.911		13.948	20.076	29.375		14.793	12.68		5.283
46.704	18.174	30.22	30.643	14.793		23.035	13.102	29.375	5.072	5.283		47.337	24.303	39.941		15.216	8.242		12.68
8.664	25.359	41.632	23.246	36.348		5.072	43.322	35.926	38.039	17.963		52.832	6.34	25.782		27.261	9.51		30.22
27.473	19.442	20.499	32.545	28.529		27.05	78.825	6.129	53.889	14.793		21.344	11.623	17.118		25.148	10.566		28.107
24.937	18.808	32.122	5.072	17.963		9.298	41.843	14.582	14.159	22.612		65.3	6.34	76.923		12.891	9.51		5.283
52.409	18.597	17.963	47.126	8.876		25.148	56.002	32.967	40.998	8.242		30.22	21.344	42.477		28.741	12.468		20.499
42.9	10.355	39.096	13.525	5.072		5.917	18.597	22.401	24.725	6.762		8.876	10.566	31.277		8.876	5.917		7.608
21.555	44.59	40.998	27.473	47.126		20.499	16.484	12.68	15.638	25.571		22.189	6.551	46.07		16.484	8.876		11.412
31.277	32.756	24.303	75.655	6.129		38.673	15.004	9.298	75.021	19.02		6.129	8.453	33.812		15.216	7.396		17.752
45.647	27.895	69.316	27.261	21.767		76.923	9.087	31.277	76.923	25.571		44.802	16.272	23.035		8.453	10.566		42.054
24.514	13.102	16.484	17.752	5.072		9.087	8.242	17.329	14.159	18.597		6.34	15.638	46.915		23.669	7.608		10.144
14.582	28.318	27.895	15.85	20.71		10.566	51.564	24.091	22.189	9.298		43.745	14.37	5.917		30.854	11.834		15.85
39.096	26.839	6.129	35.503	29.797		39.518	22.189	8.876	5.917	50.719		38.462	39.941	32.545		15.427	6.551		7.185
58.115	24.303	22.401	25.993	32.545		5.706	50.719	59.383	5.283	22.401		7.396	42.9	24.725		10.778	5.917		28.529
35.714	13.525	7.608	9.721	31.488		5.706	6.129	39.096	9.51	16.906		11.834	9.721	79.882		18.174	12.891		5.706
36.348	57.27	30.009	17.118	22.823		15.216	11.2	9.51	5.072	6.34		31.911	9.51	12.891		6.129	9.087		7.819
34.024	45.436	20.499	12.68	14.793		11.623	12.68	37.828	10.778	6.551		8.03	21.133	6.34		16.695	14.582		6.974
24.937	25.359	25.571	6.129	15.427		49.028	8.664	5.072	35.503	13.736		10.989	11.2	8.664		41.632	13.736		5.072
19.865	16.906	63.61	20.499	38.462		5.495	7.608	35.292	27.895	15.638		35.08	10.144	23.669		7.608	6.551		6.34
31.911	30.854	68.048	21.555	46.281		47.76	17.963	18.808	65.3	10.778		16.906	28.529	8.242		24.725	12.891		21.344
31.488	55.791	13.314	24.303	9.721		22.823	8.453	17.54	64.032	19.865		31.277	31.277	44.168		8.03	11.412		23.246
48.605	19.654	67.836	31.488	32.756		5.283	68.259	10.989	28.318	21.767		26.205	24.514	72.274		8.664	13.102		20.921
6.762	28.952	66.568	23.88	15.216		41.632	19.02	18.597	17.54	65.3		5.917	25.782	61.919		5.283	9.721		15.216
32.333	20.287	9.298	28.107	53.677		50.085	41.42	6.129	63.187	24.091		7.608	6.974	24.303		5.072	12.891		5.706
45.013	59.383	8.876	56.636	5.072		30.22	34.869	6.34	28.952	13.736		46.07	29.797	19.02		12.68	5.706		12.68
33.179	11.623	12.046	11.834	53.043		56.213	52.198	14.582	48.183	17.329		50.085	11.623	7.819		11.2	5.706		14.582
15.85	8.664	5.283	61.496	11.2		16.272	17.118	7.819	70.795	11.834		7.396	61.496	23.669		8.664	5.495		9.298
22.823	43.111	6.129	9.087	52.832		12.257	41.843	24.937	13.948	34.235		16.272	10.989	20.71		22.823	6.762		15.004
20.076	37.828	14.37	36.982	10.778		6.129	30.22	7.608	25.993	29.797		22.823	38.884	8.242		10.144	7.185		9.298
35.926	8.242	5.283	16.272	5.072		17.329	55.791	34.024	27.473	9.298		18.174	15.638	22.401		39.73	19.442		6.551
57.27	17.118	59.595	92.773	21.978		7.185	15.427	13.948	5.072	99.958		14.159	13.314	12.257		11.623	8.876		6.974
54.1	34.446	6.762	8.453	28.107		5.495	7.396	17.54	35.926	32.967		31.699	60.44	28.107		13.948	6.974		13.102
19.865	25.782	16.061	10.989	26.839		8.453	83.897	36.771	38.884	43.534		40.152	29.797	30.643		5.283	8.03		6.974
36.348	23.035	16.484	6.129	17.963		34.024	6.551	6.551	24.303	21.978		10.989	17.963	37.194		6.34	8.876		7.185
8.03	39.096	12.257	11.2	16.906		22.823	5.706	7.185	6.551	7.396		19.442	5.072	32.545		14.159	5.706		5.072
5.072	16.272	32.756	5.706	8.242		27.895	30.854	29.375	6.974	14.793		39.307	26.627	39.096		10.778	16.695		17.963
40.575	13.736	27.473	22.612	12.891		9.298	28.952	9.087	15.427	57.693		28.529	9.087	42.688		5.706	5.495		5.495
55.579	25.571	66.568	6.129	18.386		14.793	28.952	26.416	51.775	12.046		19.442	20.076	5.283		18.597	6.34		8.876
5.706	23.88	15.216	11.412	18.808		5.495	9.087	54.945	34.446	22.823		21.133	15.638	5.283		13.102	12.68		5.917
38.462	16.906	25.993	5.917	9.298		7.396	6.762	36.982	24.937	46.281		20.71	30.643	23.88		5.706	13.736		6.551
8.664	25.571	50.719	28.741	16.906		11.2	6.974	35.292	45.858	9.721		5.706	33.179	17.118		14.159	10.566		6.974
35.926	32.333	19.02	10.778	16.272		17.54	25.148	28.107	9.087	33.39		8.242	14.793	27.261		19.865	16.272		10.144
49.239	47.126	18.597	17.963	37.828		5.917	30.22	5.495	5.072	13.736		32.756	33.39	37.405		5.283	13.736		6.974
28.952	9.298	19.442	38.673	41.843		12.891	22.401	5.072	32.967	65.934		45.224	32.756	8.876		11.623	6.129		14.582
26.416	16.484	5.072	21.133	24.725		27.05	18.808	37.405	5.495	44.379		25.148	47.126	14.793		15.85	22.401		8.242
29.375	49.028	12.891	5.072	34.446		19.02	31.277	26.627	26.416	8.876		33.39	36.56	12.891		29.375	21.344		8.03
15.85	9.721	7.185	9.932	8.242		9.721	5.072	27.261	8.242	25.782		11.623	15.216	13.948		7.608	9.087		8.876
20.287	13.314	10.355	26.627	22.189		30.643	51.353	17.329	23.035	31.277		5.706	5.706	9.298		10.355	8.242		5.283
39.518	19.231	5.072	24.091	8.03		15.638	13.948	20.287	31.065	49.662		10.989	25.993	68.893		18.174	6.129		8.664
67.414	16.061	23.669	8.242	7.608		11.2	24.514	44.168	6.551	21.133		9.721	5.495	12.891		23.457	32.333		7.819
21.767	48.605	8.242	16.272	5.706		9.721	8.03	19.654	23.246	27.684		13.102	9.51	35.08		23.035	12.257		8.664
10.566	25.148	53.466	15.004	84.954		16.061	27.895	41.209	23.88	19.865		12.468	12.257	40.786		20.076	9.721		21.344
27.895	22.823	24.514	19.654	21.978		13.948	12.257	30.854	19.654	15.638		8.876	12.046	8.03		15.638	5.706		6.34
20.499	12.891	58.115	8.242	33.39		19.442	8.453	37.194	45.013	6.762		15.427	9.298	5.706		19.865	8.664		11.834
6.34	10.144	8.876	9.51	13.948		18.597	9.298	6.551	8.242	16.061		23.035	11.2	37.616		5.495	8.876		13.102
16.272	21.767	15.85	6.34	17.752		17.963	6.551	10.355	11.834	22.401		9.298	32.545	10.144		10.355	19.865		30.22
12.046	10.778	16.061	10.355	28.741		5.495	22.189	39.518	49.662	6.974		21.767	18.808	24.303		16.695	7.396		14.159
19.231	43.534	23.035	32.967	12.468		8.664	19.442	46.492	34.869	9.932		28.952	39.518	11.834		16.272	23.246		21.344
20.71	43.111	10.355	34.024	14.159		13.736	14.159	26.205	49.662	15.427		39.518	49.451	15.638		6.762	7.396		26.839
6.34	21.978	25.571	13.525	29.163		43.322	44.168	9.721	7.185	10.778		25.993	16.272	23.035		9.51	13.525		10.144
39.941	43.534	15.638	6.129	17.118		6.974	52.409	5.706	38.039	8.03		50.93	43.111	10.566		8.242	5.072		33.179
17.118	5.495	14.37	16.272	34.869		12.68	16.484	5.917	23.035	20.499		65.512	23.88	16.061		19.654	7.396		10.355
7.819	16.695	8.242	49.239	80.939		7.608	30.431	29.163	7.185	66.146		6.129	8.453	19.654		15.638	12.257		46.704
11.2	31.699	13.102	22.823	19.442		9.087	48.817	24.303	42.9	9.087		17.118	9.51	44.802		9.721	27.895		27.684
34.658	65.089	58.538	13.948	27.473		74.599	25.148	40.575	38.25	17.963		39.096	20.921	21.555		11.834	6.551		5.283
21.555	18.174	10.355	6.974	24.303		30.643	15.004	8.242	65.934	28.529		25.782	10.566	38.673		24.303	14.37		10.566
37.616	38.673	9.298	6.974	6.551		7.819	38.673	11.412	9.298	24.725		55.157	34.235	24.725		7.396	5.072		15.638
24.091	51.353	31.699	13.948	6.129		33.601	12.257	15.427	16.906	23.669		39.307	7.396	8.876		15.004	6.129		9.721
6.551	14.159	9.51	25.359	30.643		5.706	19.865	28.741	40.152	20.076		18.808	36.56	17.54		8.664	5.283		7.185
9.932	24.725	19.865	30.22	6.34		14.793	6.129	8.876	9.087	92.35		30.22	9.932	25.993		13.102	10.566		10.355
23.88	6.551	9.087	39.941	25.148		6.762	30.009	10.566	12.468	34.869		9.721	40.786	39.307		15.216	25.993		9.298
47.337	7.608	62.13	50.93	16.906		25.782	8.242	47.549	7.396	6.129		12.891	27.261	67.202		5.283	15.216		7.608
36.771	13.102	28.529	13.736	15.427		11.2	76.923	45.647	83.475	6.551		24.303	44.59	18.597		14.793	5.283		43.111
8.242	20.499	48.183	6.551	30.854		5.283	7.185	5.283	21.978	32.545		9.51	24.725	7.608		5.495	9.932		7.396
20.287	17.963	27.261	10.566	24.091		5.917	17.963	15.004	32.333	41.843		24.514	11.834	24.091		5.283	8.876		11.623
8.242	24.091	87.701	34.869	35.503		7.819	6.974	44.59	13.948	10.144		13.736	5.283	22.401		28.107	11.412		6.974
17.54	50.296	25.359	23.88	20.921		20.499	21.344	5.706	74.81	26.839		7.819	30.009	40.998		45.436	6.129		5.706
32.545	8.664	18.597	38.25	36.982		7.185	5.283	10.566	7.608	12.891		11.2	39.518	46.915		15.427	11.2		10.144
26.839	9.298	15.85	7.185	41.209		27.684	42.477	5.706	15.004	29.797		11.2	14.582	26.205		9.721	25.993		9.087
5.072	66.568	6.34	29.163	71.852		27.261	50.085	6.34	46.07	12.468		41.209	14.582	24.725		15.85	6.762		45.013
20.921	10.989	70.584	20.71	6.551		23.457	11.834	8.03	33.39	13.736		21.133	49.028	77.135		9.932	46.915		12.68
18.174	17.54	27.05	6.129	31.911		25.148	39.307	23.669	33.601	23.669		45.013	27.05	25.148		26.416	7.819		5.706
11.2	24.937	8.242	5.495	64.032		22.612	42.054	41.843	23.246	8.876		45.013	6.762	13.525		20.287	12.891		41.632
11.412	15.216	11.2	23.669	28.318		15.427	65.512	9.932	6.129	22.612		8.03	12.68	19.231		13.948	13.525		28.741
40.364	54.945	10.355	10.989	26.416		6.34	8.876	11.2	11.623	47.549		30.643	31.065	24.303		5.706	5.495		8.664
6.34	13.314	36.771	24.725	7.819		5.495	14.159	5.283	21.555	9.087		53.677	12.046	5.495		5.706	13.314		16.272
33.812	14.37	35.08	25.359	32.333		5.495	8.876	40.786	52.621	9.298		40.998	13.525	5.495		6.762	17.54		7.396
26.627	17.752	19.654	37.828	30.22		11.834	34.869	10.989	28.318	14.159		25.993	7.608	15.638		7.185	13.314		9.932
36.982	23.035	29.163	22.401	11.412		5.706	25.359	40.786	19.231	7.819		11.412	51.353	35.714		9.51	13.314		10.144
9.51	36.982	41.843	22.189	52.832		41.843	53.677	34.024	24.303	9.721		6.34	16.695	8.664		42.477	10.778		13.102
47.126	19.442	19.02	15.427	6.762		8.664	27.895	12.68	8.664	16.695		27.473	8.876	35.292		7.819	8.876		25.993
19.865	39.73	5.706	13.102	7.185		5.917	23.669	7.819	12.257	10.566		76.712	33.179	13.102		29.797	8.876		8.664
56.213	19.865	19.654	69.316	9.721		12.468	9.51	15.427	50.719	8.03		8.242	8.453	5.495		8.242	6.974		15.004
28.529	15.427	21.555	21.133	44.59		11.412	5.495	39.941	38.039	5.072		30.22	5.706	36.137		13.948	23.669		8.876
24.725	57.481	50.93	88.969	24.303		5.283	12.257	43.534	73.542	39.941		50.085	28.107	16.272		11.2	10.989		9.298
23.88	18.386	68.47	40.152	19.442		39.307	6.974	6.974	23.246	46.492		31.065	22.189	7.819		8.876	13.736		10.355
16.484	27.261	5.283	54.945	19.654		27.895	59.383	14.37	11.412	23.669		19.654	48.605	45.858		5.706	8.664		7.819
6.34	13.736	70.795	8.664	38.039		26.627	10.566	26.205	22.401	25.359		8.242	7.819	15.85		6.762	19.442		9.721
56.213	42.477	57.693	8.876	10.355		14.37	30.643	23.669	5.495	48.183		16.061	21.978	35.503		5.283	12.68		38.462
6.129	18.386	5.283	5.917	50.296		5.706	38.25	8.664	34.446	54.1		45.436	7.185	30.22		5.072	9.721		10.355
7.608	8.03	16.906	34.024	10.566		6.974	9.721	42.688	33.812	10.355		10.989	22.823	56.425		19.02	12.046		20.71
55.791	9.932	31.277	6.762	7.608		8.876	43.745	5.495	39.307	17.963		13.314	15.638	13.314		10.144	7.185		11.2
51.564	26.839	96.788	11.2	18.386		15.004	7.396	5.495	9.298	19.231		83.263	28.529	61.285		11.834	21.133		27.895
37.828	29.163	24.937	13.102	11.412		19.231	30.22	9.721	41.843	9.932		5.495	5.072	81.573		25.571	11.623		9.51
22.612	19.865	5.706	18.174	5.495		28.529	24.091	22.401	21.555	15.638		36.771	10.989	52.198		23.669	14.37		8.242
39.096	21.133	6.762	14.582	61.074		8.664	28.952	6.34	38.673	10.989		9.932	39.518	9.087		12.891	8.242		47.76
14.793	27.895	64.878	30.854	49.451		64.032	26.416	27.684	59.595	53.677		55.368	68.893	27.895		28.741	10.778		8.242
7.185	7.396	5.495	15.638	25.148		7.608	14.582	18.597	15.216	18.808		28.107	30.009	31.699		22.823	5.495		10.778
28.952	39.096	7.396	26.627	5.917		19.442	26.627	14.793	27.473	6.129		49.239	35.292	28.952		9.51	7.396		9.298
29.797	28.318	18.386	75.021	8.664		20.287	53.677	18.597	17.118	10.355		20.287	17.54	34.869		19.231	12.468		6.762
10.566	68.893	10.355	12.68	35.926		19.442	47.126	24.303	38.25	32.122		68.47	27.261	8.876		19.02	6.762		8.242
27.05	10.144	31.911	9.087	62.553		22.823	10.355	17.963	31.911	6.762		31.065	17.963	21.133		18.174	12.468		13.314
20.921	5.283	30.009	7.819	12.257		12.257	20.076	26.627	36.56	25.359		7.608	10.144	8.242		12.257	8.453		10.566
29.163	38.039	72.274	5.495	26.416		15.85	23.669	5.495	50.085	6.129		12.891	46.704	57.27		9.087	8.03		11.412
31.277	24.091	14.582	7.185	5.706		58.538	30.643	10.778	10.989	9.51		8.876	37.405	17.963		10.355	8.03		6.551
44.59	8.876	33.812	19.02	27.05		10.566	15.85	13.948	82.207	14.793		24.725	8.664	25.571		6.34	26.627		32.545
20.71	13.102	26.839	6.762	14.37		9.721	34.658	57.059	20.076	11.412		48.605	8.242	62.13		14.793	14.582		12.891
31.911	12.257	11.412	24.937	5.917		5.072	64.244	5.917	35.08	38.462		31.699	59.595	7.608		10.144	28.529		5.072
29.797	27.895	51.564	5.283	28.952		25.782	31.488	28.529	11.834	19.442		34.869	58.749	27.895		12.046	7.396		31.911
42.054	23.457	41.42	20.076	19.02		51.141	5.917	36.982	6.129	13.102		75.867	9.51	21.133		9.932	12.891		12.891
21.133	44.379	54.523	17.963	31.277		5.495	8.876	24.937	15.427	5.495		34.658	22.189	9.087		7.185	10.355		12.68
12.257	14.582	13.736	33.179	59.806		63.61	27.261	43.534	33.39	23.88		19.231	10.144	28.318		8.876	5.495		23.669
36.982	50.507	22.612	15.216	19.231		58.961	12.046	12.68	75.021	13.525		27.895	43.534	10.355		16.695	6.762		25.571
32.545	27.261	29.375	30.22	17.54		49.662	6.974	19.231	15.427	25.148		17.118	25.993	43.745		14.793	6.762		9.51
7.608	33.39	29.375	40.364	14.37		6.974	15.004	6.551	26.627	64.455		63.61	6.974	10.355		17.963	13.948		8.664
36.348	51.987	16.272	16.695	21.555		12.257	11.2	31.911	11.834	23.88		10.144	6.34	13.525		8.242	13.102		11.412
39.941	23.246	30.854	35.926	19.02		8.242	13.102	12.468	6.762	17.752		22.189	35.714	14.582		9.087	16.484		12.046
45.436	6.974	22.401	45.013	16.061		11.412	28.952	20.71	61.074	12.468		17.329	9.51	32.122		11.834	6.551		6.34
11.834	24.725	53.255	52.409	21.344		13.525	5.072	6.129	90.026	19.865		17.963	15.638	8.664		22.823	15.85		7.396
46.281	32.122	51.564	9.721	6.129		40.152	25.571	9.087	26.416	20.076		23.035	11.623	44.802		17.54	10.778		16.906
30.431	24.303	28.318	15.004	7.608		36.982	64.244	38.673	15.638	23.035		13.736	34.024	5.917		13.314	20.921		43.322
7.819	17.329	64.666	9.932	9.298		12.891	11.412	35.08	42.9	16.061		27.261	42.9	11.834		8.03	19.231		26.205
17.752	6.34	27.261	17.329	95.309		9.932	87.067	29.797	12.046	9.087		34.869	8.453	8.242		11.412	11.412		7.185
6.129	31.488	36.348	10.355	23.669		23.457	12.891	30.431	9.721	33.601		10.355	28.318	25.993		24.303	6.762		12.468
40.364	11.412	16.695	25.359	5.706		9.298	5.917	20.71	24.937	5.072		8.03	52.621	26.416		6.551	14.159		8.453
39.518	7.396	31.277	98.902	8.03		7.185	30.643	46.07	35.292	27.684		16.695	30.854	24.303		7.396	6.762		23.035
25.359	24.091	16.695	15.638	6.129		42.054	8.664	42.688	25.993	41.632		27.895	6.129	49.028		8.453	12.046		35.714
19.865	52.198	14.582	11.623	59.172		7.819	5.706	16.484	34.869	23.035		33.812	23.246	25.782		6.129	18.174		6.129
24.514	8.03	19.654	14.37	20.499		27.261	25.993	9.721	34.658	10.778		8.242	18.174	48.183		5.495	5.495		8.876
14.582	14.37	16.484	24.937	13.948		7.396	10.566	20.287	32.756	67.625		11.623	5.706	25.148		17.963	10.355		42.688
35.292	20.499	49.028	17.329	13.736		12.68	24.937	21.344	14.793	7.608		21.133	16.484	21.555		14.37	13.314		6.34
24.514	11.834	44.379	48.605	21.767		19.865	16.906	6.974	43.956	34.024		18.808	20.921	42.054		16.061	5.283		6.551
17.54	27.473	8.242	5.917	31.699		16.484	24.303	6.129	12.891	37.828		7.185	13.314	12.257		10.144	6.129		29.163
45.224	9.721	5.706	20.287	37.616		7.185	23.88	39.73	44.802	14.37		20.921	52.621	82.207		5.072	33.39		11.2
12.468	23.457	5.706	25.359	6.762		42.477	9.932	9.721	8.03	5.283		14.582	7.185	18.386		5.917	17.329		24.303
10.778	32.967	48.183	56.636	6.34		9.298	15.638	13.102	9.51	17.963		54.523	53.677	13.948		9.51	26.839		8.876
29.586	13.525	10.778	15.216	9.298		11.2	34.658	34.446	5.495	10.566		40.152	77.557	5.283		13.525	28.318		6.974
41.843	23.457	52.409	5.706	44.168		35.08	5.072	12.257	22.823	36.56		23.457	43.322	55.579		14.793	9.51		5.917
17.54	24.937	24.514	30.643	31.911		17.54	12.68	13.525	19.231	11.834		5.917	13.736	46.492		22.401	5.283		20.499
34.235	23.669	19.02	18.808	15.427		17.963	44.59	36.348	13.948	22.401		16.695	27.895	23.88		11.623	6.551		6.551
10.355	36.56	36.137	25.782	5.072		8.242	15.427	9.932	39.518	5.072		18.386	33.179	33.601		28.318	8.453		7.185
13.525	30.22	62.764	18.597	10.989		5.706	11.2	20.921	11.2	52.832		35.926	14.793	24.937		9.51	27.684		18.174
7.819	18.386	64.032	35.503	37.405		8.03	8.876	24.303	29.797	13.102		11.623	36.771	54.945		25.782	11.834		7.608
38.884	21.133	29.163	23.669	24.937		20.71	5.917	10.355	10.144	57.059		42.688	13.736	6.129		21.767	9.298		10.355
12.68	38.673	12.046	6.974	14.582		5.917	54.523	8.453	19.231	7.819		39.307	24.091	23.457		15.85	10.355		5.072
46.281	22.823	68.048	18.386	18.808		17.329	39.941	23.457	37.616	32.545		20.499	14.159	11.2		6.974	5.072		5.072
17.54	10.355	8.876	15.85	17.329		6.762	6.762	5.072	65.512	5.495		53.466	10.778	15.427		8.664	8.03		6.762
27.05	14.37	24.303	27.895	76.923		24.303	13.102	8.03	43.956	29.375		5.917	75.233	21.133		11.623	5.072		16.272
32.333	13.736	8.876	27.895	23.035		32.122	55.579	23.88	50.085	8.664		51.564	49.451	14.793		6.34	14.582		45.436
19.02	34.446	36.56	13.525	10.566		23.88	7.819	13.525	45.858	18.597		22.823	20.287	26.839		5.706	5.283		6.129
5.072	29.586	35.714	17.752	9.51		46.704	10.989	10.355	49.662	16.906		6.974	21.767	28.318		5.706	7.608		6.129
23.246	13.525	7.185	6.34	22.612		6.34	51.141	20.921	13.736	19.654		56.636	6.34	8.876		7.185	19.442		6.762
19.865	7.185	97.422	52.832	27.473		87.701	22.612	10.566	64.032	28.107		66.78	10.989	39.307		6.551	10.778		23.88
25.782	7.608	11.2	14.159	7.819		34.869	25.148	9.087	17.963	7.819		38.884	21.555	57.904		31.488	31.277		50.085
21.767	15.216	21.555	5.072	7.185		5.917	18.808	12.68	10.778	17.54		18.174	36.982	11.623		20.71	8.242		6.974
27.05	19.865	49.028	6.762	64.878		8.03	5.283	6.974	12.891	8.664		17.54	5.706	29.163		42.054	12.468		10.778
27.684	6.129	46.281	13.525	39.941		5.283	61.496	12.891	16.695	9.51		30.009	6.974	62.764		5.283	12.468		6.551
12.68	35.714	15.638	28.952	5.706		14.582	51.353	49.662	25.993	15.427		12.468	20.921	77.98		10.355	10.566		30.009
17.752	22.612	12.257	8.242	63.61		23.457	6.551	13.314	37.405	14.582		48.183	22.401	16.272		28.741	5.917		20.921
16.484	21.344	84.531	7.608	5.072		31.488	44.168	5.072	73.331	33.179		36.348	27.473	16.906		14.37	5.706		36.56
6.974	11.412	31.699	23.246	7.185		9.51	21.344	18.597	38.039	42.688		5.495	38.039	18.174		17.329	6.129		11.412
23.88	8.03	20.287	21.767	20.499		14.793	20.71	34.869	49.873	21.344		17.329	45.858	22.401		12.046	5.917		7.819
33.39	19.231	27.05	31.065	85.377		5.495	5.917	26.627	30.009	23.035		12.68	26.205	24.514		8.453	23.669		8.242
14.582	52.832	15.85	25.571	5.495		5.072	40.786	19.442	16.061	13.102		37.616	27.684	5.706		15.85	13.102		12.046
19.865	22.612	10.989	7.396	9.932		22.401	49.873	11.412	10.778	6.762		22.612	8.242	50.507		6.129	6.34		30.009
31.065	34.235	12.891	10.989	41.209		54.311	28.318	26.839	22.401	6.551		11.623	14.159	23.88		19.654	8.03		13.102
32.333	6.762	18.808	10.355	5.072		5.072	7.396	26.416	51.141	6.974		19.442	7.608	30.431		20.921	5.072		6.762
21.344	9.932	16.695	30.854	34.024		5.283	24.937	8.03	6.762	12.257		5.072	7.819	67.202		8.03	9.51		9.51
27.473	15.004	6.551	58.538	8.664		5.917	5.917	35.714	27.895	7.608		49.451	27.261	7.819		11.412	10.144		6.129
10.778	6.551	41.632	21.555	27.684		21.978	28.952	45.436	5.072	18.808		17.329	33.179	32.967		9.087	9.932		5.706
34.024	14.159	5.283	23.457	16.061		7.185	16.484	9.298	27.473	21.133		14.793	56.002	24.937		17.752	10.566		19.02
25.148	27.895	14.159	8.453	12.891		22.612	27.261	23.669	6.974	29.586		78.614	6.129	40.998		23.457	16.906		5.917
21.978	8.03	26.205	23.035	18.174		43.745	25.782	15.216	8.242	21.344		6.551	6.551	9.51		19.02	6.974		18.808
49.451	17.329	55.368	48.817	6.129		87.067	13.525	5.495	14.159	27.684		14.37	8.664	24.514		9.087	22.401		5.917
17.752	12.68	50.93	10.989	10.144		24.514	45.647	27.261	62.13	8.876		30.643	61.285	42.266		5.283	6.762		6.34
10.778	15.427	34.235	23.457	35.926		6.551	30.009	59.595	72.486	30.009		28.952	27.473	61.074		10.144	19.442		12.891
10.566	7.396	16.061	17.118	19.865		25.148	15.004	17.54	29.163	11.623		47.76	43.745	75.233		14.793	7.396		11.412
53.889	33.179	14.37	27.05	40.998		6.129	32.122	31.911	49.028	6.762		24.725	17.54	6.974		6.34	7.819		15.427
9.932	18.597	64.878	38.673	8.242		17.963	12.891	33.812	16.272	26.416		28.107	19.865	19.865		11.2	27.05		6.551
11.834	12.891	17.963	11.412	6.762		66.146	5.283	16.061	6.762	15.638		7.185	43.322	45.858		13.736	10.778		7.396
31.699	6.551	30.431	8.242	11.412		34.446	55.157	28.529	25.359	30.22		5.283	10.566	37.194		11.412	18.174		32.967
24.725	21.133	68.47	28.952	42.266		15.427	19.231	31.488	19.02	17.752		36.137	11.834	15.85		15.004	12.046		10.144
42.477	25.571	71.429	5.917	79.037		30.431	15.638	34.869	51.987	20.71		32.545	8.876	23.035		8.664	6.551		5.072
21.133	38.673	8.453	13.102	15.004		48.817	12.046	42.477	30.009	8.664		19.231	10.355	22.189		8.876	18.386		9.51
20.287	24.725	6.34	6.129	10.566		7.185	36.137	22.401	20.076	5.072		22.401	41.843	31.277		17.54	8.453		12.68
12.891	47.337	8.03	17.963	19.865		6.129	5.283	5.283	31.277	5.072		7.396	32.545	5.706		18.386	7.608		21.767
8.876	31.277	16.061	20.076	5.072		17.118	40.575	35.292	47.126	7.819		28.529	50.93	38.673		5.495	10.778		6.762
18.597	23.669	44.802	5.495	10.989		6.34	6.551	26.839	30.854	10.355		40.786	23.246	24.303		5.283	5.917		11.412
37.194	5.283	25.782	27.473	6.129		24.091	14.793	18.808	8.03	8.876		33.179	10.566	32.333		5.495	6.762		5.917
50.93	38.039	32.756	31.911	6.129		5.495	8.664	31.065	73.754	59.595		12.68	7.608	50.93		6.34	5.283		5.495
29.797	38.884	5.495	10.778	33.812		17.118	45.858	23.035	9.298	19.654		12.046	7.608	81.15		9.298	24.725		5.072
35.08	18.597	8.453	9.298	39.518		62.764	18.386	24.937	15.216	17.118		17.329	40.998	10.144		13.314	6.129		8.664
35.503	37.616	40.152	12.046	20.287		20.076	32.967	19.654	17.752	48.605		5.917	8.664	26.205		5.072	9.721		5.283
16.061	20.287	23.88	13.736	60.229		30.643	23.035	22.401	5.706	30.22		53.677	21.133	29.797		16.695	5.917		19.231
42.688	32.122	45.013	54.523	26.205		19.865	29.586	7.185	64.878	40.998		25.993	17.54	33.39		13.736	7.608		11.412
31.488	16.906	18.808	46.492	28.107		6.34	19.654	9.51	36.982	51.353		41.632	73.965	6.974		11.623	7.185		15.638
21.555	15.427	11.2	5.283	43.111		11.834	20.921	32.545	25.782	54.734		25.782	6.129	9.087		35.08	8.242		7.185
11.2	23.457	13.102	27.895	28.952		13.736	49.028	49.662	57.27	16.061		14.37	5.917	14.793		20.076	5.917		6.762
20.076	5.072	12.68	29.586	12.257		37.405	8.242	24.725	34.024	36.137		24.091	62.764	10.989		9.932	9.932		27.684
19.865	40.998	8.453	65.089	8.876		12.046	16.484	5.706	11.623	26.205		9.087	5.072	11.2		23.88	6.974		7.608
17.752	6.551	30.009	30.431	6.129		31.488	8.664	44.59	31.488	8.664		25.359	20.499	23.88		15.85	7.396		22.401
10.778	28.952	51.987	100.381	25.359		23.669	69.104	25.148	41.42	85.799		25.571	27.261	7.396		7.819	5.917		11.412
38.462	29.375	33.601	9.721	8.453		29.586	6.34	5.495	24.091	22.612		15.638	69.738	29.163		18.386	12.257		14.793
8.664	6.129	21.767	8.03	7.608		28.107	31.065	19.654	13.102	6.974		8.453	17.963	14.793		8.876	7.819		6.551
29.797	37.828	16.695	9.51	33.601		17.118	34.658	7.396	14.37	31.065		36.348	36.348	40.364		13.525	5.706		17.329
19.231	21.978	10.778	13.736	6.34		55.157	13.314	6.551	7.396	28.107		79.037	6.34	36.771		5.706	9.932		12.046
18.174	41.42	9.087	44.59	16.272		5.706	20.499	44.168	39.73	23.88		19.654	63.398	32.967		9.087	9.298		5.706
63.398	25.359	65.512	5.917	5.283		19.654	41.632	9.298	40.998	27.473		46.915	47.337	56.847		47.126	5.706		5.706
28.741	6.551	16.061	7.608	54.311		17.54	14.37	24.725	42.266	36.982		6.34	19.231	45.647		5.495	5.706		11.412
28.318	18.174	5.706	9.087	86.222		6.974	15.638	21.555	56.847	14.793		42.477	10.989	50.719		8.453	12.046		30.431
29.163	58.961	10.355	39.73	29.163		30.22	41.42	16.272	72.908	31.699		32.333	9.087	12.046		9.298	7.608		6.34
53.677	19.231	13.314	29.797	15.004		14.37	5.283	71.64	27.05	6.974		27.684	6.551	28.952		23.669	5.917		5.072
25.148	8.876	28.107	27.261	9.298		51.353	39.73	36.56	62.976	5.706		5.495	54.734	19.865		11.834	31.065		18.597
15.216	7.608	50.085	19.442	35.292		54.523	28.107	8.242	12.68	10.144		19.02	5.283	27.895		10.144	8.03		7.819
17.54	9.932	31.277	25.993	24.091		5.706	12.257	49.239	11.834	17.752		29.375	6.551	5.706		8.242	10.144		8.664
68.048	24.725	13.948	25.148	32.122		6.129	7.185	25.571	65.723	23.246		56.847	5.072	28.741		16.061	12.046		23.669
9.51	35.503	6.974	36.56	42.266		10.778	20.71	9.51	80.939	12.257		33.39	39.73	16.061		9.51	7.819		6.129
37.194	6.129	30.854	31.277	30.22		20.287	20.499	42.477	25.359	18.597		79.459	17.118	14.793		8.242	6.974		7.396
26.205	32.122	21.978	22.189	58.538		45.647	25.782	68.682	45.858	46.915		36.771	8.876	16.484		12.257	8.242		11.2
16.272	39.307	18.386	6.129	8.453		25.782	42.477	6.129	9.087	33.601		37.194	5.072	9.087		5.283			9.298
8.03	8.876	32.333	6.34	27.05		23.246	37.616	6.34	18.597	15.85		23.035	83.475	6.551		13.525			9.932
15.427	46.704	51.775	26.839	12.891		42.266	7.185	7.396	6.34	16.484		57.27	35.503	6.34		5.706			24.303
26.416	21.767	81.573	10.989	16.484		12.68	53.255	20.076	12.891	16.061		54.311	11.623	25.782		28.318			7.185
13.102	6.974	35.292	21.344	16.484		8.242	13.102	10.778	24.091	9.087		28.318	31.065	23.669		9.932			20.287
5.072	13.736	9.932	6.129	7.819		27.473	42.9	13.948	31.488	23.035		8.03	60.862	5.495		10.566			5.283
19.442	38.25	40.998	62.764	24.514		10.989	10.566	81.573	13.314	46.492		35.292	51.353	32.545		28.529			6.129
5.495	16.906	21.555	21.555	7.185		43.322	18.386	18.808	22.612	25.148		8.876	8.876	48.394		7.608			6.974
40.998	31.277	34.235	86.222	5.917		52.198	7.608	39.096	32.545	12.68		12.046	21.344	38.884		9.298			11.623
51.353	7.185	22.401	8.03	16.061		6.34	20.076	14.37	71.218	9.087		55.368	15.004	27.261		23.457			13.525
27.05	15.004	8.664	18.597	15.216		34.446	23.457	15.216	28.529	8.876		21.767	5.283	15.638		8.453			7.396
12.891	26.627	22.612	9.932	15.004		37.616	79.882	18.808	12.68	5.495		28.952	15.004	25.571		7.185			6.129
17.54	20.71	17.329	8.242	35.08		7.608	26.839	25.359	5.706	6.974		16.061	30.431	19.865		12.68			16.061
7.608	21.133	27.05	6.34	6.34		5.283	7.185	35.08	10.989	7.608		17.54	63.187	6.974		8.03			6.762
22.823	24.725	21.767	7.396	77.557		55.157	6.762	39.518	48.394	37.194		26.416	30.643	5.917		9.298			7.185
25.782	8.876	43.111	5.917	31.065		45.858	10.144	5.706	30.643	37.194		21.133	35.926	17.752		6.762			10.778
8.453	11.2	8.453	12.68	27.895		21.978	5.917	18.597	48.817	32.333		8.242	36.56	5.072		10.355			5.495
5.283	54.945	27.473	23.457	39.518		54.311	24.303	6.762	15.216	58.538		12.257	24.091	13.102		12.257			5.283
10.355	21.555	6.129	8.664	38.25		5.072	5.495	14.582	61.496	12.68		6.129	60.651	10.778		6.129			6.34
39.518	12.468	50.93	17.963	13.314		24.091	15.638	15.427	17.752	29.586		33.812	19.654	6.129		19.865			6.974
54.945	15.85	15.638	6.129	13.736		39.518	25.782	21.133	15.85	70.161		22.823	5.283	5.072		12.68			14.793
6.34	9.932	9.51	16.484	5.283		34.024	38.25	28.529	27.05	7.396		23.035	7.185	7.185		10.989			14.793
28.107	10.566	70.161	9.932	6.974		18.597	16.272	10.355	40.364	56.425		59.806	32.756	18.597		12.257			14.37
13.314	31.488	21.133	20.287	35.503		7.608	13.102	48.605	35.292	26.416		6.762	56.425	74.387		12.891			13.525
34.024	44.59	6.551	8.453	14.37		7.608	5.706	31.699	66.568	29.586		59.383	8.876	6.974		31.488			7.396
33.179	31.065	31.911	7.185	51.987		77.98	6.129	12.468	17.963	20.921		42.477	8.242	18.174		26.205			13.736
56.636	11.834	5.283	6.762	93.407		13.736	55.157	32.756	34.446	10.778		10.144	27.895	18.386		6.762			8.453
17.118	7.819	15.216	65.934	28.318		13.102	8.453	28.952	43.111	24.725		42.054	55.791	5.283		21.133			6.762
40.364	55.157	40.998	12.891	15.216		9.087	59.595	24.937	40.786	21.767		9.51	45.647	32.122		5.283			11.2
6.974	8.876	12.891	10.566	6.34		5.072	18.386	6.129	34.446	37.405		43.322	54.311	58.115		10.355			6.762
17.752	30.854	87.279	13.102	7.185		5.495	8.242	45.436	38.039	5.072		33.179	8.453	9.087		8.242			23.246
40.998	24.937	54.734	8.242	28.952		5.072	27.261	53.889	18.386	33.179		13.736	6.551	53.889		11.2			7.396
37.616	15.638	10.989	9.298	9.932		23.246	6.762	18.808	58.115	15.85		28.529	7.185	25.359		8.453			16.061
14.582	37.405	16.061	25.993	32.756		62.764	27.261	23.246	30.643	10.778		30.643	27.895	99.747		5.706			6.762
12.68	22.823	10.144	18.808	19.654		9.721	31.488	31.277	16.695	6.762		9.932	27.895	57.481		5.072			5.706
6.34	38.25	29.797	36.56	60.229		18.386	22.823	27.05	73.965	17.752		10.566	9.298	44.59		29.586			6.34
15.004	9.721	66.991	46.704	35.714		60.229	5.917	12.046	21.555	14.159		36.348	33.39	63.187		14.37			5.495
	6.551	41.42	31.065	19.231		24.303	25.993	15.638	21.555	8.03		20.921	6.34	56.636		12.468			16.695
	13.948	16.695	6.762	25.359		18.597	23.035	25.148	12.046	44.168		33.601	23.88	32.122		10.144			5.706
	32.333	23.88	92.35	8.453		30.854	36.982	30.431	39.096	13.736		28.741	21.344	22.612		22.401
	27.05	38.039	13.736	23.035		20.499	37.616	17.329	89.814	21.767		19.654	22.612	54.945		30.643
	8.876	36.348	34.235	24.514		37.405	6.974	22.189	13.736	36.982		77.557	25.782	10.566		50.93
	5.706	51.775	10.566	63.821		24.937	49.662	18.386	24.303	33.812		5.283	16.484	42.688		18.808
	14.793	30.431	23.457	68.682		45.858	31.277	7.608	19.02	46.915		5.706	19.442	23.246		9.932
	5.917	43.111	21.555	9.721		9.932	19.865	5.706	15.85	10.144		11.623	25.571	33.39		7.819
	20.076	32.545	10.144	13.102		37.194	6.34	9.721	15.216	58.327		21.555	24.725	50.93		35.926
	5.917	15.004	27.895	22.612		22.189	18.386	15.427	12.046	5.283		30.643	16.061	44.379		7.396
	10.778	51.353	79.037	24.091		28.318	5.495	13.948	15.85	40.152		40.786	6.551	6.762		23.457
	8.876	38.25	72.486	10.144		77.135	5.706	17.329	39.518	29.375		9.721	13.525	7.819		6.551
	19.654	23.035	10.778	45.013		8.03	9.721	7.396	7.185	34.446		7.819	10.778	33.39		27.684
	30.009	38.039	26.627	12.257		36.982	31.277	34.446	8.664	30.009		22.823	6.762	38.673		17.752
	22.823	39.518	9.087	17.963		15.216	5.495	34.869	12.468	13.314		25.782	8.876	85.377		10.566
	12.468	10.778	7.819	8.664		24.091	12.257	17.963	5.283	5.283		10.144	20.921	34.235		19.231
	48.605	5.072	22.401	50.93		23.246	16.484	11.623	9.51	20.71		44.379	6.34	42.9		6.551
	26.416	49.873	11.834	10.778		42.9	28.741	28.318	10.989	22.189		16.695	13.736	11.834		5.283
	5.706	10.144	7.185	25.359		43.956	15.216	22.401	72.063	5.495		16.272	7.608	17.54		9.932
	30.854	42.688	5.072	74.599		25.148	24.091	6.974	21.978	15.85		5.917	83.475	14.159		9.087
	66.357	16.906	25.782	16.272		16.272	20.71	22.823	13.102	35.714		13.314	10.566	26.416		19.231
	43.534	46.915	17.54	7.608		8.453	12.046	23.457	13.736	6.974		20.71	31.277	6.974		21.555
	31.911	27.895	12.68	9.087		7.396	46.07	6.762	38.884	10.566		12.257	32.756	27.261		6.974
	36.771	28.318	9.298	18.386		51.987	35.926	23.88	10.355	16.061		6.762	44.59	5.283		25.148
	16.272	27.05	8.664	13.736		16.906	35.08	28.952	33.601	13.736		7.819	23.669	11.2		7.396
	7.608	5.495	8.242	10.144		5.917	76.712	31.911	16.272	5.072		36.771	57.693	46.281		25.359
	22.612	22.189	32.756	13.525		6.551	6.762	6.34	21.978	40.998		30.431	13.948	36.771		16.906
	25.782	19.442	65.934	70.161		5.495	5.283	38.673	39.73	50.085		30.431	39.307	58.538		5.283
	20.71	5.283	5.917	61.496		17.752	26.416	24.303	5.917	32.333		12.891	32.967	30.854		19.02
	5.072	24.514	21.133	8.453		17.118	40.364	5.283	11.834	9.51		12.468	77.98	14.582		20.71
	36.982	24.937	5.072	8.03		15.216	10.989	20.499	54.1	6.34		15.85	7.819	19.02		6.129
	15.638	6.34	14.793	23.035		6.974	9.51	29.375	36.137	21.555		5.283	38.673	9.721		16.906
	15.004	69.95	32.967	27.895		6.129	21.133	10.778	25.782	55.157		34.024	5.072	20.287		9.932
	6.974	20.71	40.786	16.695		14.582	34.024	59.172	98.268	9.932		37.405	47.76	44.802		6.129
	18.386	51.353	30.22	61.285		15.004	19.02	27.684	26.416	47.337		14.793	27.895	46.07		23.457
	17.752	34.446	10.355	33.812		14.159	41.632	18.808	47.126	15.216		33.179	25.993	36.348		5.706
	9.298	5.917	48.394	25.571		11.623	25.148	34.446	47.971	10.778		17.54	16.484	14.793		5.917
	5.072	40.575	6.551	25.993		77.346	12.257	22.401	12.046	51.141		37.616	6.129	38.884		11.2
	23.669	13.525	8.03	27.895		10.355	38.673	6.129	29.163	8.664		5.072	13.736	12.468		7.185
	5.917	39.518	9.087	6.974		31.277	24.725	27.261	26.627	54.311		26.416	65.3	21.978		20.076
	11.412	31.911	27.261	5.706		9.087	58.538	5.283	5.917	7.396		8.876	46.492	26.839		9.298
	36.348	72.908	15.004	27.05		7.185	18.386	14.793	93.618	5.495		6.551	8.242	42.477		25.148
	6.129	39.307	9.087	52.198		9.51	73.965	37.616	20.499	17.752		69.104	15.216	19.654		12.046
	30.854	24.725	17.329	28.741		19.654	8.876	29.163	7.185	6.974		23.246	21.344	9.298		5.072
	9.721	49.451	35.714	46.915		7.396	20.287	44.379	6.129	14.793		38.673	17.54	14.793		24.937
	33.179	30.431	28.107	45.858		6.551	9.51	18.808	15.427	38.884		25.782	48.605	6.34		37.405
	36.982	60.44	8.664	34.235		34.024	9.721	12.046	9.721	14.37		10.355	12.257	17.54		7.819
	5.495	36.348	11.2	35.292		7.396	6.551	22.612	9.932	44.379		11.412	8.876	20.499		17.329
	38.25	26.416	74.387	13.314		28.741	8.03	8.03	11.834	15.004		11.834	5.072	23.457		7.396
	12.468	34.446	20.499	25.571		9.298	20.287	5.072	22.612	33.601		23.035	24.514	11.2		17.752
	19.02	5.072	9.298	21.344		15.216	35.926	6.34	16.695	18.808		43.111	10.144	12.257		6.34
	6.34	15.004	9.087	46.07		33.39	20.287	5.917	54.734	17.752		72.908	17.54	42.266		5.072
	6.34	57.481	8.242	29.797		39.73	31.911	42.688	17.963	79.459		52.198	10.355	21.555		5.495
	5.495	9.932	5.072	23.035		9.721	26.205	9.932	89.814	7.396		36.771	36.348	65.089		16.484
	5.283	59.383	36.348	21.344		5.072	31.699	13.525	6.129	9.51		37.405	35.714	56.425		5.495
	21.344	15.427	16.906	13.948		10.355	6.762	15.85	28.107	10.778		5.495	6.551	38.673		12.68
	47.549	6.762	30.22	7.819		8.664	9.932	29.163	10.566	12.046		15.638	13.102	42.477		6.974
	10.778	10.778	13.102	10.989		32.756	16.906	46.492	25.993	8.664		20.076	6.762	18.174		23.88
	25.782	5.706	65.3	63.61		24.091	20.71	12.891	31.699	54.734		18.597	33.39	107.777		5.283
	59.595	30.009	15.216	5.283		6.129	32.756	34.024	24.091	9.932		24.514	25.993	30.009		7.396
	6.762	9.087	8.453	6.34		11.623	11.623	14.793	21.555	80.305		33.601	26.627	24.091		25.571
	42.477	68.47	5.072	11.412		10.355	62.342	13.102	12.68	17.118		12.891	15.638	40.364		6.129
	31.911	13.948	18.597	6.762		27.261	97.845	38.884	47.337	11.623		66.357	21.133	11.834		9.721
	22.612	30.009	29.586	17.752		13.525	12.891	5.917	27.05	17.329		13.314	13.102	19.02		9.51
	16.906	6.551	62.764	12.046		15.85	33.179	5.917	6.974	25.571		27.684	25.571	6.34		18.174
	15.004	73.965	10.566	12.257		42.054	19.654	19.442	7.185	18.174		27.684	8.664	8.453		6.762
	15.004	52.621	28.741	23.88		44.168	34.024	11.2	35.292	19.442		13.736	36.982	44.168		9.721
	35.503	22.823	8.664	18.386		28.318	11.834	11.412	51.141	5.495		42.9	25.148	10.778		10.989
	39.73	31.065	25.782	67.414		15.638	10.989	40.575	45.858	7.396		32.756	17.963	15.85		6.34
	37.828	60.862	9.298	5.283		44.379	11.834	21.555	65.089	54.945		34.024	21.344	28.318		13.102
	19.231	49.239	23.246	11.834		12.046	5.917	45.013	31.277	5.917		18.386	9.932	26.205		6.762
	52.621	86.433	65.089	22.189		5.283	24.725	47.971	76.289	41.632		6.129	17.752	8.876		5.917
	18.597	5.072	5.706	9.087		8.664	74.387	5.706	58.749	51.775		5.072	9.932	6.762		20.921
	38.884	35.292	13.525	54.311		5.917	20.076	19.865	32.967	9.087		55.368	39.307	20.499		10.566
	15.85	5.706	43.956	10.144		10.355	29.797	14.582	14.793	16.272		90.448	16.272	27.261		7.396
	6.762	37.194	14.159	29.586		5.283	27.684	18.597	30.22	15.216		5.283	12.257	24.303		7.608
	19.865	12.257	11.834	15.85		5.917	10.778	6.551	28.529	10.144		26.416	19.865	45.436		12.468
	25.782	10.144	23.457	76.289		24.303	27.261	18.597	15.427	53.466		7.185	15.85	17.752		23.457
	9.721	14.793	21.978	51.141		11.623	36.348	19.654	36.56	7.608		66.146	15.85	13.314		20.076
	7.396	14.159	27.261	41.843		25.571	20.71	8.03	47.549	63.187		25.571	31.488	25.148		6.974
	23.457	7.608	44.379	6.129		17.118	38.884	23.457	45.436	20.499		38.884	6.762	31.911		8.242
	12.257	28.741	13.314	53.043		7.185	56.425	24.303	30.431	11.412		64.032	24.725	14.582		24.091
	24.937	25.571	24.725	71.852		93.83	5.072	14.582	5.072	40.575		24.937	20.499	6.34		30.854
	5.706	24.725	14.793	39.941		5.072	27.05	58.749	11.2	5.706		15.427	24.725	40.786		6.34
	32.333	27.684	12.257	83.475		15.85	21.978	31.277	46.704	27.684		55.579	5.072	66.991		9.087
	23.035	39.096	63.187	17.752		6.34	38.462	11.623	26.839	8.664		19.231	23.669	36.137		10.566
	7.819	7.396	12.468	45.858		17.54	5.283	19.654	10.144	19.02		20.287	36.348	42.9		25.571
	23.88	67.836	23.88	43.322		12.257	14.793	25.359	33.601	29.586		58.538	27.261	88.335		12.468
	11.623	18.597	7.396	37.616		27.895	18.808	8.664	82.207	51.987		38.25	24.937	46.281		24.303
	17.329	32.967	13.102	12.68		17.329	54.734	62.553	12.68	21.978		26.205	25.782	25.571		8.242
	17.752	11.412	10.989	39.307		10.144	27.473	9.721	42.266	15.004		19.02	6.129	19.02		15.638
	22.189	10.355	6.974	23.457		18.174	65.723	32.545	28.529	12.046		23.457	5.917	8.242		26.627
	13.736	79.459	10.144	15.638		10.778	27.261	8.242	6.34	5.706		8.242	6.129	27.684		9.721
	10.144	36.982	88.546	18.597		67.414	12.257	5.072	34.658	9.51		41.209	14.159	43.111		5.706
	41.632	47.549	72.697	82.418		66.991	5.495	12.68	31.065	10.778		17.752	21.555	5.495		22.401
	20.499	41.209	9.932	61.285		47.971	9.932	6.551	13.736	8.876		12.68	5.495	42.054		10.989
	12.046	18.386	15.216	19.865		24.303	19.231	16.695	16.695	78.825		18.386	37.194	18.386		32.333
	8.03	20.287	12.891	17.118		52.832	8.664	19.442	9.932	7.608		12.891	11.834	5.495		23.035
	12.468	21.767	27.684	31.699		21.555	10.566	7.819	31.699	6.974		38.884	6.974	43.111		19.02
	5.072	14.37	5.072	43.322		12.046	33.179	21.344	33.179	6.34		29.375	10.778	21.555		9.721
	15.216	24.303	8.242	40.364		6.129	10.566	25.782	6.762	38.462		23.457	45.858	67.414		18.386
	41.209	28.318	44.379	41.42		10.566	10.778	43.322	33.39	53.889		6.762	7.819	34.869		9.932
	19.865	44.802	10.566	15.85		15.427	12.046	33.39	8.03	28.952		29.163	23.88	37.616		5.706
	32.545	11.623	27.684	14.793		16.484	31.699	6.551	47.76	7.819		16.272	15.004	65.089		20.921
	18.597	6.762	32.967	6.974		73.12	30.854	5.283	18.597	15.638		7.185	15.216	13.314		10.989
	22.401	45.858	6.34	33.179		5.283	60.017	21.978	24.514	7.396		8.453	43.111	19.654		5.706
	57.904	45.436	39.941	48.817		13.314	5.495	84.954	39.307	12.891		57.059	20.076	37.194		6.34
	6.974	10.355	16.061	18.174		6.762	20.71	15.638	22.189	5.283		42.266	14.793	22.612		10.778
	5.072	40.786	31.065	24.091		6.129	6.974	28.952	28.741	8.242		5.495	9.51	15.216		5.495
	53.889	37.616	5.283	9.721		11.834	19.654	37.616	42.688	21.767		9.087	6.762	28.318		13.525
	42.054	23.457	15.427	66.78		34.235	15.427	22.823	79.459	12.046		28.529	15.638	44.168		15.004
	20.71	50.93	12.046	36.56		6.551	35.08	57.481	44.59	9.51		18.808	7.396	18.597		9.298
	8.03	54.311	59.172	37.828		20.076	26.839	24.514	46.915	48.183		38.673	11.623	56.847		9.932
	19.865	19.231	19.231	9.721		28.529	9.087	19.02	47.549	65.3		12.046	21.767	16.906		16.061
	28.318	10.778	26.205	9.087		10.355	12.468	15.638	11.834	79.037		7.396	51.987	28.952		10.566
	17.963	17.329	10.989	27.684		56.847	36.56	7.185	15.216	23.669		6.974	7.819	42.266		11.834
	10.778	25.359	14.37	47.76		15.004	23.246	9.932	29.163	43.956		7.185	12.257	34.446		16.906
	13.948	7.396	13.736	7.608		18.174	5.917	5.917	64.455	14.37		91.716	38.462	73.12		20.499
	21.555	8.664	15.216	6.762		12.891	65.723	10.778	6.551	13.102		21.767	6.34	43.956		10.144
	28.107	29.586	19.02	34.235		34.235	9.087	20.921	38.462	9.932		8.03	10.778	9.298		13.102
	5.495	17.329	64.032	16.906		10.778	48.394	29.586	41.632	17.752		6.129	30.643	47.971		13.314
	7.396	15.638	11.2	57.693		29.797	23.669	29.586	12.68	13.948		24.725	6.129	8.876		5.917
	12.046	10.355	46.07	43.322		21.344	7.396	30.854	16.061	22.189		15.004	21.978	39.941		7.396
	27.261	5.917	15.85	16.695		9.51	27.05	30.643	15.638	86.433		92.984	46.492	5.283		12.257
	7.608	24.303	26.839	29.163		5.283	54.734	18.597	5.495	5.072		6.974	10.566	53.255		15.427
		59.806	26.205	29.797		25.993	34.869	5.283	47.971	27.05		36.348	12.468	30.431		14.582
		21.133	35.292	25.148		8.876	26.627	18.808	61.074	15.638		45.647	21.555	36.348		11.834
		42.688	5.706	35.926		7.185	31.065	33.179	40.364	31.911		19.654	42.477	31.699		7.819
		45.858	12.891	60.229		7.819	17.118	8.03	37.194	26.839		60.862	14.37	9.721		5.495
		26.627	9.087	41.632		13.736	23.457	14.37	8.242	6.974		43.534	21.555	26.205		14.582
		43.534	12.468	5.917		25.571	6.762	24.091	60.017	31.911		17.54	12.68	97		13.314
		40.364	10.355	15.216		23.88	38.884	5.706	35.503	28.529		6.34	20.287	48.394		14.37
		37.828	21.344	39.941		95.309	25.359	19.02	27.684	46.704		12.046	13.525	41.632		10.989
		15.216	25.571	5.706		28.318	15.004	17.752	30.854	34.024		45.858	6.34	42.9		8.242
		10.566	21.344	16.061		6.34	15.85	14.159	36.348	28.741		6.129	30.009	59.806		38.884
		35.08	9.721	63.61		6.551	5.072	51.775	12.891	8.242		34.658	16.272	11.623		8.03
		32.333	10.355	35.292		47.76	15.004	16.272	60.44	10.566		20.921	71.218	15.216		6.762
		23.246	8.876	14.793		21.344	29.586	9.087	67.414	31.277		19.02	41.843	36.982		8.664
		14.37	84.109	25.148		39.73	14.159	9.51	14.37	32.756		7.819	27.684	28.318		11.623
		39.096	60.44	9.298		40.364	7.185	10.566	48.183	22.189		8.453	13.525	6.551		6.551
		19.442	58.115	49.873		30.854	24.303	10.355	43.745	14.37		8.664	92.35	87.701		9.51
		23.669	36.348	10.144		39.941	27.684	51.564	17.118	25.782		39.73	33.812	57.904		5.283
		53.677	7.819	9.51		10.566	20.921	9.932	16.061	14.582		57.904	10.989	7.608		6.34
		15.004	13.736	51.775		83.263	42.266	18.386	10.989	31.699		20.921	5.917	7.608		13.102
		12.468	36.137	13.314		35.503	8.664	8.242	29.797	9.932		5.072	8.242	12.68		10.566
		17.752	17.752	9.298		9.087	20.71	17.752	36.982	20.71		53.677	22.823	15.216		12.257
		32.756	44.168	17.54		60.651	6.974	35.926	35.08	5.072		36.982	6.129	26.416		25.782
		35.926	37.405	26.416		27.895	6.762	17.752	58.961	8.242		10.566	8.876	23.457		43.111
		5.706	6.974	27.261		5.072	23.457	25.359	15.427	10.566		19.654	52.832	27.261		19.654
		21.344	31.488	15.85		9.51	5.283	18.386	43.956	45.013		6.34	6.551	42.9		24.303
		46.281	10.566	16.484		9.932	5.283	7.185	104.185	9.298		12.257	21.344	5.495		16.484
		78.825	13.102	9.932		13.948	33.179	9.721	35.08	38.673		20.499	6.974	24.937		23.035
		6.129	81.361	29.163		21.767	19.865	19.231	11.834	32.967		28.107	17.54	27.895		7.185
		15.638	6.129	49.028		8.876	13.525	17.752	27.895	19.442		5.495	41.843	5.072		19.02
		17.329	38.039	22.189		10.144	6.762	27.895	6.551	43.745		40.152	28.741	13.948		15.427
		58.749	6.34	53.255		28.741	10.989	8.242	19.02	20.71		35.08	26.839	44.802		18.386
		42.477	9.298	23.457		30.22	31.488	46.07	50.507	44.802		24.091	9.087	71.852		5.706
		54.523	26.839	22.189		14.582	26.205	24.303	36.137	50.93		16.061	43.745	16.061		6.974
		22.189	15.427	22.401		30.22	29.375	16.484	6.34	12.468		11.412	13.525	27.895		5.072
		18.808	65.512	6.762		23.035	15.85	36.771	52.198	20.921		31.488	5.072	40.152		5.072
		32.756	36.348	31.277		14.159	44.59	5.495	40.152	8.876		18.808	41.42	83.897		10.144
		16.906	27.473	6.551		16.061	44.802	44.59	15.638	20.71		23.035	5.072	48.817		13.102
		22.189	25.148	47.126		40.364	36.771	24.937	48.394	16.695		34.235	8.242	71.852		10.144
		25.782	11.623	5.072		6.974	27.895	60.862	83.475	33.601		88.335	52.198	63.61		19.654
		67.414	11.834	6.974		20.287	34.658	12.468	8.664	11.412		17.329	57.693	13.314		6.974
		6.129	19.654	17.963		10.144	28.529	51.775	19.02	9.298		25.359	31.911	42.477		12.046
		7.396	32.333	108.623		16.272	41.209	27.684	53.466	7.396		5.495	38.039	13.314		5.495
		19.654	38.884	11.412		11.623	23.88	60.44	14.582	8.242		68.259	18.174	5.495		9.932
		82.629	13.948	47.337		6.551	15.638	8.03	13.736	32.756		70.795	7.608	8.453		8.242
		13.736	61.708	27.684		34.446	9.51	6.129	59.383	5.283		23.88	5.283	39.518		11.2
		41.209	39.518	13.102		5.283	26.416	5.706	9.721	17.963		39.941	29.163	57.27		13.525
		36.771	56.425	16.695		5.706	34.024	13.102	13.525	12.257		35.503	17.329	27.05		6.974
		22.401	82.418	27.261		21.767	41.209	9.087	76.078	39.518		5.495	47.76	5.072		10.778
		13.102	8.453	35.926		6.129	49.662	7.608	35.714	5.917		48.817	5.072	5.495		27.05
		60.862	30.643	12.257		64.244	61.074	9.932	5.706	21.133		16.061	15.216	62.764		6.129
		28.952	9.087	19.865		19.02	20.076	67.625	56.213	18.174		8.242	12.891	15.85		37.828
		29.375	20.499	23.246		20.076	46.281	13.948	46.915	34.869		7.396	40.786	60.862		7.185
		5.706	31.911	7.185		13.948	10.566	10.989	15.638	48.394		5.706	18.386	30.643		10.989
		58.538	28.107	26.627		8.876	9.932	35.714	31.488	51.141		20.499	20.076	12.891		10.566
		14.793	27.05	16.272		30.009	40.364	26.205	40.152	14.582		5.917	7.608	51.987		11.412
		45.858	28.741	16.061		54.734	50.719	8.453	17.54	9.087		16.484	9.298	6.129		5.706
		6.762	7.185	21.767		5.917	29.375	21.767	18.597	42.688		6.129	47.337	34.658		8.03
		20.71	10.144	67.625		27.895	19.231	20.921	36.137	29.797		18.174	6.762	17.963		29.163
		17.118	30.854	5.706		11.834	43.322	24.091	24.514	20.287		18.174	13.525	59.172		7.185
		35.926	20.71	6.762		9.932	21.555	10.989	22.189	11.412		33.39	6.34	19.865		31.065
		21.133	28.529	9.721		12.68	56.636	12.891	44.168	37.194		19.02	6.34	15.85		8.03
		16.906	16.906	6.129		15.427	5.495	32.967	66.146	15.85		53.889	14.37	45.013		11.412
		17.963	20.287	67.414		17.54	54.1	6.762	26.839	25.571		12.257	23.669	5.706		8.03
		37.194	9.087	47.549		7.608	27.684	18.808	5.283	22.401		24.514	46.492	25.571		6.129
		18.808	11.412	6.551		20.076	6.551	5.072	9.298	21.133		17.118	27.684	37.616		14.793
		25.993	60.862	14.159		59.595	31.065	27.895	36.137	49.028		40.575	12.257	12.046		8.03
		21.767	13.525	6.974		7.819	63.187	20.076	43.956	9.087		37.405	27.473	29.797		10.778
		11.2	7.608	33.601		15.427	26.205	38.25	13.736	32.122		20.287	17.118	17.963		18.808
		12.468	18.808	10.778		32.333	9.721	41.843	23.035	31.277		6.551	6.974	92.773		13.736
		20.71	78.191	25.993		74.387	13.314	53.466	57.481	23.035		5.283	47.126	60.017		10.355
		6.129	10.144	21.767		16.484	49.451	21.978	43.745	15.638		81.361	39.518	9.298		7.396
		21.344	11.834	24.725		13.948	27.05	12.046	32.756	44.59		47.971	20.499	28.952		21.555
		15.216	6.551	50.93		12.891	22.401	9.721	8.876	6.129		43.322	13.736	19.442		6.551
		20.921	56.425	12.468		13.102	19.02	32.967	29.375	21.133		44.168	27.261	19.865		13.736
		31.911	18.174	13.314		33.601	24.725	33.812	30.643	14.159		12.046	37.405	7.396		5.495
		31.699	7.396	24.303		7.185	30.643	19.442	12.891	45.436		36.982	11.834	8.876		7.396
		13.948	66.78	43.111		18.597	28.952	19.865	61.074	16.061		12.257	17.54	47.337		5.706
		16.484	7.185	18.808		64.666	5.917	21.344	7.608	20.921		23.246	11.834	22.612		8.664
		15.427	35.926	16.695		16.061	17.54	6.34	10.144	16.061		48.605	6.129	72.063		12.891
		8.876	16.484	14.37		21.978	16.484	14.159	34.869	38.673		36.982	8.664	6.34		12.891
		20.499	61.496	37.405		40.998	14.582	27.261	13.736	54.311		5.706	41.632	40.152		8.453
		51.987	7.396	29.375		6.551	7.608	5.283	80.727	30.431		35.292	11.2	17.54		5.495
		38.884	31.699	12.891		5.917	18.386	9.087	8.664	34.235		27.895	22.612	58.115		15.85
		5.917	53.677	26.205		18.386	10.144	6.974	56.002	26.627		20.076	62.764	40.152		6.551
		24.303	31.065	9.298		22.823	36.56	7.819	5.072	34.024		10.778	26.839	12.891		13.314
		5.917	23.669	20.71		9.087	60.017	27.473	5.072	13.102		69.316	6.762	51.564		7.396
		42.9	14.793	17.118		26.839	25.993	5.917	10.144	17.963		15.638	6.129	6.762
		12.046	21.767	15.85		17.752	39.518	15.427	13.525	10.989		44.802	17.963	71.852
		5.283	48.183	75.233		5.283	27.473	21.344	7.396	58.115		20.076	59.806	84.531
		14.793	12.257	61.285		24.303	32.967	35.503	37.405	9.298		10.355	41.632	42.054
		66.568	42.266	57.27		13.102	31.911	10.144	29.163	13.948		10.566	5.283	16.272
		30.22	21.767	11.834		6.34	22.612	39.73	9.087	48.817		5.495	8.664	6.974
		21.133	45.858	35.08		7.608	7.608	37.194	31.277	60.862		19.654	6.34	25.993
		11.834	6.129	16.695		13.102	33.601	8.664	21.344	8.876		34.446	5.706	20.287
		43.534	74.176	21.344		14.37	32.333	18.386	19.442	12.046		26.416	11.2	8.876
		47.76	5.495	23.88		37.405	18.174	46.281	21.555	22.612		6.34	23.88	44.168
		5.283	40.575	8.03		61.708	15.85	8.242	67.202	9.932		6.974	8.876	67.202
		17.963	5.072	40.152		11.834	6.34	21.555	8.03	20.076		47.971	5.283	54.734
		22.612	16.695	28.107		54.945	67.836	26.205	36.56	5.283		20.287	31.488	14.159
		82.841	5.917	21.344		33.601	32.967	7.396	10.989	24.303		24.514	46.915	20.921
		24.303	20.921	53.255		8.03	37.828	56.425	39.73	13.314		40.364	23.669	32.545
		11.623	32.756	25.148		38.673	7.185	10.566	52.409	51.775		24.303	27.895	67.414
		35.926	44.59	24.937		17.752	7.819	22.612	6.974	28.952		23.88	10.778	11.412
		5.072	21.344	16.484		41.632	35.926	27.684	69.95	5.283		20.499	23.457	9.51
		57.481	69.738	8.664		7.185	20.71	6.551	23.457	6.551		17.54	9.721	42.9
		54.945	13.948	26.627		5.283	16.695	15.85	17.752	56.002		21.133	51.353	24.091
		12.891	13.102	17.752		20.076	16.484	29.163	9.298	17.54		14.159	12.046	17.752
		19.231	23.246	6.974		19.02	32.756	15.85	33.601	18.386		14.37	28.107	33.39
		60.651	19.442	6.762		20.499	50.085	30.22	8.03	71.64		17.329	51.564	11.834
		6.34	25.782	71.006		5.283	25.571	13.736	73.542	10.355		15.004	38.25	24.091
		27.895	13.948	42.266		36.982	75.021	31.699	40.786	39.941		44.802	19.02	22.823
		35.08	30.854	8.242		16.272	31.911	22.401	24.303	25.359		5.283	5.917	19.231
		7.819	22.401	45.647		8.03	13.102	5.495	7.819	13.314		23.669	6.129	17.54
		27.684	27.895	34.235		7.185	28.318	11.2	5.495	33.812		21.555	15.638	55.791
		13.102	26.205	17.963		7.819	52.409	20.287	36.137	51.564		13.102	25.993	6.551
		11.834	7.608	34.024		5.917	21.767	16.484	11.834	56.425		10.144	7.608	15.85
		11.2	31.277	32.967		8.453	5.283	37.194	23.035	5.072		11.834	55.368	13.314
		46.704	13.525	8.03		42.688	27.261	8.453	74.81	32.545		26.839	21.133	55.368
		7.608	37.616	16.695		8.453	16.695	45.013	46.704	10.778		44.168	11.2	11.2
		10.566	19.654	41.632		7.608	21.344	27.895	38.884	66.991		13.736	6.34	51.353
		15.004	8.453	9.51		79.248	35.08	7.819	24.725	12.891		7.608	38.884	5.917
		20.287	5.917	14.793		28.529	5.917	10.355	14.159	9.087		6.129	6.551	48.817
		9.087	80.305	15.004		23.669	58.115	22.189	15.216	22.823		13.736	5.917	15.427
		5.072	38.673	21.767		42.477	33.812	5.917	10.355	6.129		66.78	5.283	21.555
		15.004	34.658	26.205		7.608	6.34	26.205	23.246	44.802		58.538	59.806	8.876
		39.941	79.671	17.963		19.654	14.582	35.08	37.405	9.087		25.571	21.133	57.904
		17.118	11.623	17.118		9.51	8.664	29.586	9.087	75.444		38.462	32.333	32.545
		19.442	35.08	14.37		92.139	5.283	14.793	7.396	5.495		11.412	10.566	59.806
		12.046	5.283	46.704		54.523	5.495	36.56	33.39	23.246		45.224	11.2	10.566
		26.416	12.468	11.834		5.495	12.468	21.133	24.725	7.185		30.643	53.255	51.775
		5.283	6.551	16.061		54.523	31.699	7.396	86.856	5.072		30.009	14.582	5.072
		17.54	61.708	8.03		5.283	13.948	44.802	45.224	36.771		50.93	23.88	12.046
		68.682	9.298	62.342		18.386	46.492	12.68	43.534	19.442		5.283	10.144	110.947
		26.627	20.076	26.205		20.076	84.954	27.261	22.823	34.869		11.412	5.495	83.052
		5.072	12.257	45.013		39.518	23.035	21.555	64.878	36.348		6.762	37.194	6.34
		24.937	9.087	46.492		5.072	43.111	48.817	21.344	36.771		21.767	22.612	87.279
		16.061	37.194	19.865		16.695	13.314	34.235	41.632	36.348		65.723	28.107	9.298
		25.359	15.216	43.322		50.085	21.133	16.272	31.699	47.126		20.076	18.597	8.03
		46.492	26.416	23.457		14.37	43.322	6.762	27.473	24.303		12.046	26.839	23.035
		6.762	16.272	10.778		62.764	59.595	15.85	45.224	14.159		26.205	8.664	18.386
		17.752	7.396	49.451		16.695	38.25	60.862	34.235	22.189		13.948	13.102	54.945
		51.564	9.721	10.778		79.248	8.453	7.396	45.013	10.566		44.802	12.891	61.708
		16.272	15.427	34.446		9.087	6.974	34.235	43.745	15.004		14.37	5.283	39.518
		10.778	49.239	32.545		33.39	32.122	8.453	12.68	31.065		32.967	42.9	89.392
		18.597	5.706	44.59		44.168	45.224	6.762	15.85	6.974		14.582	14.37	5.072
		5.917	23.035	8.03		5.072	28.741	19.231	17.752	40.998		7.396	5.283	10.989
		41.42	15.85	40.786		7.185	17.329	9.932	37.194	10.355		43.745	10.144	32.967
		18.597	8.03	24.514		40.786	28.952	19.02	11.623	46.492		11.623	48.183	14.793
		21.978	5.283	7.819		10.989	5.917	10.989	19.231	6.129		51.564	22.401	9.298
		16.695	5.917	22.401		34.869	25.359	8.242	80.939	58.538		6.551	7.396	5.283
		17.54	38.039	52.409		9.51	42.266	24.514	34.235	14.159		23.88	12.891	58.538
		30.009	41.632	17.329		25.782	7.396	27.895	53.466	45.013		9.298	22.612	53.466
		5.495	12.257	26.416		5.072	8.453	5.495	40.998	38.25		13.314	37.616	6.762
		8.242	76.501	9.932		15.216	9.298	28.318	13.525	6.129		21.344	31.488	10.355
		6.974	57.059	48.605		13.736	83.052	19.02	5.283	9.51		58.327	7.185	13.102
		19.865	15.638	46.492		39.096	25.571	16.906	29.586	18.386		7.819	9.932	10.355
		6.974	8.03	17.329		6.551	46.492	26.205	52.409	57.059		13.948	24.514	27.261
		29.375	27.895	15.85		5.706	7.608	48.183	11.412	25.993		31.699	59.383	80.516
		20.499	6.762	9.932		9.932	63.821	25.993	8.876	15.216		32.122	6.974	33.601
		10.144	27.261	10.778		72.486	29.375	24.937	20.921	26.416		30.854	16.061	41.209
		38.462	10.355	80.939		5.706	24.303	18.597	34.024	6.129		13.525	36.137	5.072
		13.736	25.148	38.673		23.246	6.762	35.292	42.054	38.462		31.488	42.9	15.216
		6.34	13.525	13.948		8.876	19.865	6.762	16.906	49.239		5.283	6.974	13.525
		50.296	106.509	39.73		8.876	51.987	17.329	9.087	16.272		41.843	19.654	66.568
		6.129	13.525	7.185		82.207	17.118	35.714	11.834	29.586		7.819	26.627	43.534
		10.566	9.932	45.858		31.911	5.283	12.046	20.076	70.161		29.163	17.329	58.115
		20.287	5.072	63.61		59.806	44.379	18.808	24.303	21.978		27.684	13.314	5.072
		6.974	20.287	6.551		69.527	24.303	31.277	5.072	65.089		44.379	27.261	17.752
		21.767	32.122	72.908		60.229	38.884	39.941	10.778	35.503		25.782	65.089	48.183
		15.004	6.762	21.344		35.926	73.754	11.412	32.756	58.538		18.386	10.355	46.704
		10.144	5.917	28.529		61.496	27.684	53.889	9.721	12.68		14.793	6.34	54.311
		14.159	22.401	25.571		8.242	83.052	24.303	17.963	13.102		24.937	13.314	23.669
		5.283	8.876	5.917		12.257	16.484	40.998	7.185	19.02		34.024	56.002	29.163
		14.793	77.98	9.721		45.224	15.216	11.834	67.625	6.762		20.71	5.706	5.706
		10.355	64.878	26.205		22.189	26.416	34.658	7.185	28.529		5.917	7.396	74.81
		13.314	81.995	17.118		32.967	20.499	8.242	58.115	69.527		19.654	41.42	28.318
		28.529	17.329	20.71		18.597	8.876	18.174	23.246	16.061		28.318	15.85	75.021
		27.684	35.714	26.839		21.767	43.745	30.643	44.802	18.808		30.643	14.793	56.636
		19.02	76.078	47.76		9.298	11.623	20.499	11.412	9.932		7.608	50.507	51.141
		23.88	15.638	16.061		6.762	33.39	30.643	22.823	16.272		5.917	31.277	50.507
		17.54	32.967	5.706		7.396	17.329	22.612	34.869	43.322		5.495	15.85	7.819
		43.322	11.2	6.762		15.638	19.654	14.37	25.571	7.608		13.102	17.329	6.129
		91.928	6.129	10.144		5.495	16.484	23.246	17.752	8.453		10.355	41.209	5.283
		27.261	68.259	44.168		10.778	12.046	23.669	10.144	52.621		23.035	15.004	43.956
		36.56	48.817	15.85		8.453	10.144	27.473	17.54	43.111		9.087	7.396	88.546
		22.189	35.714	9.51		10.566	8.242	6.974	16.061	5.072		47.126	46.492	9.298
		7.608	9.298	91.716		38.673	9.51	5.072	44.168	36.137		10.989	10.355	61.919
		13.948	12.68	10.989		5.072	17.118	36.771	45.224	18.808		12.68	45.436	83.475
		7.608	26.416	64.666		5.495	22.612	47.126	9.51	5.706		26.839	36.771	30.431
		32.333	5.495	40.152		32.122	5.917	25.782	13.525	40.786		29.586	19.231	12.68
		17.118	22.823	9.721		6.551	62.764	33.601	12.68	6.129		14.159	8.453	14.582
		9.51	6.34	44.59		7.819	18.808	13.525	23.457	17.118		6.551	64.878	47.337
		29.797	11.412	32.756		70.795	30.009	23.88	12.046	5.072		32.967	10.989	12.046
		32.967	38.25	19.02		73.965	55.157	55.579	46.492	9.51		27.261	5.917	70.372
		25.359	40.152	5.495		40.575	26.627	24.937	31.699	7.185		57.693	9.51	80.939
		36.56	13.948	6.974		12.046	41.632	17.963	22.189	26.839		15.216	24.303	70.584
		43.111	18.808	24.091		16.272	65.512	7.819	26.205	5.706		15.216	6.974	68.048
		32.122	51.564	23.457		67.414	45.647	21.767	6.34	9.298		7.608	5.495	7.396
		34.658	13.736	40.998		21.767	27.05	10.989	55.579	6.129		39.307	17.963	22.189
		42.054	8.242	34.446		7.396	100.17	18.808	7.396	30.431		22.189	16.906	31.911
		19.442	11.623	38.25		5.495	23.669	33.179	25.359	11.623		57.059	9.51	12.891
		29.797	9.721	16.061		7.608	23.457	5.072	33.812	56.847		38.25	39.518	59.806
		13.525	84.954	51.564		61.496	31.065	28.318	46.915	25.571		15.004	42.477	41.843
		11.2	40.998	39.518		17.54	6.34	29.797	54.945	35.292		12.046	31.911	6.551
		21.978	68.682	13.525		53.889	17.329	13.314	19.654	48.183		25.359	42.266	25.359
		25.359	37.194	37.616		6.129	23.035	22.189	28.529	36.982		10.778	17.118	74.81
		25.359	62.342	21.978		67.202	58.115	23.246	96.577	23.669		5.495	5.072	64.244
		16.484	31.911	16.061		29.797	12.891	5.495	6.34	7.185		19.231	26.416	11.834
		15.85	6.129	47.971		6.129	80.305	54.945	21.978	16.484		26.627	11.412	35.714
		13.314	21.555	5.917		37.828	50.085	28.107	17.329	32.545		10.355	12.891	61.919
		6.762	10.566	29.375		5.706	10.144	23.669	15.85	14.793		20.71	27.261	13.314
		7.608	36.137	84.109		39.096	39.307	11.834	33.39	23.457		11.2	41.843	21.133
		40.786	93.407	49.028		15.216	50.296	8.876	23.88	72.908		21.344	10.778	38.884
		6.34	74.81	21.133		30.22	49.873	6.34	31.065	19.865		23.457	29.375	50.719
		20.921	9.932	21.767		78.825	13.948	6.34	13.736	40.364		6.34	51.141	24.303
		49.873	16.484	12.046		70.795	23.88	11.2	40.364	11.412		45.858	48.817	32.122
		16.695	83.052	13.736		44.802	31.488	21.555	7.396	5.283		12.68	6.762	6.551
		15.85	80.305	8.03		6.129	23.246	32.756	7.608	32.333		15.427	8.03	64.244
		16.272	20.71	23.457		5.706	18.808	9.087	37.194	92.984		13.525	21.344	42.266
		17.329	45.858	9.932		50.085	9.932	12.046	28.107	10.566		47.337	7.396	38.25
		5.072	81.573	29.586		16.906	39.518	31.488	6.551	20.921		29.586	5.283	68.893
		63.821	19.02	14.159		37.194	9.721	15.004	6.34	57.059		15.427	5.072	68.682
		5.495	6.34	39.518		15.427	50.719	30.009	10.778	5.917		40.152	40.364	9.721
		14.793	5.283	20.287		7.608	51.987	17.54	12.891	17.963		7.185	5.706	87.49
		20.287	13.948	25.571		39.941	15.638	6.974	16.906	6.551		28.107	42.266	8.876
		19.654	61.285	21.767		8.453	10.778	37.405	27.261	8.03		33.39	20.71	5.495
		11.834	58.538	19.865		12.468	8.664	5.917	83.897	5.283		28.318	9.721	87.49
		14.582	61.074	5.917		58.538	46.281	7.185	44.802	46.704		37.828	49.873	7.819
		37.616	75.444	9.721		80.305	13.736	12.68	11.2	18.174		31.699	32.333	23.669
		9.298	47.126	6.129		5.917	7.396	53.255	11.412	8.242		14.37	39.518	25.148
		19.865	16.484	15.216		24.937	51.141	26.627	69.104	41.632		27.05	18.597	8.876
		7.396	70.795	35.714		66.78	6.974	17.54	9.51	16.484		53.043	5.283	61.285
		25.993	19.231	17.963		17.329	50.507	9.932	7.819	39.941		22.189	30.431	29.163
		32.967	6.34	11.2		12.891	94.252	27.473	19.654	6.551		11.623	14.793	9.087
		21.133	28.107	32.333		27.684	24.303	6.762	29.797	12.046		18.597	28.952	57.904
		49.028	6.129	9.298		69.95	47.337	9.298	42.266	17.118		44.168	49.239	88.758
		17.963	77.557	96.366		8.242	21.767	23.669	71.852	6.974		13.948	48.605	34.869
		6.551	17.329	23.669		5.283	36.348	10.778	43.534	9.932		21.133	13.736	8.242
		14.582	6.129	73.754		8.453	57.27	10.778	25.359	54.523		21.555	43.956	31.065
		33.39	73.542	13.314		5.495	27.684	32.122	40.998	45.436		11.834	27.261	93.407
		44.59	61.285	36.56		30.22	36.982	6.762	85.588	19.654		8.876	22.823	49.451
		69.738	80.093	5.072		32.545	6.974	5.917	84.743	24.303		18.808	28.952	8.242
		7.819	34.235	10.355		13.102	17.54	10.566	18.808	15.216		5.495	12.046	79.882
		23.457	61.074	20.921		27.261	5.917	13.314	6.34	10.355		16.695	13.102	24.091
		13.948	80.939	5.495		41.209	48.605	13.314	20.71	49.662		34.446	25.782	7.396
		30.854	49.662	45.436		74.387	12.046	22.401	5.283	17.963		35.292	24.303	59.595
		15.004	43.534	8.03		6.551	50.296	5.706	60.651	38.039		12.257	14.159	7.396
		46.07	28.529	15.638		43.322	28.318	10.566	26.416	33.812		37.616	28.741	85.588
		36.348	70.372	47.337		12.257	12.257	9.51	73.12	5.706		10.355	25.571	6.34
		16.484	9.298	8.453		8.03	19.231	11.2	15.638	33.812		27.895	29.163	10.566
		25.993	5.072	9.087		68.259	6.762	25.571	22.823	10.144		24.303	26.627	53.466
		23.246	10.989	6.34		69.527	10.355	30.22	43.534	62.342		24.725	9.087	32.756
		10.566	8.453	5.706		6.551	43.111	54.734	18.174	25.782		23.457	9.298	29.375
		22.823	27.895	31.699		6.34	19.865	31.699	34.869	5.495		48.183	6.129	45.858
		16.695	39.73	6.762		5.495	23.457	26.416	29.586	54.734		13.525		13.102
		43.745	67.625	22.401		60.862	13.314	19.442	13.314	10.989		21.133		30.22
		30.22	18.174	12.468		13.525	34.446	5.706	8.664	5.706		12.68		82.418
		48.817	34.024	62.13		5.706	26.627	31.488	39.73	42.9		14.582		15.427
		21.767	42.054	17.963		79.459	36.56	25.993	56.002	20.71		44.379		63.187
		20.71	13.314	16.695		43.534	67.836	25.571	12.468	11.2		32.967		33.812
		31.277	5.495	32.545		12.68	28.529	10.989	33.812	24.937		7.608		29.163
		7.819	81.15	40.152		14.159	7.608	20.921	11.2	9.298		41.843		80.305
		23.669	66.568	37.828		67.836	27.05	39.73	53.466	7.819		65.089		47.126
		17.752	5.917	32.122		7.185	22.401	23.457	28.952	15.004		5.917		43.745
		6.762	6.762	30.22		35.926	32.333	32.756	11.2	15.85		19.02		56.002
		19.865	75.867	30.431		14.159	5.495	19.231	14.582	6.129		70.161		67.836
		26.416	13.736	15.004		18.597	13.948	34.658	31.065	23.669		9.087		47.337
		35.08	33.812	71.218		10.144	16.272	8.453	40.786	47.126		12.257		61.074
		15.85	21.344	14.159		75.444	58.115	27.684	25.148	43.322		10.566		8.876
		18.174	79.671	50.507		51.987	5.283	19.442	17.963	28.318		6.974		27.473
		50.296	75.444	6.129		5.072	86.645	12.891	19.442	72.908		9.721		39.518
		24.303	45.436	6.129		31.065	6.551	13.102	25.359	45.224		53.043		18.386
		33.179	66.78	12.257		20.076	8.242	45.224	15.638	14.793		42.266		66.568
		13.736	52.198	13.314		60.862	31.699	19.442	23.246	31.488		43.111		67.625
		21.133	18.808	15.85		14.582	15.427	26.839	13.102	13.102		28.741		30.431
		20.71	32.967	6.129		54.523	44.802	35.714	6.129	27.473		13.736		108.411
		17.963	10.778	66.78		39.096	30.431	44.379	14.793	27.895		5.283		79.882
		8.242	30.431	9.087		57.904	18.808	9.721	13.736	31.911		20.287		50.93
		42.266	68.682	6.551		49.873	28.952	13.102	5.917	32.967		54.1		48.394
		10.989	38.039	23.035		5.495	16.484	6.129	27.05	10.566		18.597		54.1
		30.431	91.716	10.778		11.623	12.891	28.741	65.934	37.616		48.605		63.187
		32.545	44.59	20.921		65.3	48.394	38.462	16.272	54.311		33.812		5.917
		20.499	66.78	21.767		27.895	51.987	49.662	109.891	11.412		45.013		28.952
		22.401	49.239	17.118		6.129	43.534	15.004	33.39	73.754		8.03		6.34
		15.004	39.518	47.337		76.289	11.2	9.721	36.771	42.266		5.917		21.767
		38.25	98.268	27.473		6.551	33.812	14.37	64.244	48.817		44.802		47.76
		20.71	26.205	41.42		15.427	5.917	20.499	6.129	74.81		16.906		65.512
		18.597	54.1	9.721		40.575	51.775	30.22	64.455	10.144		9.932		72.486
		23.669	24.725	27.05		6.34	56.425	20.287	24.303	5.706		6.974		40.364
		9.932	58.115	5.917		10.566	8.03	6.974	21.767	44.802		47.126		113.483
		38.462	53.677	17.963		24.303	20.71	9.932	39.307	9.298		6.762		81.784
		21.978	40.998	5.917		28.952	6.974	5.495	61.074	5.495		24.937		7.396
		9.932	6.551	35.08		18.386	27.261	15.004	43.111	6.551		7.396		75.444
		6.762	57.059	19.442		42.9	31.699	19.442	75.444	20.921		6.551		71.429
		29.163	36.137	42.477		45.647	14.37	39.518	19.231	35.08		37.616		38.039
		32.756	26.416	5.283		5.495	39.307	9.51	6.974	32.545		48.183		65.723
		23.457	69.104	103.128		7.819	5.283	34.024	8.453	25.571		61.074		12.891
		15.85	74.387	21.767		42.266	21.344	28.741	31.277	5.495		13.525		54.523
		37.405	16.272	38.25		17.963	21.555	15.638	25.993	36.56		7.396		70.372
		17.752	6.129	29.163		16.484	24.725	23.035	27.684	12.468		32.122		75.444
		36.982	42.477	19.02		7.819	15.004	17.752	5.072	8.664		21.767		40.575
		10.355	78.403	20.076		6.974	66.568	30.854	25.359	42.266		54.311		59.172
		17.118	64.244	27.261		11.834	38.039	24.937	29.375	19.02		35.292		22.612
		25.993	80.939	79.459		25.993	24.725	9.51	16.695	71.429		8.664		6.762
		8.03	30.643	23.035		8.453	24.303	35.292	52.621	13.948		6.34		6.129
		15.85	7.396	14.582		27.05	8.242	21.555	31.911	6.551		5.917		12.891
		26.416	28.318	12.891		31.065	25.359	17.752	21.767	31.277		17.329		68.682
		46.704	17.963	37.405		5.283	36.137	18.597	76.289	40.786		42.054		59.172
		24.091	46.704	12.046			21.133	9.298	57.693	6.34		5.283		9.51
		49.028	6.551	7.608			15.427	10.355	32.967	25.148		48.394		59.383
		8.664	52.621	11.412			13.102	21.767	29.586	29.163		16.272		52.409
		30.854	16.061	8.664			20.076	28.529	13.102	22.401		5.495		85.377
		39.096	30.854	72.274			13.948	19.442	39.096	46.704		7.185		77.557
		5.495	40.786	31.065			21.133	19.231	17.329	14.37		6.129		80.939
		9.721	70.584	8.664			24.091	35.926	35.503	49.028		6.34		87.067
		27.684	24.514	5.495			9.721	19.865	59.806	6.129		29.163		52.832
		41.843	58.538	12.468			24.303	14.159	5.283	7.185		8.664		44.59
		15.85	5.072	38.884				5.706	17.752	8.03		34.235		5.072
		21.133	29.586	40.786				10.566	8.664	61.708		7.396		75.444
		48.817	84.954	12.68				29.586	7.819	64.666		13.314		27.895
		32.967	14.37	14.793				6.974	23.669	14.582		27.684		62.342
		5.917	50.93	19.442				5.495	83.263	43.956		43.111		34.446
		17.963	14.159	22.189				11.412	23.88	5.495		39.518		5.917
		58.115	57.481	8.876				29.375	24.303	28.529		12.046		36.982
		12.891	72.908	73.754				34.869	6.551	58.115		5.706		11.834
		9.721	74.176	9.298				5.706	71.006	9.087		25.993		5.072
		37.194	14.582	43.745				27.895	9.932	5.283		19.442		41.209
		10.566	37.828	24.514				10.144	48.394	53.677		48.183		63.398
		25.148	8.242	40.786					10.778	12.046		5.072		15.638
		13.525	7.185	17.54					8.453	6.974		6.551		46.281
		23.669	8.03	112.638					55.368	30.22		11.623		68.893
		19.442	53.466	7.396					29.797	21.767		32.756		68.893
		51.775	13.314	10.144					8.242	6.974		6.34		39.73
		16.272	12.257	12.468					22.189	42.266		10.355		85.377
		5.495	66.357	11.412					15.85	10.355		9.932		5.072
		35.503	70.795	8.03					9.298	63.187		25.782		39.73
		8.453	22.612	36.771					44.168	10.144		37.405		33.601
		23.035	29.163	15.638					5.072	11.2		20.71		95.52
		7.608	7.608	13.736					44.59	46.492		8.03		6.762
		13.314	56.847	9.932					54.311	61.919		5.495		8.242
			43.111	25.782					93.83	20.287		7.396		45.013
			5.072	9.298					12.68	92.35		7.396		77.557
			7.185	10.355					7.396	7.608		25.148		8.664
			21.133	19.654					12.046	10.566		39.941		5.495
			72.697	28.529					103.973	15.85		41.632		8.453
			18.808	11.412					5.072	23.457		8.664		79.248
			47.971	6.762					20.287	8.242		7.396		6.974
			67.625	8.453					47.76	6.34		11.2		113.483
			13.948	5.917					11.834	39.941		5.706		35.926
			19.231	47.76					51.141	33.179				88.124
			13.525	14.582					21.555	21.344				68.47
			28.741	40.364					33.179	55.157				31.277
			5.706	23.246					27.05	36.771				57.481
			9.721	5.495					24.303	21.344				55.368
			50.085	17.329					52.832	7.608				110.313
			6.551	8.242					46.492	5.072				92.35
			20.71	6.974					27.684	22.612				72.063
			37.405	5.706					12.891	36.348				29.163
			8.664	7.819					14.793	51.775				75.021
			6.762	18.808					21.344	38.673				45.647
				26.839					82.418	5.706				60.229
				21.767					12.468	48.394				42.477
				68.259					5.072	7.819				28.318
				6.34					6.762					5.917
				46.492					5.706					87.279
				94.041					24.303					14.793
				26.205					10.778					66.568
				5.283					8.876					7.396
				8.242					26.627					81.361
				6.762					5.706					50.507
				40.152					52.832					33.601
				23.035					61.919					47.549
				6.762					30.431					15.427
				12.468					26.416					34.446
				27.05					17.54					88.335
				10.566					8.242					78.614
				18.808					16.484					28.741
				21.133					43.322					7.185
				15.638					57.27					60.651
				29.797					21.133					18.597
				16.484					46.492					66.78
				14.582					8.664					5.706
				6.34					50.507					31.277
				15.004					69.316					7.396
				61.708					38.884					61.285
				9.932					61.919					23.035
				26.205					21.133					10.989
				28.741					14.582					52.198
				10.778					18.386					72.697
				16.695					80.305					56.425
				10.566					15.216					84.32
				7.396					21.978					60.229
				75.233					36.137					17.752
				22.612					8.242					5.495
				8.242					56.636					87.49
				23.457					15.004					97.422
				9.298					27.895					45.858
				42.266					68.048					5.283
				12.891					72.908					7.819
				16.484					5.283					56.636
				47.76					35.714					8.876
				25.148					17.963					22.823
				8.664					26.839					13.525
				39.941					44.168					76.078
				26.205					42.266					61.285
				5.495					47.549					54.1
				5.917					46.492					56.002
				12.891					38.25					51.564
				22.612					38.462					16.484
				8.03					10.355					45.436
				5.072					15.427					43.534
				13.736					22.189					33.179
				17.963					37.828					26.627
				29.375					7.819					47.126
				18.808					26.416					72.274
				6.974					20.921					54.311
				37.828					30.431					44.168
				6.974					6.974					36.348
				42.054					56.425					54.945
				10.778					21.767					105.241
				8.876					24.725					48.394
				16.061					12.257					34.024
				30.22					45.647					31.065
				34.024					14.793					45.013
				20.076					18.386					74.176
				16.272					10.989					34.446
				22.612					10.778					43.111
				32.756					17.118					29.163
				44.168					17.963					53.255
				20.076					17.329					43.956
				44.379					94.675					53.466
				7.396					69.738					36.348
				84.954					32.756					45.224
				10.566					8.664					88.969
				15.85					14.37					39.307
				20.71					6.974					10.566
				6.34					41.42					35.714
				9.51					82.629					19.231
				15.216					76.501					16.061
				16.906					7.819					6.974
				23.457					12.046					80.727
				82.629					25.782					13.736
				14.582					38.673					50.93
				23.88					9.51					7.185
				9.087					10.778					54.1
				29.797					7.185					9.932
				8.242					27.05
				22.612					7.396
				5.072					6.974
				5.072					22.823
				12.468					83.052
				84.954					5.495
				23.035					10.778
				29.375					20.71
				16.272					11.412
				25.359					24.091
				24.725					90.448
				6.551					14.793
				32.333					16.484
				45.013					57.904
				14.159					15.638
				43.322					14.37
				18.386					25.148
				26.627					84.531
				42.477					33.179
				50.93					31.277
				10.355					14.159
				8.03					27.895
				37.405					5.283
				6.551					105.03
				74.176					30.854
				7.608					17.752
				32.333					6.34
				44.59					19.654
				27.473					61.074
				42.9					29.375
				14.793					73.965
				5.072					27.684
				25.359					27.05
				13.525					25.993
				12.891					47.76
				21.555					48.183
				30.009					5.072
				13.314					6.762
				28.952					12.257
				46.704					20.921
				8.453					55.579
				24.725					15.216
				17.963					48.394
				21.344					6.551
				14.37					20.499
				12.468					11.834
				48.605					81.361
				33.39					19.654
				25.782					23.457
				22.612					23.035
				28.318					32.756
				15.85					34.446
				68.259					18.174
				8.453					48.183
				12.257					7.819
				11.412					8.03
				6.974					75.233
				33.179					89.18
				26.205					82.629
				33.179					10.778
				63.187					44.59
				54.523					5.917
				28.741					11.412
				27.684					18.808
				18.808					9.51
				24.937					31.911
				7.185					33.179
				13.736					22.612
				5.495					69.738
				10.144					74.599
				17.752					9.298
				29.375					15.638
				19.442					120.88
				42.477					9.298
				23.88					36.348
				35.714					42.9
				22.823					21.767
				26.839					31.065
				47.76					34.024
				38.462					7.819
				48.183					9.721
				52.198					78.403
				8.242					39.73
				5.917					5.495
				24.303					17.329
				39.73					37.616
				16.906					69.104
				30.431					38.462
				15.216					11.412
				20.71					56.002
				28.107					25.782
				41.42					70.584
				32.333					27.684
				12.257					8.453
				23.457					28.952
				34.024					5.072
				5.495					75.867
				35.714					9.51
				19.442					8.453
				23.246					45.858
				33.812					75.867
				5.706					24.937
				39.307					30.431
				44.59					56.425
				35.503					15.216
				8.876					11.623
				25.571					7.608
				5.495					27.261
				5.917					34.869
				49.028					26.627
				33.179					59.595
				13.736					15.004
				23.035					16.272
				5.495					17.118
				37.194					12.68
				20.921					24.937
				31.065					37.405
				21.133					42.688
				31.488					89.18
				9.298					32.756
				29.163					44.59
				24.091					7.608
				15.427					5.072
				23.246					21.133
				9.51					47.126
				9.298					36.137
				10.778					13.314
				9.51					21.555
				6.974					43.322
									19.865
									84.954
									48.183
									19.654
									35.503
									35.292
									15.638
									5.917
									70.161
									44.168
									47.549
									40.364
									6.129
									81.15
									14.159
									9.51
									39.307
									47.76
									16.695
									38.884
									15.638
									53.889
									10.355
									12.046
									33.179
									7.185
									72.486
									5.706
									51.141
									13.948
									6.129
									6.974
									61.074
									7.185
									11.412
									7.608
									5.495
									43.534
									41.209
									16.061
									13.736
									31.488
									7.608
									81.361
									30.431
									10.778
									9.087
									11.623
									44.379
									55.368
									80.093
									63.61
									36.348
									15.85
									24.725
									48.605
									94.675
									93.196
									35.08
									9.51
									19.02
									78.825
									22.612
									9.932
									10.989
									12.257
									27.05
									82.841
									42.477
									40.575
									12.257
									28.318
									6.974
									33.601
									8.03
									25.571
									16.484
									53.889
									17.118
									10.566
									13.314
									8.453
									11.834
									25.571
									79.248
									5.706
									11.2
									20.71
									13.525
									8.242
									16.906
									36.56
									51.987
									22.401
									45.647
									12.468
									39.941
									12.257
									28.529
									6.974
									17.329
									18.597
									12.257
									19.865
									60.229
									7.608
									21.767
									8.664
									74.176
									42.688
									62.13
									6.974
									11.623
									25.993
									27.473
									14.159
									8.242
									23.246
									11.412
									43.534
									34.024
									30.009
									21.555
									23.035
									71.429
									40.152
									39.941
									22.401
									9.721
									49.451
									10.989
									56.002
									7.185
									27.684
									22.189
									86.011
									8.664
									8.664
									11.2
									53.889
									16.272
									27.05
									59.595
									57.904
									17.963
									18.386
									50.93
									69.104
									41.42
									11.412
									25.993
									9.51
									13.525
									5.283
									15.004
									44.59
									11.2
									27.684
									15.427
									10.989
									35.503
									30.22
									76.501
									5.072
									14.793
									96.577
									27.261
									22.189
									70.161
									69.316
									36.982
									28.952
									49.028
									8.453
									43.745
									24.091
									94.675
									87.912
									63.187
									10.355
									10.566
									17.118
									24.514
									19.442
									63.821
									26.627
									52.409
									86.645
									5.706
									30.431
									6.762
									23.035
									39.307
									16.061
									62.553
									6.34
									16.061
									48.183
									5.917
									39.307
									35.08
									72.697
									35.08
									32.122
									10.144
									52.409
									24.725
									16.061
									17.752
									15.638
									13.736
									9.932
									6.762
									53.889
									77.769
									32.545
									56.002
									45.436
									22.189
									23.669
									46.704
									12.68
									20.921
									26.839
									8.453
									24.091
									22.612
									13.102
									9.087
									32.122
									15.004
									47.76
									6.129
									23.035
									34.658
									9.298
									41.209
									59.383
									15.427
									30.009
									43.745
[truncated: 914 more rows]

## Sheet: Statistical analysis fig. 2D
Within each row, compare columns (simple effects within rows)
Number of families	1
Number of comparisons per family	30
Alpha	0.05
Šídák's multiple comparisons test	Predicted (LS) mean diff,	95,00% CI of diff,	Below threshold?	Summary	Adjusted P Value
5-10
WT vs. Fam134bKO	-5.2	-13,54 to 3,136	No	ns	0.7509
WT vs. Fam134cKO	-2	-11,63 to 7,626	No	ns	>0,9999
WT vs. Fam134b/cdKO	-33.75	-42,59 to -24,91	Yes	****	<0,0001
Fam134bKO vs. Fam134cKO	3.2	-6,426 to 12,83	No	ns	>0,9999
Fam134bKO vs. Fam134b/cdKO	-28.55	-37,39 to -19,71	Yes	****	<0,0001
Fam134cKO vs. Fam134b/cdKO	-31.75	-41,82 to -21,68	Yes	****	<0,0001
10-20
WT vs. Fam134bKO	0	-8,336 to 8,336	No	ns	>0,9999
WT vs. Fam134cKO	3.4	-6,226 to 13,03	No	ns	0.9998
WT vs. Fam134b/cdKO	-6.6	-15,44 to 2,242	No	ns	0.4075
Fam134bKO vs. Fam134cKO	3.4	-6,226 to 13,03	No	ns	0.9998
Fam134bKO vs. Fam134b/cdKO	-6.6	-15,44 to 2,242	No	ns	0.4075
Fam134cKO vs. Fam134b/cdKO	-10	-20,07 to 0,06677	No	ns	0.0533
20-30
WT vs. Fam134bKO	3.2	-5,136 to 11,54	No	ns	0.9993
WT vs. Fam134cKO	2.4	-7,226 to 12,03	No	ns	>0,9999
WT vs. Fam134b/cdKO	11.65	2,808 to 20,49	Yes	**	0.0017
Fam134bKO vs. Fam134cKO	-0.8	-10,43 to 8,826	No	ns	>0,9999
Fam134bKO vs. Fam134b/cdKO	8.45	-0,3917 to 17,29	No	ns	0.0761
Fam134cKO vs. Fam134b/cdKO	9.25	-0,8168 to 19,32	No	ns	0.1065
30-40
WT vs. Fam134bKO	3	-5,336 to 11,34	No	ns	0.9998
WT vs. Fam134cKO	1.667	-7,959 to 11,29	No	ns	>0,9999
WT vs. Fam134b/cdKO	12.75	3,908 to 21,59	Yes	***	0.0004
Fam134bKO vs. Fam134cKO	-1.333	-10,96 to 8,292	No	ns	>0,9999
Fam134bKO vs. Fam134b/cdKO	9.75	0,9083 to 18,59	Yes	*	0.0178
Fam134cKO vs. Fam134b/cdKO	11.08	1,017 to 21,15	Yes	*	0.0181
>40
WT vs. Fam134bKO	-0.8	-9,136 to 7,536	No	ns	>0,9999
WT vs. Fam134cKO	-5.467	-15,09 to 4,159	No	ns	0.8776
WT vs. Fam134b/cdKO	16.45	7,608 to 25,29	Yes	****	<0,0001
Fam134bKO vs. Fam134cKO	-4.667	-14,29 to 4,959	No	ns	0.9764
Fam134bKO vs. Fam134b/cdKO	17.25	8,408 to 26,09	Yes	****	<0,0001
Fam134cKO vs. Fam134b/cdKO	21.92	11,85 to 31,98	Yes	****	<0,0001
Test details	Predicted (LS) mean 1	Predicted (LS) mean 2	Predicted (LS) mean diff,	SE of diff,	N1	N2	t	DF
5-10
WT vs. Fam134bKO	20	25.2	-5.2	2.547	5	5	2.041	65
WT vs. Fam134cKO	20	22	-2	2.941	5	3	0.68	65
WT vs. Fam134b/cdKO	20	53.75	-33.75	2.702	5	4	12.49	65
Fam134bKO vs. Fam134cKO	25.2	22	3.2	2.941	5	3	1.088	65
Fam134bKO vs. Fam134b/cdKO	25.2	53.75	-28.55	2.702	5	4	10.57	65
Fam134cKO vs. Fam134b/cdKO	22	53.75	-31.75	3.076	3	4	10.32	65
10-20
WT vs. Fam134bKO	25.4	25.4	0	2.547	5	5	0	65
WT vs. Fam134cKO	25.4	22	3.4	2.941	5	3	1.156	65
WT vs. Fam134b/cdKO	25.4	32	-6.6	2.702	5	4	2.443	65
Fam134bKO vs. Fam134cKO	25.4	22	3.4	2.941	5	3	1.156	65
Fam134bKO vs. Fam134b/cdKO	25.4	32	-6.6	2.702	5	4	2.443	65
Fam134cKO vs. Fam134b/cdKO	22	32	-10	3.076	3	4	3.251	65
20-30
WT vs. Fam134bKO	21.4	18.2	3.2	2.547	5	5	1.256	65
WT vs. Fam134cKO	21.4	19	2.4	2.941	5	3	0.816	65
WT vs. Fam134b/cdKO	21.4	9.75	11.65	2.702	5	4	4.312	65
Fam134bKO vs. Fam134cKO	18.2	19	-0.8	2.941	5	3	0.272	65
Fam134bKO vs. Fam134b/cdKO	18.2	9.75	8.45	2.702	5	4	3.128	65
Fam134cKO vs. Fam134b/cdKO	19	9.75	9.25	3.076	3	4	3.007	65
30-40
WT vs. Fam134bKO	15	12	3	2.547	5	5	1.178	65
WT vs. Fam134cKO	15	13.33	1.667	2.941	5	3	0.5667	65
WT vs. Fam134b/cdKO	15	2.25	12.75	2.702	5	4	4.719	65
Fam134bKO vs. Fam134cKO	12	13.33	-1.333	2.941	5	3	0.4533	65
Fam134bKO vs. Fam134b/cdKO	12	2.25	9.75	2.702	5	4	3.609	65
Fam134cKO vs. Fam134b/cdKO	13.33	2.25	11.08	3.076	3	4	3.603	65
>40
WT vs. Fam134bKO	18.2	19	-0.8	2.547	5	5	0.3141	65
WT vs. Fam134cKO	18.2	23.67	-5.467	2.941	5	3	1.859	65
WT vs. Fam134b/cdKO	18.2	1.75	16.45	2.702	5	4	6.089	65
Fam134bKO vs. Fam134cKO	19	23.67	-4.667	2.941	5	3	1.587	65
Fam134bKO vs. Fam134b/cdKO	19	1.75	17.25	2.702	5	4	6.385	65
Fam134cKO vs. Fam134b/cdKO	23.67	1.75	21.92	3.076	3	4	7.125	65
