# Supplementary material for: Fam134c and Fam134b shape axonal endoplasmic reticulum architecture in vivo
Source: EMBO Rep. 2024 Jul 22;25(8):25. doi: 10.1038/s44319-024-00213-7 (PMC11316074; doi:10.1038/s44319-024-00213-7)
Supplement: Supplementary file 18 — Source data Fig. 2 [file 44319_2024_213_MOESM18_ESM.zip › Figure 2/2B-D/Fig2B.xlsx]

## Sheet: Fig. 2B
4 weeks - N. degenerating axon per area
	Degenerating axons (n)	Area tibial nerve (µm2)	Ratio (n/104 µm2)
Mouse WT 01	5	34960.6	1.43018
Mouse WT 02	2	57744.8	0.346352
Mouse WT 03	9	55319.3	1.62692
Mouse WT 04	11	71223.9	1.54443
Mouse WT 05	8	73242.6	1.09226
Mouse FAM134BKO 01	17	53982.5	3.14917
Mouse FAM134BKO 02	7	55002.4	1.27267
Mouse FAM134BKO 03	16	67584	2.36742
Mouse FAM134BKO 04	3	123862	0.242205
Mouse FAM134BKO 05	11	67318.5	1.63402
Mouse FAM134CKO 01	16	54851	2.91699
Mouse FAM134CKO 02	8	63975.1	1.25049
Mouse FAM134CKO 03	5	69935.8	0.714942
Mouse FAM134BCdKO 01	12	34536.3	3.47461
Mouse FAM134BCdKO 02	15	43916	3.41561
Mouse FAM134BCdKO 03	16	48945.1	3.26897
Mouse FAM134BCdKO 04	25	46950.4	5.32477

## Sheet: Statistical analysis 2B
Number of families	1
Number of comparisons per family	6
Alpha	0.05
Dunn's multiple comparisons test	Mean rank diff,	Significant?	Summary	Adjusted P Value
WT vs. Fam134bKO	-2.2	No	ns	>0,9999	A-B
WT vs. Fam134cKO	-0.6667	No	ns	>0,9999	A-C
WT vs. Fam134b/cdKO	-9.5	Yes	*	0.0302	A-D
Fam134bKO vs. Fam134cKO	1.533	No	ns	>0,9999	B-C
Fam134bKO vs. Fam134b/cdKO	-7.3	No	ns	0.187	B-D
Fam134cKO vs. Fam134b/cdKO	-8.833	No	ns	0.132	C-D
Test details	Mean rank 1	Mean rank 2	Mean rank diff,	n1	n2	Z
WT vs. Fam134bKO	6	8.2	-2.2	5	5	0.6888
WT vs. Fam134cKO	6	6.667	-0.6667	5	3	0.1808
WT vs. Fam134b/cdKO	6	15.5	-9.5	5	4	2.804
Fam134bKO vs. Fam134cKO	8.2	6.667	1.533	5	3	0.4158
Fam134bKO vs. Fam134b/cdKO	8.2	15.5	-7.3	5	4	2.155
Fam134cKO vs. Fam134b/cdKO	6.667	15.5	-8.833	3	4	2.29
