# Supplementary material for: Fam134c and Fam134b shape axonal endoplasmic reticulum architecture in vivo
Source: EMBO Rep. 2024 Jul 22;25(8):25. doi: 10.1038/s44319-024-00213-7 (PMC11316074; doi:10.1038/s44319-024-00213-7)
Supplement: Supplementary file 19 — Source data Fig. 3 [file 44319_2024_213_MOESM19_ESM.zip]

Archive with 57 entries (51 files):
- Figure 3/
- __MACOSX/._Figure 3
- Figure 3/3B/
- Figure 3/.DS_Store
- __MACOSX/Figure 3/._.DS_Store
- Figure 3/3A/
- Figure 3/3G/
- Figure 3/3C-F/
- Figure 3/3H-K/
- Figure 3/3B/BKO.tif
- __MACOSX/Figure 3/3B/._BKO.tif
- Figure 3/3B/BCKO.tif
- __MACOSX/Figure 3/3B/._BCKO.tif
- Figure 3/3B/CKO.tif
- __MACOSX/Figure 3/3B/._CKO.tif
- Figure 3/3B/WT.tif
- __MACOSX/Figure 3/3B/._WT.tif
- Figure 3/3A/.DS_Store
- __MACOSX/Figure 3/3A/._.DS_Store
- Figure 3/3A/Fig. 3A.xlsx
- __MACOSX/Figure 3/3A/._Fig. 3A.xlsx
- Figure 3/3G/BKO_3506_Image 3_Airyscan Processing_Maximum intensity projection.lsm (RGB).tif
- __MACOSX/Figure 3/3G/._BKO_3506_Image 3_Airyscan Processing_Maximum intensity projection.lsm (RGB).tif
- Figure 3/3G/.DS_Store
- __MACOSX/Figure 3/3G/._.DS_Store
- Figure 3/3G/WT_3485_(merge)Image 14_Airyscan Processing_Maximum intensity projection.lsm (RGB).tif
- __MACOSX/Figure 3/3G/._WT_3485_(merge)Image 14_Airyscan Processing_Maximum intensity projection.lsm (RGB).tif
- Figure 3/3G/BKO_3478_(merge)Image 12_Airyscan Processing_Maximum intensity projection.lsm (RGB).tif
- __MACOSX/Figure 3/3G/._BKO_3478_(merge)Image 12_Airyscan Processing_Maximum intensity projection.lsm (RGB).tif
- Figure 3/3G/WT_Image 18(merge)_Airyscan Processing_Maximum intensity projection.lsm (RGB).tif
- __MACOSX/Figure 3/3G/._WT_Image 18(merge)_Airyscan Processing_Maximum intensity projection.lsm (RGB).tif
- Figure 3/3G/BCKO_3446_(merge)Image 1_Airyscan Processing_Maximum intensity projection.lsm (RGB).tif
- __MACOSX/Figure 3/3G/._BCKO_3446_(merge)Image 1_Airyscan Processing_Maximum intensity projection.lsm (RGB).tif
- Figure 3/3G/BCKO_3446_Image 6_Airyscan Processing_Maximum intensity projection.lsm (RGB).tif
- __MACOSX/Figure 3/3G/._BCKO_3446_Image 6_Airyscan Processing_Maximum intensity projection.lsm (RGB).tif
- Figure 3/3G/CKO_3463_(merge)Image 17_Airyscan Processing_Maximum intensity projection.lsm (RGB).tif
- __MACOSX/Figure 3/3G/._CKO_3463_(merge)Image 17_Airyscan Processing_Maximum intensity projection.lsm (RGB).tif
- Figure 3/3G/CKO_3464_Image 3_Airyscan Processing_Maximum intensity projection.lsm (RGB).tif
- __MACOSX/Figure 3/3G/._CKO_3464_Image 3_Airyscan Processing_Maximum intensity projection.lsm (RGB).tif
- Figure 3/3C-F/Fig. 3D.xlsx
- __MACOSX/Figure 3/3C-F/._Fig. 3D.xlsx
- Figure 3/3C-F/.DS_Store
- __MACOSX/Figure 3/3C-F/._.DS_Store
- Figure 3/3C-F/Fig. 3E.xlsx
- __MACOSX/Figure 3/3C-F/._Fig. 3E.xlsx
- Figure 3/3C-F/Fig. 3C.xlsx
- __MACOSX/Figure 3/3C-F/._Fig. 3C.xlsx
- Figure 3/3C-F/Fig. 3F.xlsx
- __MACOSX/Figure 3/3C-F/._Fig. 3F.xlsx
- Figure 3/3H-K/Fig. 3H.xlsx
- __MACOSX/Figure 3/3H-K/._Fig. 3H.xlsx
- Figure 3/3H-K/Fig. 3I.xlsx
- __MACOSX/Figure 3/3H-K/._Fig. 3I.xlsx
- Figure 3/3H-K/Fig. 3J.xlsx
- __MACOSX/Figure 3/3H-K/._Fig. 3J.xlsx
- Figure 3/3H-K/Fig. 3K.xlsx
- __MACOSX/Figure 3/3H-K/._Fig. 3K.xlsx
