# Supplementary material for: Fam134c and Fam134b shape axonal endoplasmic reticulum architecture in vivo
Source: EMBO Rep. 2024 Jul 22;25(8):25. doi: 10.1038/s44319-024-00213-7 (PMC11316074; doi:10.1038/s44319-024-00213-7)
Supplement: Supplementary file 19 — Source data Fig. 3 [file 44319_2024_213_MOESM19_ESM.zip › Figure 3/3A/Fig. 3A.xlsx]

## Sheet: Fig. 3A
Area tibial nerve (um2)
WT	Fam134b KO	Fam134c KO	Fam134b/c dKO
109661	130677	197360	61114
146184	161545	126743	60010.5
177193	96359.3	180718	61016
112622	208664	175169	51898.8
		88723.2	82641.8

## Sheet: Statistical analysis 3A
Number of families	1
Number of comparisons per family	6
Alpha	0.05
Tukey's multiple comparisons test	Mean Diff,	95,00% CI of diff,	Below threshold?	Summary	Adjusted P Value
WT vs. Fam134b KO	-12896	-87475 to 61683	No	ns	0.9571	A-B
WT vs. Fam134c KO	-17328	-88079 to 53424	No	ns	0.8907	A-C
WT vs. Fam134b/c dKO	73079	2327 to 143831	Yes	*	0.0419	A-D
Fam134b KO vs. Fam134c KO	-4431	-75183 to 66320	No	ns	0.9978	B-C
Fam134b KO vs. Fam134b/c dKO	85975	15223 to 156727	Yes	*	0.0155	B-D
Fam134c KO vs. Fam134b/c dKO	90406	23701 to 157112	Yes	**	0.0072	C-D
Test details	Mean 1	Mean 2	Mean Diff,	SE of diff,	n1	n2	q	DF
WT vs. Fam134b KO	136415	149311	-12896	25659	4	4	0.7108	14
WT vs. Fam134c KO	136415	153743	-17328	24342	4	5	1.007	14
WT vs. Fam134b/c dKO	136415	63336	73079	24342	4	5	4.246	14
Fam134b KO vs. Fam134c KO	149311	153743	-4431	24342	4	5	0.2574	14
Fam134b KO vs. Fam134b/c dKO	149311	63336	85975	24342	4	5	4.995	14
Fam134c KO vs. Fam134b/c dKO	153743	63336	90406	22950	5	5	5.571	14
