# Supplementary material for: Fam134c and Fam134b shape axonal endoplasmic reticulum architecture in vivo
Source: EMBO Rep. 2024 Jul 22;25(8):25. doi: 10.1038/s44319-024-00213-7 (PMC11316074; doi:10.1038/s44319-024-00213-7)
Supplement: Supplementary file 19 — Source data Fig. 3 [file 44319_2024_213_MOESM19_ESM.zip › Figure 3/3C-F/Fig. 3D.xlsx]

## Sheet: Fig. 3D
Number of ChAT+ axons per mm2
WT	Fam134b KO	Fam134c KO	Fam134b/c dKO
15891	16248	24228	20772
14268	16449	13140	16652
17072	17302	13736	11784
10202	27463	20366	14355
24611	15555	17406	20169
23752	19700	14153	15734

## Sheet: Statistical analysis 3D
Number of families	1
Number of comparisons per family	6
Alpha	0.05
Tukey's multiple comparisons test	Mean Diff,	95,00% CI of diff,	Below threshold?	Summary	Adjusted P Value
WT vs. Fam134b KO	-2557	-6644 to 1530	No	ns	0.3057	A-B
WT vs. Fam134c KO	1002	-2875 to 4879	No	ns	0.8746	A-C
WT vs. Fam134b/c dKO	4834	956,5 to 8711	Yes	*	0.013	A-D
Fam134b KO vs. Fam134c KO	3559	-317,8 to 7437	No	ns	0.0769	B-C
Fam134b KO vs. Fam134b/c dKO	7391	3514 to 11268	Yes	***	0.0004	B-D
Fam134c KO vs. Fam134b/c dKO	3832	176,1 to 7487	Yes	*	0.0386	C-D
Test details	Mean 1	Mean 2	Mean Diff,	SE of diff,	n1	n2	q	DF
WT vs. Fam134b KO	11049	13606	-2557	1406	4	4	2.572	14
WT vs. Fam134c KO	11049	10047	1002	1334	4	5	1.062	14
WT vs. Fam134b/c dKO	11049	6215	4834	1334	4	5	5.125	14
Fam134b KO vs. Fam134c KO	13606	10047	3559	1334	4	5	3.774	14
Fam134b KO vs. Fam134b/c dKO	13606	6215	7391	1334	4	5	7.836	14
Fam134c KO vs. Fam134b/c dKO	10047	6215	3832	1258	5	5	4.308	14
