# Supplementary material for: Fam134c and Fam134b shape axonal endoplasmic reticulum architecture in vivo
Source: EMBO Rep. 2024 Jul 22;25(8):25. doi: 10.1038/s44319-024-00213-7 (PMC11316074; doi:10.1038/s44319-024-00213-7)
Supplement: Supplementary file 19 — Source data Fig. 3 [file 44319_2024_213_MOESM19_ESM.zip › Figure 3/3C-F/Fig. 3E.xlsx]

## Sheet: Fig. 3E
NF200+ axon's diameter distribution (Percentage of total)
Diameter range (um)	WT 1	WT 2	WT 3	WT 4	B KO 1	B KO 2	B KO 3	B KO 4	C KO 1	C KO 2	C KO 3	C KO 4	C KO 5	BC KO 1	BC KO 2	BC KO 3	BC KO 4	BC KO 5
<1	0	0	0	0	0	0	0	0	0	0	0	0	0	0	0	0	0	0
1-2	11.7882	7.35822	12.9827	11.2858	9.439	13.9184	15.5491	11.1306	11.2414	12.5686	14.1428	12.4747	9.77608	26.7009	24.5023	16.3711	18.5714	24.6784
2-3	23.1777	16.4752	30.0478	28.1221	23.1077	25.5729	25.0243	18.6678	27.6602	28.9762	37.4583	26.5123	28.2906	38.2542	40.8882	40.2456	43.6508	39.5322
3-4	19.8178	15.9727	21.4417	20.0278	21.683	21.744	20.1652	15.9509	21.0812	15.6764	23.0821	19.7974	18.4052	18.9987	20.0613	25.648	23.0159	21.7544
4-5	14.6355	17.3367	14.9687	15.4487	19.1006	16.9927	13.5569	16.5936	15.5606	14.3967	12.8753	16.411	16.0568	6.54685	8.5758	14.0518	11.2698	9.59064
5-6	9.28246	13.4243	10.0405	8.97317	10.8638	11.2912	10.0097	13.0295	10.0973	10.2834	7.63843	9.95658	10.9776	3.33761	4.59418	2.72851	3.49206	3.62573
6-7	6.37813	8.65039	4.67083	4.90287	6.54497	5.28228	5.63654	8.29682	5.89245	6.90128	3.6024	5.78871	5.29765	2.31065	1.07198	0.95498	0	0.701754
7-8	6.49203	7.10696	3.31004	4.07031	5.29831	2.96255	5.05345	6.13497	4.43364	6.12431	0.967312	4.31259	5.24304	1.66881	0.306279	0	0	0.116959
8-9	3.75854	3.69706	1.36079	2.03515	2.40427	0.9782	2.23518	3.12591	1.60183	3.42779	0.133422	1.5919	2.5669	0.385109	0	0	0	0
9-10	2.44875	3.12276	0.588452	1.52636	0.934996	0.531023	1.89504	1.84049	0.657895	0.685558	0.100067	0.926194	1.52922	0.513479	0	0	0	0
>10	2.22096	6.85571	0.588452	3.60777	0.62333	0.726663	0.874636	5.22933	1.77346	0.959781	0	2.22865	1.85691	1.2837	0	0	0	0

## Sheet: Statistical analysis 3E
Within each row, compare columns (simple effects within rows)
Number of families	11
Number of comparisons per family	6
Alpha	0.05
Tukey's multiple comparisons test	Mean Diff,	95,00% CI of diff,	Below threshold?	Summary	Adjusted P Value
<1
WT vs. Fam134b KO	0
WT vs. Fam134c KO	0
WT vs. Fam134b/c dKO	0
Fam134b KO vs. Fam134c KO	0
Fam134b KO vs. Fam134b/c dKO	0
Fam134c KO vs. Fam134b/c dKO	0
1-2
WT vs. Fam134b KO	-1.6	-7,962 to 4,762	No	ns	0.818
WT vs. Fam134c KO	-1.165	-6,358 to 4,028	No	ns	0.8409
WT vs. Fam134b/c dKO	-11.31	-19,20 to -3,414	Yes	**	0.0096
Fam134b KO vs. Fam134c KO	0.435	-5,459 to 6,329	No	ns	0.9913
Fam134b KO vs. Fam134b/c dKO	-9.705	-17,77 to -1,639	Yes	*	0.0218
Fam134c KO vs. Fam134b/c dKO	-10.14	-17,89 to -2,392	Yes	*	0.0174
2-3
WT vs. Fam134b KO	1.35	-11,72 to 14,42	No	ns	0.9762
WT vs. Fam134c KO	-5.35	-18,28 to 7,576	No	ns	0.5035
WT vs. Fam134b/c dKO	-16.07	-29,73 to -2,408	Yes	*	0.0305
Fam134b KO vs. Fam134c KO	-6.7	-15,03 to 1,631	No	ns	0.1164
Fam134b KO vs. Fam134b/c dKO	-17.42	-24,11 to -10,73	Yes	***	0.0008
Fam134c KO vs. Fam134b/c dKO	-10.72	-18,38 to -3,058	Yes	*	0.012
3-4
WT vs. Fam134b KO	-0.6	-6,790 to 5,590	No	ns	0.9854
WT vs. Fam134c KO	-0.32	-5,960 to 5,320	No	ns	0.9974
WT vs. Fam134b/c dKO	-2.6	-8,035 to 2,835	No	ns	0.4406
Fam134b KO vs. Fam134c KO	0.28	-5,880 to 6,440	No	ns	0.9986
Fam134b KO vs. Fam134b/c dKO	-2	-8,012 to 4,012	No	ns	0.6865
Fam134c KO vs. Fam134b/c dKO	-2.28	-7,730 to 3,170	No	ns	0.5648
4-5
WT vs. Fam134b KO	-1	-5,913 to 3,913	No	ns	0.8603
WT vs. Fam134c KO	0.495	-2,415 to 3,405	No	ns	0.9397
WT vs. Fam134b/c dKO	5.555	0,5393 to 10,57	Yes	*	0.0333
Fam134b KO vs. Fam134c KO	1.495	-3,364 to 6,354	No	ns	0.6806
Fam134b KO vs. Fam134b/c dKO	6.555	0,8908 to 12,22	Yes	*	0.0258
Fam134c KO vs. Fam134b/c dKO	5.06	0,06670 to 10,05	Yes	*	0.0474
5-6
WT vs. Fam134b KO	-0.875	-5,272 to 3,522	No	ns	0.8798
WT vs. Fam134c KO	0.625	-3,721 to 4,971	No	ns	0.9464
WT vs. Fam134b/c dKO	6.885	2,293 to 11,48	Yes	*	0.014
Fam134b KO vs. Fam134c KO	1.5	-1,365 to 4,365	No	ns	0.3682
Fam134b KO vs. Fam134b/c dKO	7.76	5,042 to 10,48	Yes	***	0.0008
Fam134c KO vs. Fam134b/c dKO	6.26	4,008 to 8,512	Yes	***	0.0003
6-7
WT vs. Fam134b KO	-0.25	-4,326 to 3,826	No	ns	0.9959
WT vs. Fam134c KO	0.675	-3,281 to 4,631	No	ns	0.9178
WT vs. Fam134b/c dKO	5.155	1,092 to 9,218	Yes	*	0.0226
Fam134b KO vs. Fam134c KO	0.925	-2,043 to 3,893	No	ns	0.7188
Fam134b KO vs. Fam134b/c dKO	5.405	2,508 to 8,302	Yes	**	0.0041
Fam134c KO vs. Fam134b/c dKO	4.48	2,312 to 6,648	Yes	**	0.001
7-8
WT vs. Fam134b KO	0.375	-3,668 to 4,418	No	ns	0.9861
WT vs. Fam134c KO	1.05	-3,168 to 5,268	No	ns	0.8373
WT vs. Fam134b/c dKO	4.83	0,7341 to 8,926	Yes	*	0.0297
Fam134b KO vs. Fam134c KO	0.675	-2,938 to 4,288	No	ns	0.9222
Fam134b KO vs. Fam134b/c dKO	4.455	1,596 to 7,314	Yes	**	0.0097
Fam134c KO vs. Fam134b/c dKO	3.78	0,4054 to 7,155	Yes	*	0.0325
8-9
WT vs. Fam134b KO	0.55	-2,114 to 3,214	No	ns	0.8785
WT vs. Fam134c KO	0.865	-1,890 to 3,620	No	ns	0.7261
WT vs. Fam134b/c dKO	2.645	-0,2300 to 5,520	No	ns	0.0625
Fam134b KO vs. Fam134c KO	0.315	-2,027 to 2,657	No	ns	0.9683
Fam134b KO vs. Fam134b/c dKO	2.095	0,04453 to 4,145	Yes	*	0.0471
Fam134c KO vs. Fam134b/c dKO	1.78	-0,4563 to 4,016	No	ns	0.1018
9-10
WT vs. Fam134b KO	0.625	-1,733 to 2,983	No	ns	0.77
WT vs. Fam134c KO	1.12	-1,265 to 3,505	No	ns	0.3518
WT vs. Fam134b/c dKO	1.8	-0,7502 to 4,350	No	ns	0.1245
Fam134b KO vs. Fam134c KO	0.495	-0,9748 to 1,965	No	ns	0.6462
Fam134b KO vs. Fam134b/c dKO	1.175	-0,3821 to 2,732	No	ns	0.11
Fam134c KO vs. Fam134b/c dKO	0.68	-0,1942 to 1,554	No	ns	0.121
>10
WT vs. Fam134b KO	1.475	-4,629 to 7,579	No	ns	0.8319
WT vs. Fam134c KO	1.945	-4,138 to 8,028	No	ns	0.5699
WT vs. Fam134b/c dKO	3.065	-3,210 to 9,340	No	ns	0.2798
Fam134b KO vs. Fam134c KO	0.47	-4,518 to 5,458	No	ns	0.9762
Fam134b KO vs. Fam134b/c dKO	1.59	-3,589 to 6,769	No	ns	0.5761
Fam134c KO vs. Fam134b/c dKO	1.12	-0,4605 to 2,700	No	ns	0.1753
Test details	Mean 1	Mean 2	Mean Diff,	SE of diff,	N1	N2	q	DF
<1
WT vs. Fam134b KO	0	0	0	0	4	4
WT vs. Fam134c KO	0	0	0	0	4	5
WT vs. Fam134b/c dKO	0	0	0	0	4	5
Fam134b KO vs. Fam134c KO	0	0	0	0	4	5
Fam134b KO vs. Fam134b/c dKO	0	0	0	0	4	5
Fam134c KO vs. Fam134b/c dKO	0	0	0	0	5	5
1-2
WT vs. Fam134b KO	10.88	12.48	-1.6	1.829	4	4	1.237	5.912
WT vs. Fam134c KO	10.88	12.04	-1.165	1.412	4	5	1.167	5.043
WT vs. Fam134b/c dKO	10.88	22.18	-11.31	2.321	4	5	6.887	6.368
Fam134b KO vs. Fam134c KO	12.48	12.04	0.435	1.55	4	5	0.3969	4.639
Fam134b KO vs. Fam134b/c dKO	12.48	22.18	-9.705	2.408	4	5	5.701	6.7
Fam134c KO vs. Fam134b/c dKO	12.04	22.18	-10.14	2.108	5	5	6.802	5.052
2-3
WT vs. Fam134b KO	24.45	23.1	1.35	3.393	4	4	0.5628	4.502
WT vs. Fam134c KO	24.45	29.8	-5.35	3.598	4	5	2.103	5.374
WT vs. Fam134b/c dKO	24.45	40.52	-16.07	3.145	4	5	7.226	3.543
Fam134b KO vs. Fam134c KO	23.1	29.8	-6.7	2.512	4	5	3.772	6.948
Fam134b KO vs. Fam134b/c dKO	23.1	40.52	-17.42	1.803	4	5	13.66	4.933
Fam134c KO vs. Fam134b/c dKO	29.8	40.52	-10.72	2.166	5	5	7	5.614
3-4
WT vs. Fam134b KO	19.3	19.9	-0.6	1.775	4	4	0.478	5.865
WT vs. Fam134c KO	19.3	19.62	-0.32	1.702	4	5	0.2659	6.969
WT vs. Fam134b/c dKO	19.3	21.9	-2.6	1.632	4	5	2.253	6.851
Fam134b KO vs. Fam134c KO	19.9	19.62	0.28	1.837	4	5	0.2156	6.674
Fam134b KO vs. Fam134b/c dKO	19.9	21.9	-2	1.773	4	5	1.595	6.419
Fam134c KO vs. Fam134b/c dKO	19.62	21.9	-2.28	1.699	5	5	1.898	7.949
4-5
WT vs. Fam134b KO	15.58	16.58	-1	1.281	4	4	1.104	4.55
WT vs. Fam134c KO	15.58	15.08	0.495	0.8779	4	5	0.7974	6.965
WT vs. Fam134b/c dKO	15.58	10.02	5.555	1.414	4	5	5.554	5.577
Fam134b KO vs. Fam134c KO	16.58	15.08	1.495	1.303	4	5	1.623	4.865
Fam134b KO vs. Fam134b/c dKO	16.58	10.02	6.555	1.711	4	5	5.418	6.997
Fam134c KO vs. Fam134b/c dKO	15.08	10.02	5.06	1.434	5	5	4.99	5.893
5-6
WT vs. Fam134b KO	10.43	11.3	-0.875	1.193	4	4	1.038	5.01
WT vs. Fam134c KO	10.43	9.8	0.625	1.166	4	5	0.7578	4.876
WT vs. Fam134b/c dKO	10.43	3.54	6.885	1.059	4	5	9.193	3.555
Fam134b KO vs. Fam134c KO	11.3	9.8	1.5	0.8532	4	5	2.486	6.647
Fam134b KO vs. Fam134b/c dKO	11.3	3.54	7.76	0.6997	4	5	15.68	4.419
Fam134c KO vs. Fam134b/c dKO	9.8	3.54	6.26	0.6539	5	5	13.54	6.103
6-7
WT vs. Fam134b KO	6.175	6.425	-0.25	1.144	4	4	0.3091	5.495
WT vs. Fam134c KO	6.175	5.5	0.675	1.07	4	5	0.892	4.976
WT vs. Fam134b/c dKO	6.175	1.02	5.155	0.9958	4	5	7.321	3.982
Fam134b KO vs. Fam134c KO	6.425	5.5	0.925	0.8652	4	5	1.512	6.182
Fam134b KO vs. Fam134b/c dKO	6.425	1.02	5.405	0.7714	4	5	9.909	4.781
Fam134c KO vs. Fam134b/c dKO	5.5	1.02	4.48	0.6576	5	5	9.635	7.104
7-8
WT vs. Fam134b KO	5.25	4.875	0.375	1.131	4	4	0.4688	5.453
WT vs. Fam134c KO	5.25	4.2	1.05	1.26	4	5	1.179	6.714
WT vs. Fam134b/c dKO	5.25	0.42	4.83	0.9736	4	5	7.016	3.754
Fam134b KO vs. Fam134c KO	4.875	4.2	0.675	1.087	4	5	0.8779	6.903
Fam134b KO vs. Fam134b/c dKO	4.875	0.42	4.455	0.7367	4	5	8.552	4.428
Fam134c KO vs. Fam134b/c dKO	4.2	0.42	3.78	0.9222	5	5	5.797	5.11
8-9
WT vs. Fam134b KO	2.725	2.175	0.55	0.7458	4	4	1.043	5.46
WT vs. Fam134c KO	2.725	1.86	0.865	0.8205	4	5	1.491	6.644
WT vs. Fam134b/c dKO	2.725	0.08	2.645	0.6099	4	5	6.133	3.105
Fam134b KO vs. Fam134c KO	2.175	1.86	0.315	0.7059	4	5	0.6311	6.94
Fam134b KO vs. Fam134b/c dKO	2.175	0.08	2.095	0.4439	4	5	6.675	3.202
Fam134c KO vs. Fam134b/c dKO	1.86	0.08	1.78	0.5604	5	5	4.492	4.166
9-10
WT vs. Fam134b KO	1.9	1.275	0.625	0.6421	4	4	1.377	5.06
WT vs. Fam134c KO	1.9	0.78	1.12	0.5877	4	5	2.695	4.025
WT vs. Fam134b/c dKO	1.9	0.1	1.8	0.5523	4	5	4.609	3.204
Fam134b KO vs. Fam134c KO	1.275	0.78	0.495	0.4095	4	5	1.709	5.386
Fam134b KO vs. Fam134b/c dKO	1.275	0.1	1.175	0.3568	4	5	4.658	3.514
Fam134c KO vs. Fam134b/c dKO	0.78	0.1	0.68	0.2458	5	5	3.913	5.527
>10
WT vs. Fam134b KO	3.325	1.85	1.475	1.745	4	4	1.195	5.814
WT vs. Fam134c KO	3.325	1.38	1.945	1.398	4	5	1.968	3.532
WT vs. Fam134b/c dKO	3.325	0.26	3.065	1.365	4	5	3.176	3.227
Fam134b KO vs. Fam134c KO	1.85	1.38	0.47	1.187	4	5	0.5599	3.763
Fam134b KO vs. Fam134b/c dKO	1.85	0.26	1.59	1.148	4	5	1.958	3.326
Fam134c KO vs. Fam134b/c dKO	1.38	0.26	1.12	0.4754	5	5	3.332	6.888
