# Supplementary material for: Fam134c and Fam134b shape axonal endoplasmic reticulum architecture in vivo
Source: EMBO Rep. 2024 Jul 22;25(8):25. doi: 10.1038/s44319-024-00213-7 (PMC11316074; doi:10.1038/s44319-024-00213-7)
Supplement: Supplementary file 19 — Source data Fig. 3 [file 44319_2024_213_MOESM19_ESM.zip › Figure 3/3C-F/Fig. 3C.xlsx]

## Sheet: Fig. 3C
Number of NF200+ axons per mm2
WT	Fam134b KO	Fam134c KO	Fam134b/c dKO
16013	17187	17714	12747
19058	22149	17263	10881
15345	21358	16589	12013
19197	16404	19724	12139
		20637	10346

## Sheet: Statistical analysis 3C
Number of families	1
Number of comparisons per family	6
Alpha	0.05
Tukey's multiple comparisons test	Mean Diff,	95,00% CI of diff,	Below threshold?	Summary	Adjusted P Value
WT vs. Fam134b KO	-1871	-5870 to 2127	No	ns	0.5425	A-B
WT vs. Fam134c KO	-982.2	-4775 to 2811	No	ns	0.8741	A-C
WT vs. Fam134b/c dKO	5778	1985 to 9571	Yes	**	0.0028	A-D
Fam134b KO vs. Fam134c KO	889.1	-2904 to 4682	No	ns	0.9025	B-C
Fam134b KO vs. Fam134b/c dKO	7649	3856 to 11443	Yes	***	0.0002	B-D
Fam134c KO vs. Fam134b/c dKO	6760	3184 to 10337	Yes	***	0.0004	C-D
Test details	Mean 1	Mean 2	Mean Diff,	SE of diff,	n1	n2	q	DF
WT vs. Fam134b KO	17403	19275	-1871	1376	4	4	1.924	14
WT vs. Fam134c KO	17403	18385	-982.2	1305	4	5	1.064	14
WT vs. Fam134b/c dKO	17403	11625	5778	1305	4	5	6.261	14
Fam134b KO vs. Fam134c KO	19275	18385	889.1	1305	4	5	0.9635	14
Fam134b KO vs. Fam134b/c dKO	19275	11625	7649	1305	4	5	8.289	14
Fam134c KO vs. Fam134b/c dKO	18385	11625	6760	1230	5	5	7.77	14
