# Supplementary material for: Fam134c and Fam134b shape axonal endoplasmic reticulum architecture in vivo
Source: EMBO Rep. 2024 Jul 22;25(8):25. doi: 10.1038/s44319-024-00213-7 (PMC11316074; doi:10.1038/s44319-024-00213-7)
Supplement: Supplementary file 19 — Source data Fig. 3 [file 44319_2024_213_MOESM19_ESM.zip › Figure 3/3C-F/Fig. 3F.xlsx]

## Sheet: Fig. 3F
ChAT+ axon's diameter distribution (Percentage of total)
Diameter range (um)	WT 1	WT 2	WT 3	WT 4	B KO 1	B KO 2	B KO 3	B KO 4	C KO 1	C KO 2	C KO 3	C KO 4	C KO 5	BC KO 1	BC KO 2	BC KO 3	BC KO 4	BC KO 5
<1	0	0	0	0	0	0	0	0	0	0	0	0	0	0	0	0	0	0
1-2	12.3377	11.2101	12.3402	12.5692	8.93112	8.47047	17.9348	9.42879	10.5427	10.4046	13.1911	15.0263	11.7498	17.2757	24.0793	24.7525	21.0826	27.768
2-3	19.5887	23.9916	28.4169	30.9881	23.0879	24.637	32.4728	20.9311	24.9532	19.7495	29.4297	25.5447	27.4725	40.8638	41.6431	41.3366	45.2991	41.8278
3-4	12.5541	16.9722	20.2065	17.2332	20.7126	21.394	17.1875	20.6964	16.9058	14.5472	18.4589	14.1998	18.4277	25.2492	21.5297	20.0495	22.5071	17.0475
4-5	10.1732	13.7245	16.175	15.2569	16.4371	16.9894	12.0245	16.6275	17.2177	12.5241	13.9747	6.98723	13.1023	10.6312	10.4816	10.1485	7.69231	9.49033
5-6	7.46753	11.1053	10.767	8.69565	8.88361	10.7938	6.79348	9.54617	11.9152	10.3083	11.7545	9.91736	7.77684	3.65449	1.69972	3.46535	3.4188	3.33919
6-7	5.62771	5.29073	5.85054	4.34783	5.89074	7.1636	4.21196	5.82942	8.73362	9.53757	6.13844	8.18933	4.48014	0.332226	0.283286	0.247525	0	0.175747
7-8	8.87446	4.71451	3.68732	4.90119	6.12827	6.53437	4.61957	12.8717	5.67686	11.2717	5.0936	9.24117	5.66357	1.99336	0.283286	0	0	0.351494
8-9	6.81818	2.14772	1.52409	2.05534	7.981	2.46854	2.51359	1.44757	2.30817	6.55106	1.34959	4.43276	4.48014	0	0	0	0	0
9-10	5.08658	2.04295	0.688299	1.26482	1.09264	0.871249	1.01902	0.43036	0.686213	2.79383	0.522421	2.32908	2.36686	0	0	0	0	0
>10	11.4719	8.80042	0.344149	2.68775	0.855107	0.677638	1.22283	2.19092	1.06051	2.31214	0.0870701	4.13223	4.48014	0	0	0	0	0

## Sheet: Statistical analysis 3F_x0009__x0009__x0009__x0009__x0009__x0009__x0009__x0009_
Within each row, compare columns (simple effects within rows)
Number of families	11
Number of comparisons per family	6
Alpha	0.05
Tukey's multiple comparisons test	Mean Diff,	95,00% CI of diff,	Below threshold?	Summary	Adjusted P Value
<1
WT vs. Fam134b KO	0
WT vs. Fam134c KO	0
WT vs. Fam134b/c dKO	0
Fam134b KO vs. Fam134c KO	0
Fam134b KO vs. Fam134b/c dKO	0
Fam134c KO vs. Fam134b/c dKO	0
1-2
WT vs. Fam134b KO	0.925	-9,759 to 11,61	No	ns	0.9736
WT vs. Fam134c KO	-0.06	-3,484 to 3,364	No	ns	0.9999
WT vs. Fam134b/c dKO	-10.92	-18,08 to -3,756	Yes	*	0.011
Fam134b KO vs. Fam134c KO	-0.985	-10,93 to 8,957	No	ns	0.9741
Fam134b KO vs. Fam134b/c dKO	-11.85	-21,71 to -1,979	Yes	*	0.0228
Fam134c KO vs. Fam134b/c dKO	-10.86	-17,80 to -3,917	Yes	**	0.0069
2-3
WT vs. Fam134b KO	0.475	-11,85 to 12,80	No	ns	0.9991
WT vs. Fam134c KO	0.33	-10,43 to 11,09	No	ns	0.9995
WT vs. Fam134b/c dKO	-16.43	-27,74 to -5,115	Yes	*	0.0154
Fam134b KO vs. Fam134c KO	-0.145	-10,98 to 10,69	No	ns	>0,9999
Fam134b KO vs. Fam134b/c dKO	-16.91	-28,31 to -5,504	Yes	*	0.0144
Fam134c KO vs. Fam134b/c dKO	-16.76	-23,10 to -10,42	Yes	***	0.0005
3-4
WT vs. Fam134b KO	-3.25	-10,03 to 3,533	No	ns	0.3813
WT vs. Fam134c KO	0.25	-6,456 to 6,956	No	ns	0.9989
WT vs. Fam134b/c dKO	-4.49	-11,50 to 2,520	No	ns	0.2279
Fam134b KO vs. Fam134c KO	3.5	-0,9147 to 7,915	No	ns	0.1216
Fam134b KO vs. Fam134b/c dKO	-1.24	-6,781 to 4,301	No	ns	0.8743
Fam134c KO vs. Fam134b/c dKO	-4.74	-10,16 to 0,6845	No	ns	0.0863
4-5
WT vs. Fam134b KO	-1.65	-7,796 to 4,496	No	ns	0.7893
WT vs. Fam134c KO	1.09	-5,926 to 8,106	No	ns	0.9528
WT vs. Fam134b/c dKO	4.17	-1,652 to 9,992	No	ns	0.1339
Fam134b KO vs. Fam134c KO	2.74	-4,033 to 9,513	No	ns	0.5637
Fam134b KO vs. Fam134b/c dKO	5.82	0,7127 to 10,93	Yes	*	0.032
Fam134c KO vs. Fam134b/c dKO	3.08	-3,419 to 9,579	No	ns	0.3839
5-6
WT vs. Fam134b KO	0.525	-3,624 to 4,674	No	ns	0.9696
WT vs. Fam134c KO	-0.815	-4,673 to 3,043	No	ns	0.8881
WT vs. Fam134b/c dKO	6.405	2,631 to 10,18	Yes	**	0.0078
Fam134b KO vs. Fam134c KO	-1.34	-5,113 to 2,433	No	ns	0.6492
Fam134b KO vs. Fam134b/c dKO	5.88	2,236 to 9,524	Yes	**	0.0092
Fam134c KO vs. Fam134b/c dKO	7.22	4,305 to 10,13	Yes	***	0.0007
6-7
WT vs. Fam134b KO	-0.5	-3,160 to 2,160	No	ns	0.8895
WT vs. Fam134c KO	-2.125	-5,721 to 1,471	No	ns	0.2495
WT vs. Fam134b/c dKO	5.075	3,433 to 6,717	Yes	**	0.0017
Fam134b KO vs. Fam134c KO	-1.625	-5,337 to 2,087	No	ns	0.5019
Fam134b KO vs. Fam134b/c dKO	5.575	2,631 to 8,519	Yes	**	0.0082
Fam134c KO vs. Fam134b/c dKO	7.2	3,471 to 10,93	Yes	**	0.0048
7-8
WT vs. Fam134b KO	-1.975	-9,951 to 6,001	No	ns	0.8005
WT vs. Fam134c KO	-1.85	-7,392 to 3,692	No	ns	0.6969
WT vs. Fam134b/c dKO	5.01	-0,1515 to 10,17	No	ns	0.0547
Fam134b KO vs. Fam134c KO	0.125	-7,765 to 8,015	No	ns	>0,9999
Fam134b KO vs. Fam134b/c dKO	6.985	-1,598 to 15,57	No	ns	0.0874
Fam134c KO vs. Fam134b/c dKO	6.86	2,073 to 11,65	Yes	*	0.0126
8-9
WT vs. Fam134b KO	-0.475	-7,243 to 6,293	No	ns	0.9942
WT vs. Fam134c KO	-0.695	-6,056 to 4,666	No	ns	0.9671
WT vs. Fam134b/c dKO	3.125	-2,826 to 9,076	No	ns	0.2294
Fam134b KO vs. Fam134c KO	-0.22	-6,602 to 6,162	No	ns	0.9992
Fam134b KO vs. Fam134b/c dKO	3.6	-3,587 to 10,79	No	ns	0.2518
Fam134c KO vs. Fam134b/c dKO	3.82	0,04616 to 7,594	Yes	*	0.0481
9-10
WT vs. Fam134b KO	1.425	-3,199 to 6,049	No	ns	0.555
WT vs. Fam134c KO	0.535	-3,699 to 4,769	No	ns	0.9571
WT vs. Fam134b/c dKO	2.275	-2,446 to 6,996	No	ns	0.2712
Fam134b KO vs. Fam134c KO	-0.89	-2,755 to 0,9753	No	ns	0.3798
Fam134b KO vs. Fam134b/c dKO	0.85	0,09982 to 1,600	Yes	*	0.0358
Fam134c KO vs. Fam134b/c dKO	1.74	-0,1893 to 3,669	No	ns	0.0691
>10
WT vs. Fam134b KO	4.575	-7,816 to 16,97	No	ns	0.4339
WT vs. Fam134c KO	3.405	-8,314 to 15,12	No	ns	0.6392
WT vs. Fam134b/c dKO	5.825	-6,739 to 18,39	No	ns	0.2912
Fam134b KO vs. Fam134c KO	-1.17	-4,479 to 2,139	No	ns	0.6056
Fam134b KO vs. Fam134b/c dKO	1.25	-0,3565 to 2,857	No	ns	0.095
Fam134c KO vs. Fam134b/c dKO	2.42	-1,021 to 5,861	No	ns	0.1411
Test details	Mean 1	Mean 2	Mean Diff,	SE of diff,	N1	N2	q	DF
<1
WT vs. Fam134b KO	0	0	0	0	4	4
WT vs. Fam134c KO	0	0	0	0	4	5
WT vs. Fam134b/c dKO	0	0	0	0	4	5
Fam134b KO vs. Fam134c KO	0	0	0	0	4	5
Fam134b KO vs. Fam134b/c dKO	0	0	0	0	4	5
Fam134c KO vs. Fam134b/c dKO	0	0	0	0	5	5
1-2
WT vs. Fam134b KO	12.1	11.18	0.925	2.27	4	4	0.5762	3.113
WT vs. Fam134c KO	12.1	12.16	-0.06	0.925	4	5	0.09173	4.958
WT vs. Fam134b/c dKO	12.1	23.02	-10.92	1.81	4	5	8.534	4.238
Fam134b KO vs. Fam134c KO	11.18	12.16	-0.985	2.412	4	5	0.5774	3.904
Fam134b KO vs. Fam134b/c dKO	11.18	23.02	-11.85	2.87	4	5	5.836	6.138
Fam134c KO vs. Fam134b/c dKO	12.16	23.02	-10.86	1.985	5	5	7.737	5.81
2-3
WT vs. Fam134b KO	25.75	25.28	0.475	3.559	4	4	0.1887	6
WT vs. Fam134c KO	25.75	25.42	0.33	2.99	4	5	0.1561	5.351
WT vs. Fam134b/c dKO	25.75	42.18	-16.43	2.631	4	5	8.832	3.605
Fam134b KO vs. Fam134c KO	25.28	25.42	-0.145	3.005	4	5	0.06824	5.324
Fam134b KO vs. Fam134b/c dKO	25.28	42.18	-16.91	2.647	4	5	9.03	3.597
Fam134c KO vs. Fam134b/c dKO	25.42	42.18	-16.76	1.812	5	5	13.08	5.802
3-4
WT vs. Fam134b KO	16.75	20	-3.25	1.83	4	4	2.512	4.94
WT vs. Fam134c KO	16.75	16.5	0.25	1.817	4	5	0.1946	4.999
WT vs. Fam134b/c dKO	16.75	21.24	-4.49	2.072	4	5	3.065	6.467
Fam134b KO vs. Fam134c KO	20	16.5	3.5	1.323	4	5	3.74	6.802
Fam134b KO vs. Fam134b/c dKO	20	21.24	-1.24	1.656	4	5	1.059	6.721
Fam134c KO vs. Fam134b/c dKO	16.5	21.24	-4.74	1.642	5	5	4.083	7.05
4-5
WT vs. Fam134b KO	13.85	15.5	-1.65	1.768	4	4	1.32	5.917
WT vs. Fam134c KO	13.85	12.76	1.09	2.116	4	5	0.7284	6.958
WT vs. Fam134b/c dKO	13.85	9.68	4.17	1.425	4	5	4.139	3.97
Fam134b KO vs. Fam134c KO	15.5	12.76	2.74	2.027	4	5	1.912	6.759
Fam134b KO vs. Fam134b/c dKO	15.5	9.68	5.82	1.288	4	5	6.39	4.224
Fam134c KO vs. Fam134b/c dKO	12.76	9.68	3.08	1.736	5	5	2.509	4.819
5-6
WT vs. Fam134b KO	9.525	9	0.525	1.198	4	4	0.6197	5.994
WT vs. Fam134c KO	9.525	10.34	-0.815	1.141	4	5	1.01	6.477
WT vs. Fam134b/c dKO	9.525	3.12	6.405	0.9333	4	5	9.706	4.055
Fam134b KO vs. Fam134c KO	9	10.34	-1.34	1.121	4	5	1.691	6.58
Fam134b KO vs. Fam134b/c dKO	9	3.12	5.88	0.9085	4	5	9.153	4.123
Fam134c KO vs. Fam134b/c dKO	10.34	3.12	7.22	0.8313	5	5	12.28	5.765
6-7
WT vs. Fam134b KO	5.275	5.775	-0.5	0.7056	4	4	1.002	4.74
WT vs. Fam134c KO	5.275	7.4	-2.125	0.9811	4	5	3.063	5.089
WT vs. Fam134b/c dKO	5.275	0.2	5.075	0.3516	4	5	20.41	3.15
Fam134b KO vs. Fam134c KO	5.775	7.4	-1.625	1.104	4	5	2.081	6.617
Fam134b KO vs. Fam134b/c dKO	5.775	0.2	5.575	0.6167	4	5	12.79	3.048
Fam134c KO vs. Fam134b/c dKO	7.4	0.2	7.2	0.9192	5	5	11.08	4.029
7-8
WT vs. Fam134b KO	5.55	7.525	-1.975	2.166	4	4	1.289	5.03
WT vs. Fam134c KO	5.55	7.4	-1.85	1.671	4	5	1.566	6.948
WT vs. Fam134b/c dKO	5.55	0.54	5.01	1.206	4	5	5.873	3.64
Fam134b KO vs. Fam134c KO	7.525	7.4	0.125	2.203	4	5	0.08024	5.419
Fam134b KO vs. Fam134b/c dKO	7.525	0.54	6.985	1.875	4	5	5.267	3.249
Fam134c KO vs. Fam134b/c dKO	7.4	0.54	6.86	1.271	5	5	7.633	4.75
8-9
WT vs. Fam134b KO	3.125	3.6	-0.475	1.934	4	4	0.3474	5.798
WT vs. Fam134c KO	3.125	3.82	-0.695	1.543	4	5	0.6371	5.929
WT vs. Fam134b/c dKO	3.125	0	3.125	1.233	4	5	3.584	3
Fam134b KO vs. Fam134c KO	3.6	3.82	-0.22	1.754	4	5	0.1773	5.19
Fam134b KO vs. Fam134b/c dKO	3.6	0	3.6	1.489	4	5	3.418	3
Fam134c KO vs. Fam134b/c dKO	3.82	0	3.82	0.927	5	5	5.827	4
9-10
WT vs. Fam134b KO	2.275	0.85	1.425	0.9907	4	4	2.034	3.151
WT vs. Fam134c KO	2.275	1.74	0.535	1.087	4	5	0.696	4.392
WT vs. Fam134b/c dKO	2.275	0	2.275	0.9784	4	5	3.288	3
Fam134b KO vs. Fam134c KO	0.85	1.74	-0.89	0.4988	4	5	2.524	4.833
Fam134b KO vs. Fam134b/c dKO	0.85	0	0.85	0.1555	4	5	7.733	3
Fam134c KO vs. Fam134b/c dKO	1.74	0	1.74	0.4739	5	5	5.192	4
>10
WT vs. Fam134b KO	5.825	1.25	4.575	2.625	4	4	2.465	3.098
WT vs. Fam134c KO	5.825	2.42	3.405	2.737	4	5	1.759	3.635
WT vs. Fam134b/c dKO	5.825	0	5.825	2.604	4	5	3.164	3
Fam134b KO vs. Fam134c KO	1.25	2.42	-1.17	0.9084	4	5	1.821	5.171
Fam134b KO vs. Fam134b/c dKO	1.25	0	1.25	0.3329	4	5	5.31	3
Fam134c KO vs. Fam134b/c dKO	2.42	0	2.42	0.8452	5	5	4.049	4
