# Supplementary material for: Fam134c and Fam134b shape axonal endoplasmic reticulum architecture in vivo
Source: EMBO Rep. 2024 Jul 22;25(8):25. doi: 10.1038/s44319-024-00213-7 (PMC11316074; doi:10.1038/s44319-024-00213-7)
Supplement: Supplementary file 19 — Source data Fig. 3 [file 44319_2024_213_MOESM19_ESM.zip › Figure 3/3H-K/Fig. 3H.xlsx]

## Sheet: Fig. 3H
Denervated NMJ (percentage of total)
WT	Fam134b KO	Fam134c KO	Fam134b/c dKO
5	1	3	74
7	0	0	65
9	2	25	93
5	0		75
0			76
			75

## Sheet: Statistical analysis 3H
Number of families	1
Number of comparisons per family	6
Alpha	0.05
Tukey's multiple comparisons test	Mean Diff,	95,00% CI of diff,	Below threshold?	Summary	Adjusted P Value
WT vs. Fam134b KO	4.45	-10,61 to 19,51	No	ns	0.8256	A-B
WT vs. Fam134c KO	-4.133	-20,53 to 12,27	No	ns	0.8824	A-C
WT vs. Fam134b/c dKO	-71.13	-84,73 to -57,54	Yes	****	<0,0001	A-D
Fam134b KO vs. Fam134c KO	-8.583	-25,73 to 8,567	No	ns	0.4885	B-C
Fam134b KO vs. Fam134b/c dKO	-75.58	-90,08 to -61,09	Yes	****	<0,0001	B-D
Fam134c KO vs. Fam134b/c dKO	-67	-82,88 to -51,12	Yes	****	<0,0001	C-D
Test details	Mean 1	Mean 2	Mean Diff,	SE of diff,	n1	n2	q	DF
WT vs. Fam134b KO	5.2	0.75	4.45	5.182	5	4	1.214	14
WT vs. Fam134c KO	5.2	9.333	-4.133	5.642	5	3	1.036	14
WT vs. Fam134b/c dKO	5.2	76.33	-71.13	4.678	5	6	21.5	14
Fam134b KO vs. Fam134c KO	0.75	9.333	-8.583	5.9	4	3	2.057	14
Fam134b KO vs. Fam134b/c dKO	0.75	76.33	-75.58	4.987	4	6	21.44	14
Fam134c KO vs. Fam134b/c dKO	9.333	76.33	-67	5.463	3	6	17.35	14
