# Supplementary material for: Fam134c and Fam134b shape axonal endoplasmic reticulum architecture in vivo
Source: EMBO Rep. 2024 Jul 22;25(8):25. doi: 10.1038/s44319-024-00213-7 (PMC11316074; doi:10.1038/s44319-024-00213-7)
Supplement: Supplementary file 19 — Source data Fig. 3 [file 44319_2024_213_MOESM19_ESM.zip › Figure 3/3H-K/Fig. 3I.xlsx]

## Sheet: Fig. 3I
AChR+ area (um2)
WT	Fam134b KO	Fam134c KO	Fam134b/c dKO
288.34	257.6	277.58	268.21
284.12	300.62	291.97	340.2
315.08	224.21	260	309.25
240.15	233.25		356.46
333.48			278.18
			296.5

## Sheet: Statistical analysis 3I
Number of families	1
Number of comparisons per family	6
Alpha	0.05
Tukey's multiple comparisons test	Mean Diff,	95,00% CI of diff,	Below threshold?	Summary	Adjusted P Value
WT vs. Fam134b KO	38.31	-25,56 to 102,2	No	ns	0.3394	A-B
WT vs. Fam134c KO	15.72	-53,82 to 85,26	No	ns	0.9114	A-C
WT vs. Fam134b/c dKO	-15.9	-73,56 to 41,76	No	ns	0.8526	A-D
Fam134b KO vs. Fam134c KO	-22.6	-95,32 to 50,13	No	ns	0.8034	B-C
Fam134b KO vs. Fam134b/c dKO	-54.21	-115,7 to 7,251	No	ns	0.0925	B-D
Fam134c KO vs. Fam134b/c dKO	-31.62	-98,95 to 35,71	No	ns	0.5398	C-D
Test details	Mean 1	Mean 2	Mean Diff,	SE of diff,	n1	n2	q	DF
WT vs. Fam134b KO	292.2	253.9	38.31	21.98	5	4	2.466	14
WT vs. Fam134c KO	292.2	276.5	15.72	23.92	5	3	0.9291	14
WT vs. Fam134b/c dKO	292.2	308.1	-15.9	19.84	5	6	1.133	14
Fam134b KO vs. Fam134c KO	253.9	276.5	-22.6	25.02	4	3	1.277	14
Fam134b KO vs. Fam134b/c dKO	253.9	308.1	-54.21	21.15	4	6	3.626	14
Fam134c KO vs. Fam134b/c dKO	276.5	308.1	-31.62	23.17	3	6	1.93	14
