# Supplementary material for: Fam134c and Fam134b shape axonal endoplasmic reticulum architecture in vivo
Source: EMBO Rep. 2024 Jul 22;25(8):25. doi: 10.1038/s44319-024-00213-7 (PMC11316074; doi:10.1038/s44319-024-00213-7)
Supplement: Supplementary file 19 — Source data Fig. 3 [file 44319_2024_213_MOESM19_ESM.zip › Figure 3/3H-K/Fig. 3J.xlsx]

## Sheet: Fig. 3J
Number of branching point per NMJ
WT	Fam134b KO	Fam134c KO	Fam134b/c dKO
4.4	5	4.6	0
5.1	5.1	5.9	0.7
4.6	4	5	0
5.4	4.2		1.2
6.3			0.7
			0.2

## Sheet: Statistical analysis 3J
Number of families	1
Number of comparisons per family	6
Alpha	0.05
Tukey's multiple comparisons test	Mean Diff,	95,00% CI of diff,	Below threshold?	Summary	Adjusted P Value
WT vs. Fam134b KO	0.585	-0,6055 to 1,776	No	ns	0.5034	A-B
WT vs. Fam134c KO	-0.006667	-1,303 to 1,289	No	ns	>0,9999	A-C
WT vs. Fam134b/c dKO	4.693	3,619 to 5,768	Yes	****	<0,0001	A-D
Fam134b KO vs. Fam134c KO	-0.5917	-1,947 to 0,7638	No	ns	0.5962	B-C
Fam134b KO vs. Fam134b/c dKO	4.108	2,963 to 5,254	Yes	****	<0,0001	B-D
Fam134c KO vs. Fam134b/c dKO	4.7	3,445 to 5,955	Yes	****	<0,0001	C-D
Test details	Mean 1	Mean 2	Mean Diff,	SE of diff,	n1	n2	q	DF
WT vs. Fam134b KO	5.16	4.575	0.585	0.4096	5	4	2.02	14
WT vs. Fam134c KO	5.16	5.167	-0.006667	0.4459	5	3	0.02114	14
WT vs. Fam134b/c dKO	5.16	0.4667	4.693	0.3697	5	6	17.95	14
Fam134b KO vs. Fam134c KO	4.575	5.167	-0.5917	0.4663	4	3	1.794	14
Fam134b KO vs. Fam134b/c dKO	4.575	0.4667	4.108	0.3941	4	6	14.74	14
Fam134c KO vs. Fam134b/c dKO	5.167	0.4667	4.7	0.4318	3	6	15.39	14
