# Supplementary material for: Fam134c and Fam134b shape axonal endoplasmic reticulum architecture in vivo
Source: EMBO Rep. 2024 Jul 22;25(8):25. doi: 10.1038/s44319-024-00213-7 (PMC11316074; doi:10.1038/s44319-024-00213-7)
Supplement: Supplementary file 19 — Source data Fig. 3 [file 44319_2024_213_MOESM19_ESM.zip › Figure 3/3H-K/Fig. 3K.xlsx]

## Sheet: Fig. 3K
Synaptophysin1/AChR area ratio
WT	Fam134b KO	Fam134c KO	Fam134b/c dKO
0.58	0.58	0.64	0.11
0.56	0.65	0.57	0.24
0.64	0.61	0.73	0
0.63	0.57		0.17
0.44			0.23
			0

## Sheet: Statistical analysis 3K
Number of families	1
Number of comparisons per family	6
Alpha	0.05
Tukey's multiple comparisons test	Mean Diff,	95,00% CI of diff,	Below threshold?	Summary	Adjusted P Value
WT vs. Fam134b KO	-0.0325	-0,1974 to 0,1324	No	ns	0.9385	A-B
WT vs. Fam134c KO	-0.07667	-0,2561 to 0,1028	No	ns	0.6122	A-C
WT vs. Fam134b/c dKO	0.445	0,2962 to 0,5938	Yes	****	<0,0001	A-D
Fam134b KO vs. Fam134c KO	-0.04417	-0,2319 to 0,1435	No	ns	0.9015	B-C
Fam134b KO vs. Fam134b/c dKO	0.4775	0,3189 to 0,6361	Yes	****	<0,0001	B-D
Fam134c KO vs. Fam134b/c dKO	0.5217	0,3479 to 0,6954	Yes	****	<0,0001	C-D
Test details	Mean 1	Mean 2	Mean Diff,	SE of diff,	n1	n2	q	DF
WT vs. Fam134b KO	0.57	0.6025	-0.0325	0.05672	5	4	0.8103	14
WT vs. Fam134c KO	0.57	0.6467	-0.07667	0.06175	5	3	1.756	14
WT vs. Fam134b/c dKO	0.57	0.125	0.445	0.0512	5	6	12.29	14
Fam134b KO vs. Fam134c KO	0.6025	0.6467	-0.04417	0.06458	4	3	0.9672	14
Fam134b KO vs. Fam134b/c dKO	0.6025	0.125	0.4775	0.05458	4	6	12.37	14
Fam134c KO vs. Fam134b/c dKO	0.6467	0.125	0.5217	0.05979	3	6	12.34	14
