# Supplementary material for: Fam134c and Fam134b shape axonal endoplasmic reticulum architecture in vivo
Source: EMBO Rep. 2024 Jul 22;25(8):25. doi: 10.1038/s44319-024-00213-7 (PMC11316074; doi:10.1038/s44319-024-00213-7)
Supplement: Supplementary file 20 — Source data Fig. 4 [file 44319_2024_213_MOESM20_ESM.zip]

Archive with 38 entries (33 files):
- Figure 4/
- __MACOSX/._Figure 4
- Figure 4/.DS_Store
- __MACOSX/Figure 4/._.DS_Store
- Figure 4/4B-C/
- Figure 4/4E/
- __MACOSX/Figure 4/._4E
- Figure 4/4D/
- __MACOSX/Figure 4/._4D
- Figure 4/4A/
- Figure 4/4B-C/Fig4B.xlsx
- __MACOSX/Figure 4/4B-C/._Fig4B.xlsx
- Figure 4/4B-C/Fig4C.xlsx
- __MACOSX/Figure 4/4B-C/._Fig4C.xlsx
- Figure 4/4E/Labels_mut_snaps_5000x_bin2 stack 20240502 ER crop4_2024-05-07T15-38-04.630_Resize.tif
- __MACOSX/Figure 4/4E/._Labels_mut_snaps_5000x_bin2 stack 20240502 ER crop4_2024-05-07T15-38-04.630_Resize.tif
- Figure 4/4E/Labels_wt_snaps_5000x_bin2 stack 20240506 ER crop4_2024-05-07T15-37-28.623_resize.tif
- __MACOSX/Figure 4/4E/._Labels_wt_snaps_5000x_bin2 stack 20240506 ER crop4_2024-05-07T15-37-28.623_resize.tif
- Figure 4/4D/#2689_mouse4610_FAM134_BCKO_male_whole_nerve_2500X_0188.dm4 - C=0 no bar.tif
- __MACOSX/Figure 4/4D/._#2689_mouse4610_FAM134_BCKO_male_whole_nerve_2500X_0188.dm4 - C=0 no bar.tif
- Figure 4/4D/.DS_Store
- __MACOSX/Figure 4/4D/._.DS_Store
- Figure 4/4D/#2675_mouse4568_FAM134_WT_male_distal_part_2500X_0124.dm4 - C=0 no bar.tif
- __MACOSX/Figure 4/4D/._#2675_mouse4568_FAM134_WT_male_distal_part_2500X_0124.dm4 - C=0 no bar.tif
- Figure 4/4D/#2680_mouse4570_FAM134_WT_male_whole_nerve_8000X_0155.dm4 - C=0 no bar.tif
- __MACOSX/Figure 4/4D/._#2680_mouse4570_FAM134_WT_male_whole_nerve_8000X_0155.dm4 - C=0 no bar.tif
- Figure 4/4D/#2689_mouse4610_FAM134_BCKO_male_whole_nerve_8000X_0189.dm4 - C=0 no bar.tif
- __MACOSX/Figure 4/4D/._#2689_mouse4610_FAM134_BCKO_male_whole_nerve_8000X_0189.dm4 - C=0 no bar.tif
- Figure 4/4A/4 weeks 12kX_2442 b__0020 no bar.tif
- __MACOSX/Figure 4/4A/._4 weeks 12kX_2442 b__0020 no bar.tif
- Figure 4/4A/.DS_Store
- __MACOSX/Figure 4/4A/._.DS_Store
- Figure 4/4A/4 weeks 12kX_2451 wt__0023 no bar.tif
- __MACOSX/Figure 4/4A/._4 weeks 12kX_2451 wt__0023 no bar.tif
- Figure 4/4A/4 weeks 12kX_2433 bc__0001 no bar.tif
- __MACOSX/Figure 4/4A/._4 weeks 12kX_2433 bc__0001 no bar.tif
- Figure 4/4A/4 weeks 12kX_2439 c__0007 no bar.tif
- __MACOSX/Figure 4/4A/._4 weeks 12kX_2439 c__0007 no bar.tif
