# Supplementary material for: Fam134c and Fam134b shape axonal endoplasmic reticulum architecture in vivo
Source: EMBO Rep. 2024 Jul 22;25(8):25. doi: 10.1038/s44319-024-00213-7 (PMC11316074; doi:10.1038/s44319-024-00213-7)
Supplement: Supplementary file 20 — Source data Fig. 4 [file 44319_2024_213_MOESM20_ESM.zip › Figure 4/4B-C/Fig4B.xlsx]

## Sheet: Fig. 4B
	Axons with ER (n)			Total axons (n)	% of axons with ER (respect to total axons)
	normal	intermediate	accumulated		normal	intermediate	accumulated
Mouse WT 01	77	22	2	101	76.2376	21.7822	1.9802
Mouse WT 02	108	29	3	140	77.1429	20.7143	2.14286
Mouse WT 03	99	31	4	134	73.8806	23.1343	2.98507
Mouse FAM134BKO 01	69	46	4	119	57.9832	38.6555	3.36134
Mouse FAM134BKO 02	79	57	4	140	56.4286	40.7143	2.85714
Mouse FAM134BKO 03	49	37	1	87	56.3218	42.5287	1.14943
Mouse FAM134CKO 01	70	63	7	140	50	45	5
Mouse FAM134CKO 02	26	23	4	53	49.0566	43.3962	7.54717
Mouse FAM134CKO 03	89	54	2	145	61.3793	37.2414	1.37931
Mouse FAM134BCdKO 01	26	51	66	143	18.1818	35.6643	46.1538
Mouse FAM134BCdKO 02	57	58	50	165	34.5455	35.1515	30.303
Mouse FAM134BCdKO 03	75	70	56	201	37.3134	34.8259	27.8607

## Sheet: Statistical analysis 4B
Within each column, compare rows (simple effects within columns)
Number of families	3
Number of comparisons per family	6
Alpha	0.05
Tukey's multiple comparisons test	Mean Diff,	95,00% CI of diff,	Below threshold?	Summary	Adjusted P Value
Normal
WT vs. Fam134bKO	18.83	7,773 to 29,89	Yes	***	0.0005
WT vs. Fam134cKO	22.23	11,17 to 33,29	Yes	****	<0,0001
WT vs. Fam134b/cdKO	45.73	34,67 to 56,79	Yes	****	<0,0001
Fam134bKO vs. Fam134cKO	3.4	-7,660 to 14,46	No	ns	0.831
Fam134bKO vs. Fam134b/cdKO	26.9	15,84 to 37,96	Yes	****	<0,0001
Fam134cKO vs. Fam134b/cdKO	23.5	12,44 to 34,56	Yes	****	<0,0001
Intermediate
WT vs. Fam134bKO	-18.77	-29,83 to -7,706	Yes	***	0.0005
WT vs. Fam134cKO	-20	-31,06 to -8,940	Yes	***	0.0002
WT vs. Fam134b/cdKO	-13.37	-24,43 to -2,306	Yes	*	0.0138
Fam134bKO vs. Fam134cKO	-1.233	-12,29 to 9,827	No	ns	0.9896
Fam134bKO vs. Fam134b/cdKO	5.4	-5,660 to 16,46	No	ns	0.5434
Fam134cKO vs. Fam134b/cdKO	6.633	-4,427 to 17,69	No	ns	0.3687
Accumulated
WT vs. Fam134bKO	-0.1	-11,16 to 10,96	No	ns	>0,9999
WT vs. Fam134cKO	-2.267	-13,33 to 8,794	No	ns	0.9414
WT vs. Fam134b/cdKO	-32.43	-43,49 to -21,37	Yes	****	<0,0001
Fam134bKO vs. Fam134cKO	-2.167	-13,23 to 8,894	No	ns	0.9482
Fam134bKO vs. Fam134b/cdKO	-32.33	-43,39 to -21,27	Yes	****	<0,0001
Fam134cKO vs. Fam134b/cdKO	-30.17	-41,23 to -19,11	Yes	****	<0,0001
Test details	Mean 1	Mean 2	Mean Diff,	SE of diff,	N1	N2	q	DF
Normal
WT vs. Fam134bKO	75.73	56.9	18.83	4.009	3	3	6.643	24
WT vs. Fam134cKO	75.73	53.5	22.23	4.009	3	3	7.842	24
WT vs. Fam134b/cdKO	75.73	30	45.73	4.009	3	3	16.13	24
Fam134bKO vs. Fam134cKO	56.9	53.5	3.4	4.009	3	3	1.199	24
Fam134bKO vs. Fam134b/cdKO	56.9	30	26.9	4.009	3	3	9.488	24
Fam134cKO vs. Fam134b/cdKO	53.5	30	23.5	4.009	3	3	8.289	24
Intermediate
WT vs. Fam134bKO	21.87	40.63	-18.77	4.009	3	3	6.62	24
WT vs. Fam134cKO	21.87	41.87	-20	4.009	3	3	7.055	24
WT vs. Fam134b/cdKO	21.87	35.23	-13.37	4.009	3	3	4.715	24
Fam134bKO vs. Fam134cKO	40.63	41.87	-1.233	4.009	3	3	0.435	24
Fam134bKO vs. Fam134b/cdKO	40.63	35.23	5.4	4.009	3	3	1.905	24
Fam134cKO vs. Fam134b/cdKO	41.87	35.23	6.633	4.009	3	3	2.34	24
Accumulated
WT vs. Fam134bKO	2.367	2.467	-0.1	4.009	3	3	0.03527	24
WT vs. Fam134cKO	2.367	4.633	-2.267	4.009	3	3	0.7995	24
WT vs. Fam134b/cdKO	2.367	34.8	-32.43	4.009	3	3	11.44	24
Fam134bKO vs. Fam134cKO	2.467	4.633	-2.167	4.009	3	3	0.7642	24
Fam134bKO vs. Fam134b/cdKO	2.467	34.8	-32.33	4.009	3	3	11.4	24
Fam134cKO vs. Fam134b/cdKO	4.633	34.8	-30.17	4.009	3	3	10.64	24
