# Supplementary material for: Fam134c and Fam134b shape axonal endoplasmic reticulum architecture in vivo
Source: EMBO Rep. 2024 Jul 22;25(8):25. doi: 10.1038/s44319-024-00213-7 (PMC11316074; doi:10.1038/s44319-024-00213-7)
Supplement: Supplementary file 20 — Source data Fig. 4 [file 44319_2024_213_MOESM20_ESM.zip › Figure 4/4B-C/Fig4C.xlsx]

## Sheet: ER
	Axons with ER (n)			Total axons (n)	% of axons with ER (respect to total axons)
	normal	intermediate	accumulated		normal	intermediate	accumulated
Mouse WT 01	116	26	2	144	80.5556	18.0556	1.38889
Mouse WT 02	76	17	1	94	80.8511	18.0851	1.06383
Mouse WT 03	88	31	1	120	73.3333	25.8333	0.833333
Mouse FAM134BKO 01	53	45	12	110	48.1818	40.9091	10.9091
Mouse FAM134BKO 02	64	25	5	94	68.0851	26.5957	5.31915
Mouse FAM134BKO 03	56	55	6	117	47.8632	47.0085	5.12821
Mouse FAM134CKO 01	96	41	4	141	68.0851	29.078	2.83688
Mouse FAM134CKO 02	78	58	2	138	56.5217	42.029	1.44928
Mouse FAM134CKO 03	83	74	5	162	51.2346	45.679	3.08642

## Sheet: Statistical analysis 4C
Within each column, compare rows (simple effects within columns)
Number of families	3
Number of comparisons per family	3
Alpha	0.05
Tukey's multiple comparisons test	Mean Diff,	95,00% CI of diff,	Below threshold?	Summary	Adjusted P Value
Normal
WT vs. Fam134bKO	23.53	8,891 to 38,18	Yes	**	0.0018
WT vs. Fam134cKO	19.67	5,024 to 34,31	Yes	**	0.008
Fam134bKO vs. Fam134cKO	-3.867	-18,51 to 10,78	No	ns	0.7813
Intermediate
WT vs. Fam134bKO	-17.5	-32,14 to -2,858	Yes	*	0.018
WT vs. Fam134cKO	-18.27	-32,91 to -3,624	Yes	*	0.0136
Fam134bKO vs. Fam134cKO	-0.7667	-15,41 to 13,88	No	ns	0.9902
Accumulated
WT vs. Fam134bKO	-6	-20,64 to 8,642	No	ns	0.5586
WT vs. Fam134cKO	-1.333	-15,98 to 13,31	No	ns	0.9707
Fam134bKO vs. Fam134cKO	4.667	-9,976 to 19,31	No	ns	0.6997
Test details	Mean 1	Mean 2	Mean Diff,	SE of diff,	N1	N2	q	DF
Normal
WT vs. Fam134bKO	78.27	54.73	23.53	5.737	3	3	5.801	18
WT vs. Fam134cKO	78.27	58.6	19.67	5.737	3	3	4.848	18
Fam134bKO vs. Fam134cKO	54.73	58.6	-3.867	5.737	3	3	0.9531	18
Intermediate
WT vs. Fam134bKO	20.67	38.17	-17.5	5.737	3	3	4.314	18
WT vs. Fam134cKO	20.67	38.93	-18.27	5.737	3	3	4.503	18
Fam134bKO vs. Fam134cKO	38.17	38.93	-0.7667	5.737	3	3	0.189	18
Accumulated
WT vs. Fam134bKO	1.1	7.1	-6	5.737	3	3	1.479	18
WT vs. Fam134cKO	1.1	2.433	-1.333	5.737	3	3	0.3287	18
Fam134bKO vs. Fam134cKO	7.1	2.433	4.667	5.737	3	3	1.15	18
