# Supplementary material for: Fam134c and Fam134b shape axonal endoplasmic reticulum architecture in vivo
Source: EMBO Rep. 2024 Jul 22;25(8):25. doi: 10.1038/s44319-024-00213-7 (PMC11316074; doi:10.1038/s44319-024-00213-7)
Supplement: Supplementary file 21 — Source data Fig. 5 [file 44319_2024_213_MOESM21_ESM.zip]

Archive with 47 entries (39 files):
- Figure 5/
- __MACOSX/._Figure 5
- Figure 5/5I/
- Figure 5/5G/
- Figure 5/5A/
- Figure 5/5F/
- Figure 5/5H/
- Figure 5/.DS_Store
- __MACOSX/Figure 5/._.DS_Store
- Figure 5/5D/
- Figure 5/5B/
- Figure 5/5I/Fig. 5I.xlsx
- __MACOSX/Figure 5/5I/._Fig. 5I.xlsx
- Figure 5/5G/Fig. 5G.xlsx
- __MACOSX/Figure 5/5G/._Fig. 5G.xlsx
- Figure 5/5A/Fam134a.pdf
- __MACOSX/Figure 5/5A/._Fam134a.pdf
- Figure 5/5A/Fam134c.pdf
- __MACOSX/Figure 5/5A/._Fam134c.pdf
- Figure 5/5A/Fam134b.pdf
- __MACOSX/Figure 5/5A/._Fam134b.pdf
- Figure 5/5A/Vinculin (2).pdf
- __MACOSX/Figure 5/5A/._Vinculin (2).pdf
- Figure 5/5A/Vinculin (1).pdf
- __MACOSX/Figure 5/5A/._Vinculin (1).pdf
- Figure 5/5F/Vinculin (Reep1 - Reep2).pdf
- __MACOSX/Figure 5/5F/._Vinculin (Reep1 - Reep2).pdf
- Figure 5/5F/Reep1 - Reep2.pdf
- __MACOSX/Figure 5/5F/._Reep1 - Reep2.pdf
- Figure 5/5H/.DS_Store
- __MACOSX/Figure 5/5H/._.DS_Store
- Figure 5/5H/beta-Tubulin.pdf
- __MACOSX/Figure 5/5H/._beta-Tubulin.pdf
- Figure 5/5H/Vinculin (beta-Tubulin).pdf
- __MACOSX/Figure 5/5H/._Vinculin (beta-Tubulin).pdf
- Figure 5/5H/beta-Actin.pdf
- __MACOSX/Figure 5/5H/._beta-Actin.pdf
- Figure 5/5H/Vinculin (NfH ΓÇô beta-Actin) .pdf
- __MACOSX/Figure 5/5H/._Vinculin (NfH ΓÇô beta-Actin) .pdf
- Figure 5/5H/NfH.pdf
- __MACOSX/Figure 5/5H/._NfH.pdf
- Figure 5/5H/Hyper-P-NfH.pdf
- __MACOSX/Figure 5/5H/._Hyper-P-NfH.pdf
- Figure 5/5D/Fig. 5D.xlsx
- __MACOSX/Figure 5/5D/._Fig. 5D.xlsx
- Figure 5/5B/FIg. 5B.xlsx
- __MACOSX/Figure 5/5B/._FIg. 5B.xlsx
