# Supplementary material for: Fam134c and Fam134b shape axonal endoplasmic reticulum architecture in vivo
Source: EMBO Rep. 2024 Jul 22;25(8):25. doi: 10.1038/s44319-024-00213-7 (PMC11316074; doi:10.1038/s44319-024-00213-7)
Supplement: Supplementary file 21 — Source data Fig. 5 [file 44319_2024_213_MOESM21_ESM.zip › Figure 5/5I/Fig. 5I.xlsx]

## Sheet: Fig. 5I
Desitometry Western blot (A.U.)
	Hyper-P-NF200	NfH	Normalization to NfH
WT 1	21045912	13631518	1.54392
WT 2	20791861	15011589	1.38505
WT 3	43383388	41712681	1.04005
WT 4	21838790	20092033	1.08694
WT 5	21582054	20603882	1.04748
Famb KO 1	19956033	16590912	1.20283
Famb KO 2	19754205	17805205	1.10946
Famb KO 3	38716409	34312167	1.12836
Famb KO 4	19872083	20556790	0.966692
Famb KO 5	18452326	19236447	0.959238
Famc KO 1	23061497	20528083	1.12341
Famc KO 2	18974104	22931669	0.827419
Famc KO 3	37985439	34474510	1.10184
Famc KO 4	15473033	13555669	1.14144
Famc KO 5	23500276	21619326	1.087
Fambc dKO 1	2277213	15964255	0.142644
Fambc dKO 2	2112749	18264083	0.115678
Fambc dKO 3	5917305	34318095	0.172425
Fambc dKO 4	2205870	11698861	0.188554
Fambc dKO 5	1527042	10587326	0.144233
	NF200	Vinculin	Normalization to Vinculin
WT 1	41712681	36784024	1.13399
WT 2	40994773	38127924	1.07519
WT 3	37860844	37978903	0.996891
WT 4	20092033	21886376	0.918016
WT 5	20603882	21125518	0.975308
Famb KO 1	16590912	21604205	0.767948
Famb KO 2	17805205	19692033	0.904183
Famb KO 3	34312167	39719953	0.863852
Famb KO 4	20556790	13834861	1.48587
Famb KO 5	19236447	15641740	1.22982
Famc KO 1	20528083	13868033	1.48024
Famc KO 2	22931669	17651690	1.29912
Famc KO 3	34474510	40786882	0.845235
Famc KO 4	13555669	15933326	0.850775
Famc KO 5	21619326	16840376	1.28378
Fambc dKO 1	15964255	20205861	0.79008
Fambc dKO 2	18264083	20508619	0.890556
Fambc dKO 3	34318095	45266075	0.758142
Fambc dKO 4	11698861	22709083	0.515162
Fambc dKO 5	10587326	20625841	0.513304
	beta-III-Tubulin	Vinculin	Normalization to Vinculin
WT 1	22096619	15333811	1.44104
WT 2	20855497	17806861	1.17121
WT 3	43110116	35162631	1.22602
WT 4	25088175	20385083	1.23071
WT 5	26561054	21125225	1.25731
WT 6	46762510	36784024	1.27127
Famb KO 1	18048861	19385154	0.931066
Famb KO 2	19981912	20660569	0.967152
Famb KO 3	40470924	41551146	0.974003
Famb KO 4	29404861	21604205	1.36107
Famb KO 5	27122569	19692033	1.37734
Famb KO 6	38023397	39719953	0.957287
Famc KO 1	22141154	18472569	1.1986
Famc KO 2	19959033	18127205	1.10105
Famc KO 3	31809418	38189489	0.832936
Famc KO 4	35536690	13868033	2.56249
Famc KO 5	30618861	17651690	1.73461
Famc KO 6	42993933	40786882	1.05411
Fambc dKO 1	19025326	15270790	1.24586
Fambc dKO 2	18505619	15971154	1.15869
Fambc dKO 3	46273702	33085388	1.39861
Fambc dKO 4	32277326	20205861	1.59742
Fambc dKO 5	34821619	20508619	1.6979
Fambc dKO 6	47341731	45266075	1.04585
	beta-Actin	Vinculin	Normalization to Vinculin
WT 1	19483619	15333811	1.27063
WT 2	16243711	17806861	0.912216
WT 3	18090945	35162631	0.514493
WT 4	25976761	20385083	1.2743
WT 5	24245983	21125225	1.14773
WT 6	40924196	36784024	1.11255
WT 7	17723669	15696962	1.12911
WT 8	24646711	17801690	1.38452
WT 9	22783841	21886376	1.04101
WT 10	24925225	21125518	1.17986
Famb KO 1	15058740	19385154	0.776818
Famb KO 2	17737861	20660569	0.858537
Famb KO 3	26674803	41551146	0.641975
Famb KO 4	26086589	21604205	1.20748
Famb KO 5	21537569	19692033	1.09372
Famb KO 6	37964560	39719953	0.955806
Famb KO 7	20457861	15528447	1.31744
Famb KO 8	19224861	14690447	1.30866
Famb KO 9	19163861	13834861	1.38519
Famb KO 10	16527104	15641740	1.0566
Famc KO 1	18317397	18472569	0.9916
Famc KO 2	22639276	18127205	1.24891
Famc KO 3	42539167	38189489	1.1139
Famc KO 4	20991569	13868033	1.51367
Famc KO 5	19883619	17651690	1.12644
Famc KO 6	40612489	40786882	0.995724
Famc KO 7	22700033	15050740	1.50823
Famc KO 8	24688912	15726497	1.56989
Famc KO 9	22491447	15933326	1.4116
Famc KO 10	21960326	16840376	1.30403
Fambc dKO 1	20708690	15270790	1.3561
Fambc dKO 2	15115690	15971154	0.946437
Fambc dKO 3	28995974	33085388	0.876398
Fambc dKO 4	19335861	20205861	0.956943
Fambc dKO 5	20480861	20508619	0.998647
Fambc dKO 6	44107752	45266075	0.974411
Fambc dKO 7	24658326	19814497	1.24446
Fambc dKO 8	24635255	20251134	1.21649
Fambc dKO 9	21584740	22709083	0.950489
Fambc dKO 10	17812619	20625841	0.863607

## Sheet: Statistical analysis 5I
Hyper-P-NF200
Number of families	1
Number of comparisons per family	6
Alpha	0.05
Tukey's multiple comparisons test	Mean Diff,	95,00% CI of diff,	Below threshold?	Summary	Adjusted P Value
WT vs. Fam134b KO	0.148	-0,1087 to 0,4047	No	ns	0.3807	A-B
WT vs. Fam134c KO	0.166	-0,09070 to 0,4227	No	ns	0.2874	A-C
WT vs. Fam134b/c dKO	1.07	0,8133 to 1,327	Yes	****	<0,0001	A-D
Fam134b KO vs. Fam134c KO	0.018	-0,2387 to 0,2747	No	ns	0.997	B-C
Fam134b KO vs. Fam134b/c dKO	0.922	0,6653 to 1,179	Yes	****	<0,0001	B-D
Fam134c KO vs. Fam134b/c dKO	0.904	0,6473 to 1,161	Yes	****	<0,0001	C-D
Test details	Mean 1	Mean 2	Mean Diff,	SE of diff,	n1	n2	q	DF
WT vs. Fam134b KO	1.222	1.074	0.148	0.08972	5	5	2.333	16
WT vs. Fam134c KO	1.222	1.056	0.166	0.08972	5	5	2.617	16
WT vs. Fam134b/c dKO	1.222	0.152	1.07	0.08972	5	5	16.87	16
Fam134b KO vs. Fam134c KO	1.074	1.056	0.018	0.08972	5	5	0.2837	16
Fam134b KO vs. Fam134b/c dKO	1.074	0.152	0.922	0.08972	5	5	14.53	16
Fam134c KO vs. Fam134b/c dKO	1.056	0.152	0.904	0.08972	5	5	14.25	16
NF200
Number of families	1
Number of comparisons per family	6
Alpha	0.05
Tukey's multiple comparisons test	Mean Diff,	95,00% CI of diff,	Below threshold?	Summary	Adjusted P Value
WT vs. Fam134b KO	-0.028	-0,4255 to 0,3695	No	ns	0.9971	A-B
WT vs. Fam134c KO	-0.13	-0,5275 to 0,2675	No	ns	0.7924	A-C
WT vs. Fam134b/c dKO	0.3763	0,008231 to 0,7443	Yes	*	0.0441	A-D
Fam134b KO vs. Fam134c KO	-0.102	-0,4995 to 0,2955	No	ns	0.8858	B-C
Fam134b KO vs. Fam134b/c dKO	0.4043	0,03623 to 0,7723	Yes	*	0.0285	B-D
Fam134c KO vs. Fam134b/c dKO	0.5063	0,1382 to 0,8743	Yes	**	0.0054	C-D
Test details	Mean 1	Mean 2	Mean Diff,	SE of diff,	n1	n2	q	DF
WT vs. Fam134b KO	1.022	1.05	-0.028	0.1407	5	5	0.2815	18
WT vs. Fam134c KO	1.022	1.152	-0.13	0.1407	5	5	1.307	18
WT vs. Fam134b/c dKO	1.022	0.6457	0.3763	0.1302	5	7	4.086	18
Fam134b KO vs. Fam134c KO	1.05	1.152	-0.102	0.1407	5	5	1.026	18
Fam134b KO vs. Fam134b/c dKO	1.05	0.6457	0.4043	0.1302	5	7	4.39	18
Fam134c KO vs. Fam134b/c dKO	1.152	0.6457	0.5063	0.1302	5	7	5.498	18
beta-III-Tubulin
Number of families	1
Number of comparisons per family	6
Alpha	0.05
Tukey's multiple comparisons test	Mean Diff,	95,00% CI of diff,	Below threshold?	Summary	Adjusted P Value
WT vs. Fam134b KO	0.1717	-0,4137 to 0,7570	No	ns	0.8439	A-B
WT vs. Fam134c KO	-0.145	-0,7304 to 0,4404	No	ns	0.8984	A-C
WT vs. Fam134b/c dKO	-0.09333	-0,6787 to 0,4920	No	ns	0.9696	A-D
Fam134b KO vs. Fam134c KO	-0.3167	-0,9020 to 0,2687	No	ns	0.448	B-C
Fam134b KO vs. Fam134b/c dKO	-0.265	-0,8504 to 0,3204	No	ns	0.5934	B-D
Fam134c KO vs. Fam134b/c dKO	0.05167	-0,5337 to 0,6370	No	ns	0.9945	C-D
Test details	Mean 1	Mean 2	Mean Diff,	SE of diff,	n1	n2	q	DF
WT vs. Fam134b KO	1.267	1.095	0.1717	0.2091	6	6	1.161	20
WT vs. Fam134c KO	1.267	1.412	-0.145	0.2091	6	6	0.9805	20
WT vs. Fam134b/c dKO	1.267	1.36	-0.09333	0.2091	6	6	0.6311	20
Fam134b KO vs. Fam134c KO	1.095	1.412	-0.3167	0.2091	6	6	2.141	20
Fam134b KO vs. Fam134b/c dKO	1.095	1.36	-0.265	0.2091	6	6	1.792	20
Fam134c KO vs. Fam134b/c dKO	1.412	1.36	0.05167	0.2091	6	6	0.3494	20
beta-Actin
Number of families	1
Number of comparisons per family	6
Alpha	0.05
Tukey's multiple comparisons test	Mean Diff,	95,00% CI of diff,	Below threshold?	Summary	Adjusted P Value
WT vs. Fam134b KO	0.033	-0,2352 to 0,3012	No	ns	0.9872	A-B
WT vs. Fam134c KO	-0.183	-0,4512 to 0,08517	No	ns	0.2728	A-C
WT vs. Fam134b/c dKO	0.056	-0,2122 to 0,3242	No	ns	0.9425	A-D
Fam134b KO vs. Fam134c KO	-0.216	-0,4842 to 0,05217	No	ns	0.1513	B-C
Fam134b KO vs. Fam134b/c dKO	0.023	-0,2452 to 0,2912	No	ns	0.9956	B-D
Fam134c KO vs. Fam134b/c dKO	0.239	-0,02917 to 0,5072	No	ns	0.0951	C-D
Test details	Mean 1	Mean 2	Mean Diff,	SE of diff,	n1	n2	q	DF
WT vs. Fam134b KO	1.095	1.062	0.033	0.09957	10	10	0.4687	36
WT vs. Fam134c KO	1.095	1.278	-0.183	0.09957	10	10	2.599	36
WT vs. Fam134b/c dKO	1.095	1.039	0.056	0.09957	10	10	0.7954	36
Fam134b KO vs. Fam134c KO	1.062	1.278	-0.216	0.09957	10	10	3.068	36
Fam134b KO vs. Fam134b/c dKO	1.062	1.039	0.023	0.09957	10	10	0.3267	36
Fam134c KO vs. Fam134b/c dKO	1.278	1.039	0.239	0.09957	10	10	3.394	36
