# Supplementary material for: Fam134c and Fam134b shape axonal endoplasmic reticulum architecture in vivo
Source: EMBO Rep. 2024 Jul 22;25(8):25. doi: 10.1038/s44319-024-00213-7 (PMC11316074; doi:10.1038/s44319-024-00213-7)
Supplement: Supplementary file 21 — Source data Fig. 5 [file 44319_2024_213_MOESM21_ESM.zip › Figure 5/5G/Fig. 5G.xlsx]

## Sheet: Fig. 5G
Desitometry Western blot (A.U.)
	Reep1	Vinculin	Normalization to Vinculin
WT 1	15565983	15333811	1.01514
WT 2	17642933	17806861	0.990794
WT 3	45424208	35162631	1.29183
WT 4	20799690	15696962	1.32508
WT 5	21859669	17801690	1.22795
Famb KO 1	10535790	19385154	0.543498
Famb KO 2	9747012	20660569	0.471769
Famb KO 3	29262731	41551146	0.704258
Famb KO 4	24190569	15528447	1.55782
Famb KO 5	23249690	14690447	1.58264
Famc KO 1	25912569	18472569	1.40276
Famc KO 2	22694347	18127205	1.25195
Famc KO 3	41070530	38189489	1.07544
Famc KO 4	25163397	15050740	1.6719
Famc KO 5	20028518	15726497	1.27355
Fambc dKO 1	5128284	15270790	0.335823
Fambc dKO 2	5852841	15971154	0.366463
Fambc dKO 3	9183376	33085388	0.277566
Fambc dKO 4	6407083	19814497	0.323353
Fambc dKO 5	6188477	20251134	0.305587
	Reep2	Vinculin	Normalization to Vinculin
WT 1	16621569	22136740	0.750859
WT 2	20606740	17757376	1.16046
WT 3	35321681	27529631	1.28304
WT 4	24835225	20385083	1.2183
WT 5	19134175	21125225	0.90575
WT 6	45220551	36784024	1.22935
Famb KO 1	14785134	14985569	0.986625
Famb KO 2	13625962	18033669	0.755585
Famb KO 3	27073731	40162752	0.6741
Famb KO 4	12537761	21604205	0.580339
Famb KO 5	12156033	19692033	0.617307
Famb KO 6	32338974	39719953	0.814175
Famc KO 1	13896548	15022669	0.925039
Famc KO 2	16669276	15312790	1.08859
Famc KO 3	44259045	41099267	1.07688
Famc KO 4	26494933	17651690	1.50099
Famc KO 5	39134945	40786882	0.959498
Fambc dKO 1	4026698	15187326	0.265135
Fambc dKO 2	3609234	18492690	0.195171
Fambc dKO 3	9216912	34528752	0.266934
Fambc dKO 4	7920669	20205861	0.391999
Fambc dKO 5	6135376	20508619	0.299161
Fambc dKO 6	18175480	45266075	0.401525

## Sheet: Statistical analysis 5G
Reep1
Number of families	1
Number of comparisons per family	6
Alpha	0.05
Tukey's multiple comparisons test	Mean Diff,	95,00% CI of diff,	Below threshold?	Summary	Adjusted P Value
WT vs. Fam134b KO	0.202	-0,3564 to 0,7604	No	ns	0.732	A-B
WT vs. Fam134c KO	-0.162	-0,7204 to 0,3964	No	ns	0.8395	A-C
WT vs. Fam134b/c dKO	0.848	0,2896 to 1,406	Yes	**	0.0025	A-D
Fam134b KO vs. Fam134c KO	-0.364	-0,9224 to 0,1944	No	ns	0.2812	B-C
Fam134b KO vs. Fam134b/c dKO	0.646	0,08757 to 1,204	Yes	*	0.0207	B-D
Fam134c KO vs. Fam134b/c dKO	1.01	0,4516 to 1,568	Yes	***	0.0005	C-D
Test details	Mean 1	Mean 2	Mean Diff,	SE of diff,	n1	n2	q	DF
WT vs. Fam134b KO	1.172	0.97	0.202	0.1952	5	5	1.464	16
WT vs. Fam134c KO	1.172	1.334	-0.162	0.1952	5	5	1.174	16
WT vs. Fam134b/c dKO	1.172	0.324	0.848	0.1952	5	5	6.144	16
Fam134b KO vs. Fam134c KO	0.97	1.334	-0.364	0.1952	5	5	2.637	16
Fam134b KO vs. Fam134b/c dKO	0.97	0.324	0.646	0.1952	5	5	4.681	16
Fam134c KO vs. Fam134b/c dKO	1.334	0.324	1.01	0.1952	5	5	7.318	16
Reep2
Number of families	1
Number of comparisons per family	6
Alpha	0.05
Tukey's multiple comparisons test	Mean Diff,	95,00% CI of diff,	Below threshold?	Summary	Adjusted P Value
WT vs. Fam134b KO	0.3533	0,07062 to 0,6360	Yes	*	0.0114	A-B
WT vs. Fam134c KO	-0.02033	-0,3168 to 0,2762	No	ns	0.9974	A-C
WT vs. Fam134b/c dKO	0.7867	0,5040 to 1,069	Yes	****	<0,0001	A-D
Fam134b KO vs. Fam134c KO	-0.3737	-0,6702 to -0,07716	Yes	*	0.0107	B-C
Fam134b KO vs. Fam134b/c dKO	0.4333	0,1506 to 0,7160	Yes	**	0.002	B-D
Fam134c KO vs. Fam134b/c dKO	0.807	0,5105 to 1,104	Yes	****	<0,0001	C-D
Test details	Mean 1	Mean 2	Mean Diff,	SE of diff,	n1	n2	q	DF
WT vs. Fam134b KO	1.092	0.7383	0.3533	0.1005	6	6	4.97	19
WT vs. Fam134c KO	1.092	1.112	-0.02033	0.1054	6	5	0.2727	19
WT vs. Fam134b/c dKO	1.092	0.305	0.7867	0.1005	6	6	11.07	19
Fam134b KO vs. Fam134c KO	0.7383	1.112	-0.3737	0.1054	6	5	5.011	19
Fam134b KO vs. Fam134b/c dKO	0.7383	0.305	0.4333	0.1005	6	6	6.095	19
Fam134c KO vs. Fam134b/c dKO	1.112	0.305	0.807	0.1054	5	6	10.82	19
