# Supplementary material for: Fam134c and Fam134b shape axonal endoplasmic reticulum architecture in vivo
Source: EMBO Rep. 2024 Jul 22;25(8):25. doi: 10.1038/s44319-024-00213-7 (PMC11316074; doi:10.1038/s44319-024-00213-7)
Supplement: Supplementary file 21 — Source data Fig. 5 [file 44319_2024_213_MOESM21_ESM.zip › Figure 5/5D/Fig. 5D.xlsx]

## Sheet: ER filtered significant BCvsWT
protein	WT1	WT2	WT3	WT4	BC1	BC2	BC3	B1	B2	B3	C1	C3	C4	N: Student's T-test Difference Fam134bc_KO_WT
Rab10	19.0664	19.7257	19.7373	19.8802	13.9263	13.7997	15.2947	19.4108	19.2349	19.4952	19.4375	14.121	19.1898	-5.26217
Dhcr24	18.7892	18.8936	18.606	18.6417	14.0254	18.0211	12.7451	18.2232	18.7005	18.1257	18.4576	18.209	19.185	-3.80209
Reep1	17.2232	17.2042	17.3495	17.1257	13.4767	14.4893	13.7731	16.5582	17.0743	16.7471	17.3667	16.624	17.4736	-3.31262
Reep2	17.0532	16.977	17.5049	16.9658	14.6694	13.8065	13.8119	16.1791	14.2809	14.3443	16.6937	16.448	16.7207	-3.02929
Retreg1	16.5326	16.3887	16.2622	15.8799	12.9919	13.6563	13.5279	13.5936	13.8542	13.3532	17.1257	17.2696	17.4496	-2.87382
Fbxo2	20.002	20.2989	20.0821	20.2989	18.9573	18.5694	15.2583	19.7323	18.8995	19.4129	19.4375	19.7553	19.4913	-2.57547
Serpina1a	16.3233	18.3277	18.2137	19.2877	15.3718	16.3039	15.392	19.356	17.1257	18.3101	17.1155	17.2604	17.1752	-2.34887
Pkm	20.5356	20.9882	20.4476	20.6364	18.4252	19.4067	17.2042	20.7715	20.1946	20.7056	20.1825	20.0156	20.2989	-2.30658
Ank1	16.3092	16.1417	15.8263	15.7757	14.8711	12.9258	13.9489	15.7936	15.0189	15.8894	16.2823	15.5922	15.2288	-2.09796
Lyz2	16.8846	17.8965	17.8238	18.3189	16.4704	15.8775	14.7576	17.4415	17.1556	17.3581	16.6523	16.6382	16.1655	-2.02912
Dtnbp1	16.9316	16.3251	16.5111	16.5173	14.6607	15.8263	13.1687	16.2326	16.8113	16.0951	15.7313	15.2732	14.9926	-2.01937
Ptprn2	16.365	14.5877	15.8727	15.8823	13.7553	13.3095	14.078	14.2828	12.9185	13.5152	16.1397	13.0662	15.9083	-1.96266
Plaat3	16.0659	16.6937	15.9725	16.5402	14.1196	15.1277	13.9091	16.3321	15.7706	15.9815	16.1297	16.1965	16.2118	-1.93261
Serpina1d	18.9686	20.265	19.8591	20.5165	17.4415	19.0399	17.5356	20.417	18.7207	19.6276	19.2419	18.9909	19.0074	-1.89663
Cert1	15.9792	16.456	16.7602	16.6068	14.0077	15.3887	14.4753	17.3321	16.6662	16.977	16.5049	15.9454	14.9567	-1.82665
Gpx7	18.5878	19.3473	18.7796	19.209	17.4576	17.9024	16.4893	20.2302	19.2787	19.83	18.7005	19.0399	18.9287	-1.69783
Nol3	15.3269	15.863	16.4219	15.4956	14.1145	14.6189	13.5078	14.9926	13.1424	15.2213	15.0785	13.4952	15.1477	-1.69645
Tmed2	14.6991	14.7731	15.0617	15.0319	12.5072	14.3171	13.06	15.1791	13.4391	14.5265	15.0826	13.4702	14.7524	-1.59668
Rab14	15.887	16.0701	15.1984	15.7419	13.7889	15.2696	13.3581	14.8088	15.0319	14.7936	15.718	15.3581	15.3853	-1.58548
Serpina1b	17.2696	17.7667	17.7731	18.5545	16.1176	16.6382	16.1517	18.2877	17.5049	17.5582	17.4893	16.92	17.2137	-1.53848
Fdft1	17.0211	17.6096	17.0638	17.3321	15.5893	16.4688	15.3373	17.7273	17.3752	17.6096	17.2419	17.2042	17.5049	-1.45818
Sh3glb1	17.3667	17.4415	17.2604	17.4815	16.2099	16.3478	15.412	17.5731	17.0532	17.1752	17.0743	17.1556	17.185	-1.39763
Hmgcr	18.724	18.4893	18.4252	18.4415	17.0211	17.6024	17.1357	18.2787	18.4854	18.0585	18.1457	18.2419	19.0769	-1.26693
Aga	16.2213	16.2659	16.5432	16.582	15.3752	15.9153	14.1202	16.0868	15.6828	16.2061	15.959	16.1556	16.5522	-1.2662
Cpq	17.786	18.1801	17.8606	18.0156	16.2382	17.5127	16.6039	18.0426	17.7005	17.6937	18.0951	17.4972	17.4415	-1.17564
Ugt8	17.2232	17.9431	17.5951	18.3794	16.9316	16.5034	16.7602	18.2877	17.528	17.4415	17.6168	17.5731	17.5805	-1.05347
Cyb5r3	21.5915	21.8191	21.4676	21.7915	20.4476	21.2066	20.2419	21.7675	21.5069	21.5309	21.5261	21.5451	21.4273	-1.03539
Ahsa1	18.3794	18.714	18.8876	19.0346	17.6382	17.8484	17.7073	18.8545	18.0795	18.5394	18.3667	18.3277	18.0638	-1.0226
Tpd52	21.3962	21.4825	21.2877	21.417	20.1946	21.1457	19.8191	21.3805	21.2361	21.1765	21.265	21.2933	21.4273	-1.00938
P3h3	16.2288	16.2232	16.2877	15.9545	17.1257	17.3321	17.0743	17.2137	17.2326	17.3321	16.508	17.0743	17.0847	1.00382
Tgfbr3	16.0659	15.2913	15.4831	15.6269	16.4383	16.8113	16.624	16.5034	16.7987	16.5432	14.7004	15.8088	17.1946	1.00773
Lnpk	17.5582	17.624	17.7987	17.6382	18.7699	18.6168	18.7039	17.4656	17.3321	17.4815	17.528	17.1752	17.68	1.04209
Rpl21	21.3156	21.2477	21.4775	21.5638	22.7492	22.3129	22.3017	22.2621	22.8269	22.5356	22.417	22.5475	22.2125	1.05345
Tmem214	15.5173	16.0743	15.7393	15.3786	17.0743	16.5173	16.6082	16.3954	16.5642	16.2641	16.0036	16.2823	16.5065	1.05589
Mospd1	15.3163	15.0701	15.846	16.0405	16.7207	16.6039	16.5567	16.253	16.3074	16.412	13.7646	15.5173	16.0889	1.05888
Camlg	16.8113	16.7073	17.4736	16.5447	17.5951	17.9658	18.3101	16.6937	17.2042	17.4736	16.6662	16.4608	16.8484	1.07278
Clgn	15.1908	15.4318	16.6523	15.1196	16.6937	16.68	16.7602	14.3163	16.5937	15.1908	14.3163	13.9567	16.093	1.11267
Stbd1	17.8787	16.9316	17.8846	17.2512	19.0074	18.5582	18.2419	17.5432	18.1104	17.1655	17.0319	17.6311	17.8113	1.11598
Surf4	15.8775	16.9431	15.977	15.768	17.3056	17.3233	17.2512	17.4496	17.0638	16.9992	17.2787	16.9992	18.0743	1.15197
Tmem117	14.5018	15.4219	16.1216	15.3021	16.2269	16.8361	16.7987	14.5746	15.6773	14.7099	14.8679	15.8894	15.7073	1.28372
Kifap3	14.5627	14.5627	14.7987	14.7524	15.7393	16.2567	15.9408	15.0743	14.4576	15.0826	14.7783	15.0532	15.2288	1.30981
Mta1	16.0617	16.624	16.9545	16.7073	18.0585	17.9937	17.9658	17.5127	17.8667	17.7273	16.9431	17.8906	17.4893	1.41913
Cacnb1	14.6656	13.8416	13.9959	13.9511	15.601	15.5893	15.4672	14.5614	13.0444	14.651	13.2256	14.1119	14.5326	1.43895
Apob	15.7046	15.6325	16.049	16.3478	17.5204	17.7073	17.0532	17.0532	16.6523	16.624	17.4496	17.3233	15.8823	1.49349
Icmt	15.5687	13.6538	13.7527	13.7286	15.6125	16.392	15.2732	13.7623	15.9012	16.0806	13.4534	15.9725	16.624	1.58328
Plod2	14.1163	13.0467	13.4248	14.5981	15.3987	16.2805	15.1357	15.7987	16.0889	16.4203	13.3598	14.3278	15.1317	1.80849
Atp2a1	19.4636	19.392	20.4067	19.1357	22.5309	21.0224	20.8876	19.9459	21.7995	19.7971	20.1457	19.6835	22.3831	1.8808
Sec23ip	13.3461	14.9837	15.3478	13.4005	16.1635	15.3752	17.1556	15.1752	16.1772	15.9725	15.5111	13.3566	15.0189	1.96191
Slc9a6	13.5921	13.5353	13.2107	12.3857	16.0297	14.2391	15.9083	14.8238	14.6318	12.6991	12.3219	13.6017	13.6184	2.21142
Sumf1	14.7708	15.8163	13.6428	13.9516	16.8238	16.7073	16.92	15.2326	16.6096	16.494	13.826	16.049	16.0617	2.27166
Pou2f1	13.4623	12.4537	14.1033	14.4869	16.3598	15.5417	16.5702	13.9549	14.0351	13.7789	13.4029	15.5173	14.8238	2.53068
Atp2a3	15.1967	14.4557	15.049	14.849	18.8606	16.464	17.2512	15.1033	16.9545	14.5434	19.1704	18.6382	17.9826	2.63767
Ryr1	13.7959	15.0096	13.9303	12.6794	18.0047	16.0167	17.9083	14.0834	14.7731	19.4972	14.3734	14.5742	17.392	3.4561
Jsrp1	14.5011	13.903	12.4868	13.0733	18.9686	15.8411	16.2251	14.1056	18.1457	13.9556	12.5435	13.5726	17.6168	3.52055
Klhl41	13.3683	13.5915	12.9133	14.0704	18.9992	16.8238	17.1257	13.9982	17.3145	13.1181	14.672	13.5433	18.6311	4.16369
Casq1	14.1843	13.0049	17.1053	14.0876	21.391	18.7955	19.4375	15.7834	20.7955	13.4819	13.4374	13.4422	20.1704	5.27914
