# Supplementary material for: Fam134c and Fam134b shape axonal endoplasmic reticulum architecture in vivo
Source: EMBO Rep. 2024 Jul 22;25(8):25. doi: 10.1038/s44319-024-00213-7 (PMC11316074; doi:10.1038/s44319-024-00213-7)
Supplement: Supplementary file 21 — Source data Fig. 5 [file 44319_2024_213_MOESM21_ESM.zip › Figure 5/5B/FIg. 5B.xlsx]

## Sheet: Original Matrix
Fam134b_KO_1_PG.Quantity	Fam134b_KO_2_PG.Quantity	Fam134b_KO_3_PG.Quantity	Fam134b_KO_4_PG.Quantity	Fam134b_KO_5_PG.Quantity	Fam134bc_KO_1_PG.Quantity	Fam134bc_KO_2_PG.Quantity	Fam134bc_KO_3_PG.Quantity	Fam134bc_KO_4_PG.Quantity	Fam134bc_KO_5_PG.Quantity	Fam134c_KO_1_PG.Quantity	Fam134c_KO_2_PG.Quantity	Fam134c_KO_3_PG.Quantity	Fam134c_KO_4_PG.Quantity	WT_1_PG.Quantity	WT_2_PG.Quantity	WT_3_PG.Quantity	WT_4_PG.Quantity	WT_5_PG.Quantity	T: Protein Ids	T: Protein Names	T: Protein Group	T: Protein Description	T: Genes
230000	60900	48800	NaN	NaN	58400	119000	124000	NaN	163000	NaN	92300	56600	211000	36400	NaN	NaN	86200	NaN	Q8K039;D3YWR8	D3YWR8_MOUSE	D3YWR8	RIKEN cDNA 1110059G10 gene	1110059G10Rik
36600	NaN	50000	20300	18200	14300	NaN	NaN	25500	NaN	38100	NaN	15900	80600	17000	40100	28300	NaN	NaN	A0A0U1RNT4;Q8WUR0;J3QPY0	A0A0U1RNT4_MOUSE;J3QPY0_MOUSE	A0A0U1RNT4;J3QPY0	RIKEN cDNA 1600014C10 gene	1600014C10Rik
238000	213000	206000	120000	186000	NaN	164000	358000	218000	72700	197000	316000	186000	224000	318000	221000	271000	250000	365000	Q9D1K7;F8WIU1;H7BXB9	F8WIU1_MOUSE;H7BXB9_MOUSE	F8WIU1;H7BXB9	RIKEN cDNA 1700037H04 gene	1700037H04Rik
53400	63100	46500	28900	53900	39100	38700	37200	30500	58300	NaN	58200	34700	27300	NaN	NaN	NaN	25900	NaN	A0A087WQJ5;A0A087WRC2;Q9D937	A0A087WQJ5_MOUSE;A0A087WRC2_MOUSE	A0A087WQJ5;A0A087WRC2	RIKEN cDNA 1810009A15 gene	1810009A15Rik
241000	243000	216000	255000	285000	207000	260000	243000	227000	162000	233000	189000	254000	245000	284000	220000	259000	195000	256000	G3X8U3	G3X8U3_MOUSE	G3X8U3	Queuosine salvage protein	2210016F16Rik
25100	27600	30100	53200	41800	27700	23400	27800	40600	18900	22400	24500	35700	23500	15000	21300	36200	42100	27000	A0A1B0GR85	A0A1B0GR85_MOUSE	A0A1B0GR85	RIKEN cDNA 2900026A02 gene	2900026A02Rik
41500	32400	32500	58600	52900	20300	18800	24000	27100	29900	58000	33300	NaN	22600	12400	47400	47500	56400	32700	Q8BHN7;A0A1W2P7E2;A0A1W2P8C2;Q8BHN7-2	A0A1W2P8C2_MOUSE	A0A1W2P8C2	RIKEN cDNA 4930430F08 gene (Fragment)	4930430F08Rik
1890000	1340000	1740000	978000	1350000	807000	994000	1490000	1150000	821000	1460000	1480000	1240000	1300000	1980000	1390000	1890000	1470000	1980000	Q91V76;A0A1L1SSF8	A0A1L1SSF8_MOUSE	A0A1L1SSF8	RIKEN cDNA 4931406C07 gene	4931406C07Rik
NaN	67000	NaN	NaN	NaN	NaN	119000	NaN	114000	NaN	NaN	NaN	NaN	NaN	81400	NaN	150000	NaN	128000	B1AVU4;Q9D3N5	B1AVU4_MOUSE;Q9D3N5_MOUSE	B1AVU4;Q9D3N5	Predicted gene 14744	5430402E10Rik
97800	148000	25900	102000	125000	NaN	15500	163000	126000	83800	29000	143000	140000	104000	117000	93100	NaN	62900	162000	Q9CYI0;J3KMQ6	J3KMQ6_MOUSE	J3KMQ6	RIKEN cDNA 5730455P16 gene	5730455P16Rik
764000	414000	526000	93700	204000	86600	120000	460000	257000	18200	306000	688000	323000	428000	378000	216000	397000	282000	470000	Q61838;Q6GQT1	A2MG_MOUSE;PZP_MOUSE	Q61838;Q6GQT1	Pregnancy zone protein	A2m
1140000	1060000	1140000	995000	1110000	402000	706000	1020000	973000	551000	1340000	905000	1030000	1180000	953000	1030000	1430000	1320000	1460000	A9C473;A9C474;E9PZ45	A9C473_MOUSE;A9C474_MOUSE;E9PZ45_MOUSE	A9C473;A9C474;E9PZ45	RIKEN cDNA A630010A05 gene (Fragment)	A630010A05Rik
2280000	2360000	2120000	2210000	2490000	437000	1330000	1240000	1190000	702000	2660000	1920000	1820000	3440000	2080000	2770000	3180000	1740000	2820000	Q9D2R0	AACS_MOUSE	Q9D2R0	Acetoacetyl-CoA synthetase	Aacs
557000	745000	664000	762000	589000	571000	626000	548000	605000	811000	642000	618000	601000	649000	535000	554000	557000	550000	578000	Q6PIU9;A0A571BEI2	A0A571BEI2_MOUSE	A0A571BEI2	AP2 associated kinase 1 (Fragment)	Aak1
194000	208000	174000	300000	273000	260000	226000	299000	281000	259000	281000	204000	264000	248000	265000	283000	262000	256000	342000	Q8R0P4;D3YWY5;D3YY39;D3YZD8;D3Z1Q3;D3Z442;Q8R0P4-2	AAMDC_MOUSE	Q8R0P4	Mth938 domain-containing protein	Aamdc
245000	212000	266000	114000	125000	111000	91900	156000	104000	171000	168000	181000	140000	152000	225000	135000	275000	266000	276000	J3QN89;Q3TJ22;A0A087WNM5	J3QN89_MOUSE;Q3TJ22_MOUSE	J3QN89;Q3TJ22	Angio-associated migratory protein	Aamp
658000	713000	669000	669000	663000	523000	544000	618000	575000	432000	709000	653000	669000	706000	712000	722000	753000	612000	691000	Q8BGQ7	SYAC_MOUSE	Q8BGQ7	Alanine--tRNA ligase, cytoplasmic	Aars1
239000	159000	152000	266000	91400	807000	158000	248000	152000	186000	210000	207000	238000	254000	272000	168000	201000	175000	192000	Q3THG9;A2A4P3;A2A4P4	AASD1_MOUSE	Q3THG9	Alanyl-tRNA editing protein Aarsd1	Aarsd1
498000	507000	503000	667000	546000	530000	523000	428000	579000	630000	396000	560000	496000	625000	381000	577000	575000	526000	609000	Q80YE4;B1AZF3;Q80YE4-2;Q80YE4-3;Q80YE4-4;B1AZF9	LMTK1_MOUSE	Q80YE4;Q80YE4-2;Q80YE4-3	Serine/threonine-protein kinase LMTK1	Aatk
754000	651000	637000	754000	788000	531000	609000	737000	680000	697000	781000	609000	625000	687000	739000	819000	903000	803000	873000	P61922;P61922-2	GABT_MOUSE	P61922	4-aminobutyrate aminotransferase, mitochondrial	Abat
17300	21700	7600	46300	33700	50700	NaN	NaN	NaN	78100	NaN	28500	NaN	NaN	NaN	NaN	NaN	30300	43900	P41234;A2AJ26	ABCA2_MOUSE	P41234	ATP-binding cassette sub-family A member 2	Abca2
NaN	76300	48100	72900	65700	122000	122000	41400	172000	96000	46400	52700	NaN	NaN	34700	NaN	43100	NaN	65400	Q8K448;A2AEP5;A2AEP6	ABCA5_MOUSE	Q8K448	Cholesterol transporter ABCA5	Abca5
254000	360000	317000	596000	418000	394000	240000	361000	345000	591000	441000	319000	321000	390000	408000	369000	571000	492000	479000	Q8K441	ABCA6_MOUSE	Q8K441	ATP-binding cassette sub-family A member 6	Abca6
20500	16200	NaN	34300	30200	27700	30100	18500	37400	52800	55400	15000	40700	10800	46300	39400	23900	33200	35300	Q91V24;E9Q6G4	ABCA7_MOUSE	Q91V24	ATP-binding cassette sub-family A member 7	Abca7
299000	295000	311000	513000	436000	331000	551000	508000	592000	564000	472000	326000	469000	429000	325000	369000	413000	403000	401000	Q8K440;Q8K440-2	ABC8B_MOUSE	Q8K440;Q8K440-2	ABC-type organic anion transporter ABCA8B	Abca8b
111000	166000	157000	152000	151000	107000	135000	125000	135000	62800	181000	151000	162000	134000	92700	103000	129000	133000	116000	Q8K449	ABCA9_MOUSE	Q8K449	ATP-binding cassette sub-family A member 9	Abca9
40300	75700	49400	116000	81400	44300	99300	131000	147000	91600	193000	126000	126000	109000	98300	159000	137000	138000	114000	P21447	MDR1A_MOUSE	P21447	ATP-dependent translocase ABCB1	Abcb1a
21500	27700	28000	41100	NaN	41600	24300	NaN	35400	24100	19800	33900	NaN	30000	16500	18800	20600	8840	11600	Q61102	ABCB7_MOUSE	Q61102	Iron-sulfur clusters transporter ABCB7, mitochondrial	Abcb7
131000	125000	115000	88600	87300	87400	NaN	NaN	94000	80300	101000	174000	107000	75900	109000	NaN	110000	156000	137000	B2RX12;A0A0R4J015;B2RX12-2;B2RX12-3	MRP3_MOUSE	B2RX12;B2RX12-2;B2RX12-3	ATP-binding cassette sub-family C member 3	Abcc3
NaN	18100	30400	46400	32700	33500	32500	24500	45000	19000	22800	12300	27400	42900	48200	27400	52300	22100	20100	P48410	ABCD1_MOUSE	P48410	ATP-binding cassette sub-family D member 1	Abcd1
151000	159000	115000	135000	135000	80200	122000	116000	95200	76800	106000	135000	98100	115000	174000	88600	111000	131000	122000	P55096;A0A0G2JDI9	ABCD3_MOUSE	P55096	ATP-binding cassette sub-family D member 3	Abcd3
211000	217000	239000	189000	208000	181000	196000	215000	196000	191000	191000	204000	193000	233000	232000	195000	189000	177000	196000	P61222	ABCE1_MOUSE	P61222	ATP-binding cassette sub-family E member 1	Abce1
584000	490000	493000	525000	445000	474000	516000	438000	498000	486000	432000	547000	446000	572000	398000	417000	372000	420000	402000	Q6P542	ABCF1_MOUSE	Q6P542	ATP-binding cassette sub-family F member 1	Abcf1
197000	254000	288000	240000	235000	278000	309000	166000	251000	216000	289000	278000	212000	360000	242000	171000	253000	223000	226000	Q99LE6	ABCF2_MOUSE	Q99LE6	ATP-binding cassette sub-family F member 2	Abcf2
NaN	24500	NaN	NaN	NaN	29600	NaN	NaN	NaN	NaN	NaN	NaN	NaN	11100	NaN	7340	7080	11200	NaN	Q8K268;A0A338P6L5	ABCF3_MOUSE	Q8K268	ATP-binding cassette sub-family F member 3	Abcf3
20600	13700	19000	25700	33300	11200	18200	19700	13400	NaN	33400	18700	20700	17500	39900	42700	27300	18800	31300	Q7TMS5;A0A0R4J0B6;S4R2E1;A0A0N4SWA2;D3YZX5;D3Z150	ABCG2_MOUSE	Q7TMS5	Broad substrate specificity ATP-binding cassette transporter ABCG2	Abcg2
NaN	21900	25600	13000	15500	NaN	11300	27000	19500	NaN	19900	NaN	27900	12000	NaN	22700	NaN	NaN	31100	Q6PE15	ABHDA_MOUSE	Q6PE15	Palmitoyl-protein thioesterase ABHD10, mitochondrial	Abhd10
368000	338000	322000	295000	330000	335000	257000	326000	263000	268000	344000	247000	273000	307000	225000	297000	296000	264000	268000	Q99LR1;Q99LR1-2	ABD12_MOUSE	Q99LR1	Lysophosphatidylserine lipase ABHD12	Abhd12
84200	116000	94200	150000	142000	157000	123000	117000	157000	143000	123000	135000	129000	137000	136000	126000	160000	78300	82200	A0A087WP24;A0A087WPF8;A0A087WRJ2;A0A087WSR2;E9QN99	A0A087WP24_MOUSE;A0A087WPF8_MOUSE;A0A087WRJ2_MOUSE;A0A087WSR2_MOUSE;E9QN99_MOUSE	A0A087WP24;A0A087WPF8;A0A087WRJ2;A0A087WSR2;E9QN99	Abhydrolase domain containing 14b (Fragment)	Abhd14b
68600	118000	92900	91600	123000	96500	67600	181000	121000	101000	81400	101000	125000	198000	65600	168000	87400	80600	59800	Q9Z1Q2;G3UX11	ABHGA_MOUSE	Q9Z1Q2	Phosphatidylserine lipase ABHD16A	Abhd16a
102000	178000	120000	217000	140000	241000	170000	186000	185000	222000	168000	131000	159000	117000	95600	142000	165000	129000	165000	Q8VD66;A0A0G2JEC8;A0A0G2JFC7;Q3U7M5;Q8C0M2	ABHD4_MOUSE	Q8VD66	(Lyso)-N-acylphosphatidylethanolamine lipase	Abhd4
114000	148000	184000	160000	180000	203000	204000	180000	145000	124000	287000	183000	188000	97000	225000	147000	142000	107000	49000	Q9DBL9;Q9DBL9-2	ABHD5_MOUSE	Q9DBL9;Q9DBL9-2	1-acylglycerol-3-phosphate O-acyltransferase ABHD5	Abhd5
40600	30400	35700	102000	36900	NaN	36900	32700	8940	NaN	44700	26400	25900	38100	25200	51500	54900	26500	51300	Q8R2Y0;Q8R2Y0-2	ABHD6_MOUSE	Q8R2Y0;Q8R2Y0-2	Monoacylglycerol lipase ABHD6	Abhd6
268000	293000	273000	257000	293000	229000	291000	296000	228000	228000	320000	286000	245000	266000	268000	245000	281000	263000	261000	P62484;Q8CBW3;A0A087WPP8;A0A087WRS3;B7ZCU0;B7ZCU2;B7ZCU3;B7ZCU4;B7ZCU5;J3QNK8;Q6AXD2;Q6AXH6;Q8CBW3-2;Q8CBW3-3;Q8CBW3-4;Q8CBW3-5;A0A087WNT3;A0A087WNU9;A0A087WP64;A0A087WPE6	ABI1_MOUSE;ABI2_MOUSE	P62484;Q8CBW3;Q8CBW3-2;Q8CBW3-3;Q8CBW3-4;Q8CBW3-5	Abl interactor 2	Abi1
223000	245000	218000	230000	251000	174000	179000	193000	214000	166000	158000	219000	258000	261000	188000	240000	226000	203000	212000	P62484;A0A087WPP8;A0A087WRS3;Q6AXD2;Q6AXH6	ABI2_MOUSE	P62484	Abl interactor 2	Abi2
253000	209000	228000	238000	342000	180000	155000	202000	153000	134000	334000	249000	347000	223000	254000	328000	306000	235000	305000	A0A338P6S8;A0A338P6W9;E9Q8E3;Q59IW5;Q59IW6;Q59IW7;Q59IW9	A0A338P6S8_MOUSE;A0A338P6W9_MOUSE;E9Q8E3_MOUSE;Q59IW5_MOUSE;Q59IW6_MOUSE;Q59IW7_MOUSE;Q59IW9_MOUSE	A0A338P6S8;A0A338P6W9;E9Q8E3;Q59IW5;Q59IW6;Q59IW7;Q59IW9	ABI family member 3 binding protein	Abi3bp
13200	NaN	12300	40600	11900	24100	NaN	10100	15000	NaN	NaN	27200	18800	15600	9330	20400	20900	17100	15300	P00520;P00520-4;P00520-2;P00520-3	ABL1_MOUSE	P00520;P00520-2;P00520-3;P00520-4	Tyrosine-protein kinase ABL1	Abl1
51700	53200	42800	94900	82500	88700	88300	86000	74900	19800	58500	68400	52900	59100	NaN	43700	61800	58000	48300	Q4JIM5;F8VQH0;B2RQ57;G3UWQ2	ABL2_MOUSE	Q4JIM5	Tyrosine-protein kinase ABL2	Abl2
31100	NaN	6790	30500	NaN	NaN	11900	NaN	NaN	NaN	NaN	NaN	NaN	NaN	NaN	16700	18800	19800	10600	E9Q9C1;E9Q9C7	E9Q9C1_MOUSE;E9Q9C7_MOUSE	E9Q9C1;E9Q9C7	Actin-binding LIM protein 1	Ablim1
79100	167000	67000	211000	178000	176000	170000	112000	172000	197000	132000	141000	271000	122000	232000	309000	234000	310000	241000	Q8BL65;E9Q4K0;Q8BL65-2;Q8BL65-3;Q8BL65-4;Q8BL65-5;D3Z0Y4;E9Q0W6;F6UI99;F6VVW4;F7A5C5	ABLM2_MOUSE	Q8BL65;Q8BL65-2;Q8BL65-3;Q8BL65-4	Actin-binding LIM protein 2	Ablim2
NaN	191000	117000	99600	NaN	NaN	73900	55600	109000	119000	25900	59500	86400	100000	98400	NaN	NaN	NaN	84500	Q5SSL4-4	ABR_MOUSE	Q5SSL4-4	Isoform 4 of Active breakpoint cluster region-related protein	Abr
159000	164000	184000	14800	102000	62500	89200	307000	138000	32500	104000	286000	106000	192000	194000	121000	296000	98500	162000	Q4KML4;A0A1W2P7X0;E9QMV2	ABRAL_MOUSE	Q4KML4	Costars family protein ABRACL	Abracl
552000	707000	688000	966000	802000	649000	594000	477000	853000	801000	739000	654000	645000	711000	536000	649000	735000	759000	729000	Q3TCJ1;Z4YJY0;D3Z4D8	ABRX2_MOUSE	Q3TCJ1	BRISC complex subunit Abraxas 2	Abraxas2
1870000	1610000	1850000	1350000	1260000	1230000	1200000	1720000	1420000	1060000	1300000	1610000	1340000	1600000	1510000	1480000	1440000	1320000	1420000	Q8VCH0;Q921H8;H3BJZ9	THIKA_MOUSE	Q921H8	3-ketoacyl-CoA thiolase A, peroxisomal	Acaa1a
2020000	1980000	1690000	1390000	1580000	2130000	1470000	2140000	1890000	1190000	2130000	2020000	1690000	2010000	3480000	2040000	2170000	2040000	2160000	Q8BWT1;A0A494B9J2	THIM_MOUSE	Q8BWT1	3-ketoacyl-CoA thiolase, mitochondrial	Acaa2
NaN	68800	71000	49300	NaN	NaN	23900	16900	NaN	NaN	NaN	31100	NaN	NaN	NaN	9150	49000	39500	41800	E9Q4Z2;Q5SWU9;Q5SWU9-2;A0A0R4J1S9;D3Z0B3;V9GWS0	ACACA_MOUSE;ACACB_MOUSE	E9Q4Z2;Q5SWU9	Acetyl-CoA carboxylase 2	Acaca
140000	135000	123000	82200	92800	112000	114000	137000	104000	101000	115000	131000	108000	101000	197000	117000	125000	124000	123000	Q9D7B6;A0A0R4J0P1;D3YTT4	ACAD8_MOUSE	Q9D7B6	Isobutyryl-CoA dehydrogenase, mitochondrial	Acad8
240000	245000	229000	287000	261000	239000	278000	191000	251000	205000	285000	239000	232000	252000	202000	247000	263000	274000	207000	Q8JZN5	ACAD9_MOUSE	Q8JZN5	Complex I assembly factor ACAD9, mitochondrial	Acad9
248000	357000	344000	389000	390000	677000	323000	301000	447000	342000	432000	347000	288000	356000	596000	325000	346000	410000	360000	A0A0R4J083	A0A0R4J083_MOUSE	A0A0R4J083	Long-chain specific acyl-CoA dehydrogenase, mitochondrial	Acadl
1930000	2130000	1980000	2050000	1930000	3080000	2270000	2170000	2160000	2090000	2280000	2170000	1880000	2070000	3030000	2010000	2060000	2160000	1990000	P45952;D3Z2A5	ACADM_MOUSE	P45952	Medium-chain specific acyl-CoA dehydrogenase, mitochondrial	Acadm
625000	531000	581000	500000	490000	697000	467000	422000	491000	362000	497000	623000	470000	479000	900000	407000	555000	495000	575000	Q07417	ACADS_MOUSE	Q07417	Short-chain specific acyl-CoA dehydrogenase, mitochondrial	Acads
316000	377000	344000	316000	325000	272000	390000	277000	346000	444000	351000	340000	259000	379000	357000	279000	295000	389000	437000	Q9DBL1;E9Q5L3	ACDSB_MOUSE	Q9DBL1	Short/branched chain specific acyl-CoA dehydrogenase, mitochondrial	Acadsb
408000	446000	384000	387000	402000	445000	391000	383000	501000	344000	424000	459000	372000	499000	880000	432000	390000	483000	418000	P50544;B1AR28	ACADV_MOUSE	P50544	Very long-chain specific acyl-CoA dehydrogenase, mitochondrial	Acadvl
193000	228000	178000	246000	186000	227000	201000	184000	266000	185000	198000	165000	221000	233000	184000	153000	215000	180000	152000	Q6ZQK5;A0A338P6P6;D4AFX6;Q6ZQK5-2	ACAP2_MOUSE	Q6ZQK5;Q6ZQK5-2	Arf-GAP with coiled-coil, ANK repeat and PH domain-containing protein 2	Acap2
5480000	4970000	5390000	4220000	4440000	5020000	4740000	5130000	4940000	3870000	4890000	5770000	4580000	4880000	6120000	4400000	4160000	4480000	4190000	Q8QZT1	THIL_MOUSE	Q8QZT1	Acetyl-CoA acetyltransferase, mitochondrial	Acat1
3520000	3390000	3230000	3020000	3400000	2180000	2820000	2810000	2370000	1950000	3510000	3890000	3310000	3260000	3490000	4200000	3700000	3270000	3730000	Q8CAY6;A0A3B2WAL8;G3XA25	THIC_MOUSE	Q8CAY6	Acetyl-CoA acetyltransferase, cytosolic	Acat2
567000	588000	618000	597000	557000	568000	568000	502000	599000	585000	528000	593000	569000	619000	434000	442000	468000	475000	375000	Q8BMP6;A0A0R4J079	GCP60_MOUSE	Q8BMP6	Golgi resident protein GCP60	Acbd3
151000	176000	185000	220000	219000	132000	202000	113000	211000	164000	170000	156000	226000	197000	132000	192000	168000	219000	124000	Q5XG73;E9QNH7;Q5XG73-2;Q5XG73-3	ACBD5_MOUSE	Q5XG73;Q5XG73-2;Q5XG73-3	Acyl-CoA-binding domain-containing protein 5	Acbd5
49300	69600	34600	49200	54400	38900	78400	26800	72400	31600	63000	36800	69500	83000	63900	63200	48900	38000	19300	Q9D061;A0A0A6YWZ1	ACBD6_MOUSE	Q9D061	Acyl-CoA-binding domain-containing protein 6	Acbd6
NaN	27800	13500	87600	64600	NaN	37200	43400	50500	38700	103000	29700	67600	181000	116000	61500	197000	75800	81900	P09470;D0G895;P09470-2;F6QCP8	ACE_MOUSE	P09470	Angiotensin-converting enzyme	Ace
714000	799000	757000	543000	759000	986000	837000	625000	690000	897000	724000	696000	858000	540000	622000	511000	463000	539000	421000	Q9JIX8;Q9JIX8-4;F6RJ39	ACINU_MOUSE	Q9JIX8;Q9JIX8-4	Apoptotic chromatin condensation inducer in the nucleus	Acin1
750000	784000	763000	886000	721000	505000	619000	231000	513000	463000	742000	765000	563000	953000	621000	857000	707000	645000	647000	Q3V117;Q3TS02	Q3TS02_MOUSE;Q3V117_MOUSE	Q3TS02;Q3V117	ATP citrate synthase	Acly
826000	671000	837000	707000	737000	508000	710000	784000	579000	382000	834000	774000	656000	740000	871000	688000	853000	684000	905000	P28271	ACOHC_MOUSE	P28271	Cytoplasmic aconitate hydratase	Aco1
5150000	6250000	4850000	5410000	5220000	7880000	5600000	5920000	6070000	5240000	6050000	5280000	5070000	6250000	9110000	5150000	5100000	5800000	4870000	Q99KI0	ACON_MOUSE	Q99KI0	Aconitate hydratase, mitochondrial	Aco2
1080000	1060000	994000	1160000	1030000	929000	1170000	1140000	991000	660000	1180000	1040000	935000	938000	843000	1120000	1120000	1010000	1120000	O55137;Q9QYR7;Q9QYR7-2;A0A1Y7VMZ4	ACOT1_MOUSE	O55137	Acyl-coenzyme A thioesterase 1	Acot1
40400	56500	53000	45800	53700	39500	63400	26000	77700	NaN	70000	45000	31900	72000	22900	67600	58900	42000	31900	Q8VHQ9;A2AVR6	ACO11_MOUSE	Q8VHQ9	Acyl-coenzyme A thioesterase 11	Acot11
375000	271000	266000	122000	203000	168000	139000	421000	142000	54700	240000	416000	231000	220000	652000	304000	370000	261000	365000	Q9CQR4	ACO13_MOUSE	Q9CQR4	Acyl-coenzyme A thioesterase 13	Acot13
106000	91200	62500	53300	137000	61700	66500	101000	101000	36100	83800	115000	106000	118000	186000	91700	99400	73500	136000	Q9QYR9	ACOT2_MOUSE	Q9QYR9	Acyl-coenzyme A thioesterase 2, mitochondrial	Acot2
2450000	1710000	2220000	1590000	1590000	1150000	1350000	2730000	1550000	1420000	2160000	2390000	1710000	1970000	3260000	2320000	3000000	3120000	3850000	Q91V12;E9PYH2;Q91V12-2;Q91V12-3;Q91V12-4	BACH_MOUSE	Q91V12-2	Isoform A of Cytosolic acyl coenzyme A thioester hydrolase	Acot7
170000	194000	209000	232000	241000	222000	233000	197000	198000	145000	215000	259000	218000	233000	208000	195000	197000	188000	231000	Q9R0X4	ACOT9_MOUSE	Q9R0X4	Acyl-coenzyme A thioesterase 9, mitochondrial	Acot9
471000	441000	400000	530000	463000	385000	413000	411000	378000	458000	485000	565000	409000	315000	392000	430000	450000	460000	410000	Q9R0H0;A2A848;Q9R0H0-2	ACOX1_MOUSE	Q9R0H0;Q9R0H0-2	Peroxisomal acyl-coenzyme A oxidase 1	Acox1
44400	62300	29700	54100	54600	61600	34100	34400	NaN	25700	49500	38000	10900	43300	25500	33900	30800	32400	49000	Q9EPL9;E9Q296;Q3TAW3;Q8C178	ACOX3_MOUSE	Q9EPL9	Peroxisomal acyl-coenzyme A oxidase 3	Acox3
40300	12000	NaN	NaN	10700	22300	41300	41900	18500	NaN	NaN	15000	33500	NaN	29400	45200	NaN	5440	NaN	Q561M1	Q561M1_MOUSE	Q561M1	Low molecular weight phosphotyrosine protein phosphatase	Acp1
261000	200000	227000	202000	198000	237000	161000	241000	116000	277000	240000	188000	253000	218000	237000	255000	268000	235000	258000	P24638;A0A5F8MPS7;B7ZCF4;B7ZCF5	PPAL_MOUSE	P24638	Lysosomal acid phosphatase	Acp2
12600	NaN	NaN	NaN	NaN	NaN	10400	17600	12100	NaN	NaN	NaN	10700	9040	NaN	6620	5330	NaN	12200	Q8CE08;Q8CE08-2	PPAP_MOUSE	Q8CE08;Q8CE08-2	Prostatic acid phosphatase	Acp3
214000	241000	214000	173000	273000	374000	262000	234000	206000	164000	270000	254000	295000	208000	287000	129000	213000	281000	218000	Q8BP40	PPA6_MOUSE	Q8BP40	Lysophosphatidic acid phosphatase type 6	Acp6
561000	560000	600000	705000	622000	449000	532000	505000	602000	512000	585000	566000	589000	574000	546000	633000	629000	611000	520000	Q8VCW8	ACSF2_MOUSE	Q8VCW8	Medium-chain acyl-CoA ligase ACSF2, mitochondrial	Acsf2
5560	NaN	NaN	NaN	NaN	NaN	35500	NaN	NaN	NaN	NaN	NaN	NaN	NaN	9520	8720	NaN	NaN	NaN	Q3URE1;A0A1D5RMC8	ACSF3_MOUSE	Q3URE1	Malonate--CoA ligase ACSF3, mitochondrial	Acsf3
312000	301000	515000	296000	307000	511000	335000	307000	359000	169000	485000	434000	382000	446000	729000	270000	316000	284000	209000	P41216;D3Z041	ACSL1_MOUSE	P41216	Long-chain-fatty-acid--CoA ligase 1	Acsl1
452000	482000	535000	583000	328000	427000	334000	254000	493000	339000	356000	413000	375000	574000	284000	423000	333000	563000	477000	Q9CZW4;E9PUC2	ACSL3_MOUSE	Q9CZW4	Fatty acid CoA ligase Acsl3	Acsl3
156000	178000	160000	148000	185000	169000	189000	241000	229000	143000	131000	169000	164000	165000	136000	179000	143000	184000	108000	Q9QUJ7;Q9QUJ7-2	ACSL4_MOUSE	Q9QUJ7;Q9QUJ7-2	Long-chain-fatty-acid--CoA ligase 4	Acsl4
144000	150000	86500	51500	143000	NaN	63300	56200	39800	71900	90100	118000	94300	52200	98400	623000	NaN	NaN	51800	Q8JZR0	ACSL5_MOUSE	Q8JZR0	Long-chain-fatty-acid--CoA ligase 5	Acsl5
1190000	1040000	684000	1120000	1240000	1020000	1230000	1330000	905000	1570000	1100000	1210000	965000	664000	1300000	1270000	1210000	1530000	1360000	Q91WC3;Q5ICG5;Q8R1X1;Q5F2C5;Q91WC3-2;F6WYN6	ACSL6_MOUSE	Q91WC3;Q91WC3-2	Long-chain-fatty-acid--CoA ligase 6	Acsl6
805000	868000	819000	887000	998000	375000	660000	622000	670000	405000	1180000	896000	834000	1070000	883000	1120000	1070000	861000	797000	Q9QXG4;A2AQN4;A2AQN5	ACSA_MOUSE	Q9QXG4	Acetyl-coenzyme A synthetase, cytoplasmic	Acss2
110000000	107000000	113000000	99700000	99500000	175000000	132000000	94000000	124000000	114000000	126000000	121000000	127000000	129000000	230000000	101000000	99600000	87800000	69200000	P60710;P62737;P63260;P63268;P68033;P68134;B1ATY1;E9Q1F2;F8WGM8	ACTB_MOUSE;ACTG_MOUSE;ACTH_MOUSE;ACTS_MOUSE	P60710;P63260;P63268;P68134	Actin, cytoplasmic 1	Acta1
34400	18500	4530	13700	16600	NaN	30800	13900	115000	42000	NaN	47300	66900	NaN	225000	53500	25600	20300	28200	E9Q5F4	E9Q5F4_MOUSE	E9Q5F4	Actin, beta (Fragment)	Actb
497000	591000	630000	620000	574000	442000	293000	131000	529000	484000	435000	558000	418000	646000	813000	364000	450000	417000	406000	Q8BFZ3	ACTBL_MOUSE	Q8BFZ3	Beta-actin-like protein 2	Actbl2
24400000	40900000	21100000	52400000	39500000	NaN	47900000	33400000	31000000	77600000	40300000	25700000	41300000	17100000	26000000	24800000	17200000	36200000	26300000	P63260;B1ATY1;G3UYG0	ACTG_MOUSE	P63260	Actin, cytoplasmic 2	Actg1
2210000	859000	3940000	1440000	2360000	7320000	2510000	1770000	1210000	1120000	5210000	5390000	5020000	1390000	5610000	1380000	3610000	1310000	1110000	P62737;P63268;A0A0U1RQ96;A0A494B9T3;D3YZY0;D3Z2K3	ACTH_MOUSE	P63268	Actin, gamma-enteric smooth muscle	Actg2
444000	364000	352000	202000	233000	294000	230000	262000	176000	213000	305000	395000	259000	223000	320000	229000	214000	281000	365000	Q9Z2N8;A0A0A6YWG8	ACL6A_MOUSE	Q9Z2N8	Actin-like protein 6A	Actl6a
337000	204000	300000	152000	176000	213000	252000	246000	193000	62900	278000	385000	336000	262000	626000	138000	255000	226000	217000	O88990;P57780;Q7TPR4;A0A1L1SV25;A1BN54;D3Z0L8;D3Z761;E9Q2W9	ACTN1_MOUSE;ACTN3_MOUSE;ACTN4_MOUSE	O88990;P57780;Q7TPR4	Alpha-actinin-3	Actn1
NaN	NaN	NaN	NaN	NaN	NaN	NaN	NaN	NaN	NaN	NaN	NaN	NaN	52800	832000	NaN	NaN	NaN	NaN	O88990;Q9JI91	ACTN2_MOUSE;ACTN3_MOUSE	O88990;Q9JI91	Alpha-actinin-3	Actn2
NaN	106000	NaN	NaN	NaN	328000	NaN	NaN	268000	98900	NaN	NaN	NaN	727000	4330000	NaN	NaN	137000	NaN	O88990	ACTN3_MOUSE	O88990	Alpha-actinin-3	Actn3
4880000	4510000	5430000	3760000	4550000	4450000	4540000	3680000	4300000	3130000	5090000	5130000	5140000	4360000	4580000	4090000	4520000	3870000	3540000	P57780;A0A1L1SV25;A0A1L1SVJ6	ACTN4_MOUSE	P57780	Alpha-actinin-4	Actn4
556000	631000	611000	718000	657000	601000	664000	545000	823000	588000	667000	609000	615000	605000	508000	683000	542000	550000	568000	Q9QZB7	ARP10_MOUSE	Q9QZB7	Actin-related protein 10	Actr10
1190000	1180000	1270000	1310000	1400000	1600000	1850000	1410000	1930000	1710000	1140000	1320000	1280000	1130000	989000	1540000	1330000	1170000	1150000	P61164;A0A494BB86	ACTZ_MOUSE	P61164	Alpha-centractin	Actr1a
1020000	1170000	822000	1210000	1370000	1140000	1010000	1010000	861000	1230000	894000	1050000	1040000	974000	966000	1160000	1040000	1080000	996000	Q8R5C5;E0CYB4;E0CZD4	ACTY_MOUSE	Q8R5C5	Beta-centractin	Actr1b
2250000	2290000	2420000	2450000	2270000	2400000	2590000	2750000	2390000	2290000	2690000	2510000	2580000	2360000	2110000	2360000	2520000	2560000	2410000	P61161	ARP2_MOUSE	P61161	Actin-related protein 2	Actr2
3260000	3360000	3240000	3210000	3650000	3060000	3490000	3690000	3780000	3030000	4010000	3390000	3900000	3620000	3280000	3320000	3570000	3320000	3260000	Q99JY9	ARP3_MOUSE	Q99JY9	Actin-related protein 3	Actr3
138000	91000	119000	99800	129000	78800	75800	86500	62600	51900	100000	43600	94800	102000	94500	157000	128000	99700	133000	Q99JW2;A0A0R4J050;A0A1L1SRW7;A0A1L1SS90;A0A1L1SRL5	ACY1_MOUSE	Q99JW2	Aminoacylase-1	Acy1
41000	67400	59000	53300	92100	74200	90600	55300	66200	44400	64600	90600	56400	50600	78400	88800	72000	75500	42900	Q91XE4;A0A494B9B0;A0A494BAV4	ACY3_MOUSE	Q91XE4	N-acyl-aromatic-L-amino acid amidohydrolase (carboxylate-forming)	Acy3
648000	637000	612000	812000	741000	705000	748000	792000	685000	747000	750000	766000	667000	642000	668000	759000	710000	660000	705000	P56376;E9QJT5	ACYP1_MOUSE	P56376	Acylphosphatase-1	Acyp1
901000	1020000	1080000	1370000	1160000	1150000	1010000	1090000	1290000	1320000	1130000	1070000	1000000	1270000	1220000	1260000	1150000	1480000	1250000	P56375	ACYP2_MOUSE	P56375	Acylphosphatase-2	Acyp2
1960000	2220000	2060000	2610000	2420000	2090000	2150000	2120000	2400000	2370000	2240000	2050000	2070000	2280000	1830000	2350000	2480000	2390000	2470000	O35598;D3Z1E6;E9PYF2	ADA10_MOUSE	O35598	Disintegrin and metalloproteinase domain-containing protein 10	Adam10
231000	228000	279000	286000	317000	217000	316000	230000	314000	355000	322000	176000	253000	244000	175000	228000	300000	304000	298000	E9PXU2;Q9Z0F8;Q9Z0F8-2	ADA17_MOUSE	Q9Z0F8	Disintegrin and metalloproteinase domain-containing protein 17	Adam17
206000	168000	152000	372000	291000	170000	292000	249000	273000	270000	304000	199000	300000	188000	258000	330000	222000	336000	380000	Q9R1V6;Q9R1V6-1;Q9R1V6-10;Q9R1V6-11;Q9R1V6-12;Q9R1V6-13;Q9R1V6-14;Q9R1V6-15;Q9R1V6-16;Q9R1V6-17;Q9R1V6-18;Q9R1V6-19;Q9R1V6-2;Q9R1V6-20;Q9R1V6-21;Q9R1V6-4;Q9R1V6-5;Q9R1V6-6;Q9R1V6-7;Q9R1V6-8;Q9R1V6-9;D3YUP9	ADA22_MOUSE	Q9R1V6;Q9R1V6-1;Q9R1V6-10;Q9R1V6-11;Q9R1V6-12;Q9R1V6-13;Q9R1V6-14;Q9R1V6-15;Q9R1V6-16;Q9R1V6-17;Q9R1V6-18;Q9R1V6-19;Q9R1V6-2;Q9R1V6-20;Q9R1V6-21;Q9R1V6-4;Q9R1V6-5;Q9R1V6-6;Q9R1V6-7;Q9R1V6-8;Q9R1V6-9	Disintegrin and metalloproteinase domain-containing protein 22	Adam22
346000	371000	308000	510000	485000	333000	423000	332000	627000	430000	589000	402000	495000	380000	556000	544000	453000	581000	625000	Q9R1V7;Q9R1V7-2;Q9R1V7-3;Q9R1V7-4	ADA23_MOUSE	Q9R1V7;Q9R1V7-2;Q9R1V7-3;Q9R1V7-4	Disintegrin and metalloproteinase domain-containing protein 23	Adam23
123000	166000	155000	268000	226000	176000	172000	117000	210000	256000	195000	147000	140000	188000	113000	137000	192000	176000	193000	Q61072;A0A140LHU0;E9Q638	ADAM9_MOUSE	Q61072	Disintegrin and metalloproteinase domain-containing protein 9	Adam9
144000	70000	103000	43300	102000	179000	250000	144000	102000	132000	86000	178000	107000	86800	180000	100000	95400	52500	200000	Q8C9W3;A0A5F8MPY1	ATS2_MOUSE	Q8C9W3	A disintegrin and metalloproteinase with thrombospondin motifs 2	Adamts2
119000	106000	146000	84300	125000	117000	125000	119000	104000	101000	119000	133000	162000	128000	71000	53700	71500	84100	50900	Q80T21	ATL4_MOUSE	Q80T21	ADAMTS-like protein 4	Adamtsl4
150000	115000	111000	87000	143000	162000	143000	219000	165000	132000	112000	187000	178000	130000	138000	205000	204000	170000	165000	E9PY16	E9PY16_MOUSE	E9PY16	ArfGAP with dual PH domains 1	Adap1
NaN	NaN	161000	NaN	NaN	NaN	NaN	144000	188000	NaN	169000	175000	NaN	NaN	NaN	NaN	NaN	128000	93400	Q99MU3;Q99MU3-2	DSRAD_MOUSE	Q99MU3;Q99MU3-2	Double-stranded RNA-specific adenosine deaminase	Adar
146000	300000	280000	306000	408000	309000	415000	399000	NaN	239000	43700	540000	299000	NaN	239000	419000	244000	314000	379000	Q9D0L4	ADCK1_MOUSE	Q9D0L4	AarF domain-containing protein kinase 1	Adck1
NaN	NaN	NaN	24300	NaN	NaN	NaN	NaN	NaN	NaN	NaN	NaN	NaN	11300	NaN	NaN	NaN	NaN	NaN	P51830;E9Q706	ADCY9_MOUSE	P51830	Adenylate cyclase type 9	Adcy9
440000	438000	412000	512000	492000	NaN	462000	582000	352000	NaN	543000	388000	597000	293000	314000	510000	432000	491000	NaN	E9Q1K3;A0A0J9YVI4	A0A0J9YVI4_MOUSE;E9Q1K3_MOUSE	A0A0J9YVI4;E9Q1K3	Adducin 1 (alpha) (Fragment)	Add1
426000	515000	380000	514000	542000	635000	512000	493000	853000	724000	501000	459000	607000	461000	482000	791000	527000	681000	594000	Q9QYB8;Q9QYB8-2	ADDB_MOUSE	Q9QYB8	Beta-adducin	Add2
3230000	3410000	3620000	3130000	3540000	3820000	3950000	2990000	3780000	4120000	3540000	3380000	3550000	3120000	3020000	3540000	3630000	3660000	3590000	Q9QYB5;A0A494B9K4;Q9QYB5-2	ADDG_MOUSE	Q9QYB5-2	Isoform 1 of Gamma-adducin	Add3
NaN	NaN	56700	29600	50500	71100	54700	28200	53000	41800	31400	47800	61300	31100	28800	NaN	26300	33900	NaN	G3UZ78;A0A140LI36;D3YZ77;J3QMP3	ADGB_MOUSE	G3UZ78	Androglobin	Adgb
NaN	11800	NaN	NaN	NaN	NaN	NaN	7940	NaN	NaN	NaN	NaN	NaN	NaN	NaN	NaN	NaN	NaN	NaN	Q80T32;B2RXV6	AGRD1_MOUSE	Q80T32	Adhesion G-protein coupled receptor D1	Adgrd1
49600	NaN	61000	75900	NaN	75000	NaN	52100	NaN	NaN	NaN	NaN	NaN	NaN	NaN	57700	58100	62600	39800	Q6F3F9;A0A571BEJ4;A0A140LIH4	AGRG6_MOUSE	Q6F3F9	Adhesion G-protein coupled receptor G6	Adgrg6
155000	224000	114000	44800	63000	217000	NaN	NaN	65300	29100	160000	NaN	103000	NaN	213000	146000	63800	90600	51200	Q80TR1;E9Q3V9;E9Q9Q9;H7BX15;Q80TR1-2;F6YP92	AGRL1_MOUSE	Q80TR1;Q80TR1-2	Adhesion G protein-coupled receptor L1	Adgrl1
NaN	16500	28400	16100	23000	NaN	NaN	43700	NaN	NaN	NaN	21600	NaN	NaN	NaN	NaN	25700	14000	21300	Q80TS3;D3YTW7;D3YU23;D3YVT9;D3YWB1;D3YWR3;D3Z3G4;D3Z3X6;D3Z4S7;D3Z4V0;D3Z593;D3Z5M6;D3Z634;D3Z6H7;D3Z6H9;D3Z6J2;K3W4M8;Q80TS3-2;Q80TS3-3;Q80TS3-4;Q80TS3-5;F6WMY5	AGRL3_MOUSE	Q80TS3;Q80TS3-2;Q80TS3-3;Q80TS3-5	Adhesion G protein-coupled receptor L3	Adgrl3
414000	281000	473000	566000	461000	469000	447000	328000	1080000	354000	883000	610000	627000	326000	1010000	428000	988000	770000	648000	P00329	ADH1_MOUSE	P00329	Alcohol dehydrogenase 1	Adh1
5470000	3330000	4390000	2440000	2770000	2120000	2860000	5070000	2700000	2400000	3900000	5360000	3400000	2970000	5660000	3380000	5680000	4340000	6060000	P28474	ADHX_MOUSE	P28474	Alcohol dehydrogenase class-3	Adh5
115000	NaN	126000	NaN	NaN	204000	155000	275000	178000	191000	309000	176000	194000	117000	481000	166000	168000	NaN	NaN	Q8R0N6;A0A087WRE7;Q8R0N6-2	HOT_MOUSE	Q8R0N6;Q8R0N6-2	Hydroxyacid-oxoacid transhydrogenase, mitochondrial	Adhfe1
96100	75000	58300	38800	NaN	49100	102000	86800	85400	NaN	82400	89200	77100	NaN	11600	11800	55100	8930	37800	Q99JT9	MTND_MOUSE	Q99JT9	Acireductone dioxygenase	Adi1
222000	65600	160000	33600	50300	61800	50000	155000	74800	NaN	113000	214000	106000	77900	357000	38900	145000	131000	144000	Q60994;E9PWU4	ADIPO_MOUSE	Q60994	Adiponectin	Adipoq
56600	75900	28000	64400	75100	NaN	56200	44000	41200	53400	47900	22800	68500	59200	29400	33100	55200	49800	54400	P55264;A0A286YCD7	ADK_MOUSE	P55264	Adenosine kinase	Adk
119000	94400	149000	94500	80200	132000	110000	58300	111000	102000	76600	99500	101000	88500	81800	78900	60600	106000	60200	Q9Z103	ADNP_MOUSE	Q9Z103	Activity-dependent neuroprotector homeobox protein	Adnp
1080000	866000	855000	525000	723000	740000	554000	978000	504000	474000	893000	754000	723000	918000	927000	932000	938000	764000	997000	Q6PDY2	AEDO_MOUSE	Q6PDY2	2-aminoethanethiol dioxygenase	Ado
129000	108000	135000	91700	125000	123000	96500	124000	94800	48200	105000	113000	138000	141000	123000	106000	174000	106000	133000	Q8CG72	ADPRS_MOUSE	Q8CG72	ADP-ribosylhydrolase ARH3	Adprs
NaN	118000	65500	NaN	NaN	NaN	NaN	NaN	NaN	NaN	95700	NaN	NaN	22500	NaN	NaN	NaN	56700	57200	Q3UYH7;Q8BVT9	ARBK2_MOUSE	Q3UYH7	Beta-adrenergic receptor kinase 2	Adrbk2
2610000	2610000	2690000	2790000	2560000	2270000	2140000	1730000	1970000	2060000	2060000	2260000	2270000	2020000	2210000	2220000	2330000	2300000	2150000	Q9JKV1;A0A0A6YVU8;D3YUD8	ADRM1_MOUSE	Q9JKV1	Proteasomal ubiquitin receptor ADRM1	Adrm1
967000	1110000	968000	1060000	831000	1520000	868000	966000	1070000	840000	860000	916000	788000	1140000	1220000	885000	923000	936000	1020000	P54822;E9Q242	PUR8_MOUSE	P54822	Adenylosuccinate lyase	Adsl
156000	531000	110000	214000	NaN	1000000	104000	130000	278000	313000	178000	49800	NaN	339000	2240000	60400	NaN	327000	152000	P28650;J3QN31;P28650-2	PURA1_MOUSE	P28650	Adenylosuccinate synthetase isozyme 1	Adss1
675000	737000	651000	842000	737000	780000	707000	767000	772000	753000	717000	806000	727000	752000	495000	547000	758000	345000	616000	P46664	PURA2_MOUSE	P46664	Adenylosuccinate synthetase isozyme 2	Adss2
483000	557000	482000	473000	495000	429000	423000	363000	499000	523000	364000	449000	387000	573000	264000	385000	299000	368000	385000	Q640N1;Q640N1-2	AEBP1_MOUSE	Q640N1	Adipocyte enhancer-binding protein 1	Aebp1
53400	73700	87700	103000	71800	123000	93100	76700	60600	110000	64500	60200	107000	95500	38300	48200	62300	53200	48600	Q80YS6	AFAP1_MOUSE	Q80YS6	Actin filament-associated protein 1	Afap1
474000	470000	501000	389000	416000	348000	435000	346000	388000	299000	355000	403000	404000	510000	325000	331000	351000	270000	283000	Q5DTU0;A0A0R4J1L6;D3YYQ6;Q5DTU0-2	AF1L2_MOUSE	Q5DTU0	Actin filament-associated protein 1-like 2	Afap1l2
151000	186000	173000	149000	207000	190000	189000	136000	167000	171000	182000	179000	132000	139000	198000	168000	134000	142000	99300	Q9QZQ1;Q9QZQ1-2;E9Q852;E9Q9C3;F7C3I9	AFAD_MOUSE	Q9QZQ1;Q9QZQ1-2	Afadin	Afdn
193000	181000	172000	122000	177000	131000	182000	222000	198000	111000	210000	181000	279000	244000	252000	196000	177000	169000	127000	Q8C8R3;Q8JZQ2;S4R2F3;Q8C8R3-2;Q8C8R3-4;S4R1J9;S4R2T7	AFG32_MOUSE;ANK2_MOUSE	Q8C8R3-2;Q8C8R3-4;Q8JZQ2	Isoform 2 of Ankyrin-2	Afg3l2
439000	383000	406000	361000	330000	189000	286000	339000	257000	233000	432000	331000	373000	500000	438000	264000	372000	237000	331000	O89020;O89020-3	AFAM_MOUSE	O89020;O89020-3	Afamin	Afm
2180000	3800000	4480000	340000	700000	5770000	1660000	1350000	986000	726000	453000	2530000	803000	1090000	408000	200000	237000	324000	265000	P02772	FETA_MOUSE	P02772	Alpha-fetoprotein	Afp
46500	57000	58900	78500	52700	47100	38300	39100	3320	135000	70100	84800	47300	90700	36200	49300	71400	75200	55100	Q80WT5;H3BJH7;Q80WT5-2	AFTIN_MOUSE	Q80WT5;Q80WT5-2	Aftiphilin	Aftph
69600	52600	75600	43500	59200	42500	39200	69800	61800	NaN	63700	82600	73000	96100	60200	76400	78800	95500	98100	Q64191;B7ZNK6	ASPG_MOUSE	Q64191	N(4)-(beta-N-acetylglucosaminyl)-L-asparaginase	Aga
NaN	NaN	10800	NaN	NaN	NaN	24700	21600	NaN	NaN	NaN	NaN	28900	22700	NaN	NaN	15400	NaN	NaN	Q8BXK8;A0A087WRF2;E9Q3K3	AGAP1_MOUSE	Q8BXK8	Arf-GAP with GTPase, ANK repeat and PH domain-containing protein 1	Agap1
33900	30500	34800	43400	72000	37900	68600	57400	59000	41600	41700	43300	39700	40800	49800	57400	39800	42800	54700	Q8VHH5;F8VQE9;Q8VHH5-2;A0A0G2JDW1;A0A1D5RMG4	AGAP3_MOUSE	Q8VHH5	Arf-GAP with GTPase, ANK repeat and PH domain-containing protein 3	Agap3
210000	226000	241000	165000	212000	217000	211000	277000	195000	151000	257000	271000	223000	198000	214000	215000	226000	196000	214000	Q8K2K6;Q8K2K6-1;Q8K2K6-2;Q8K2K6-3;A0A087WNV1;A0A087WR52;A0A087WRL1;A0A087WSR7	AGFG1_MOUSE	Q8K2K6;Q8K2K6-1;Q8K2K6-3	Arf-GAP domain and FG repeat-containing protein 1	Agfg1
296000	284000	299000	211000	277000	253000	207000	281000	214000	200000	334000	501000	233000	257000	320000	355000	353000	303000	295000	Q80WC7;Q80WC7-2;Q3TBU7;Q3U2K8	AGFG2_MOUSE	Q80WC7;Q80WC7-2	Arf-GAP domain and FG repeat-containing protein 2	Agfg2
53100	93000	61000	51500	63000	101000	79200	71900	106000	37400	66900	74700	61700	56100	73100	80700	44400	58500	53000	Q9ESW4;Q9ESW4-2;A0A0J9YU24	AGK_MOUSE	Q9ESW4	Acylglycerol kinase, mitochondrial	Agk
235000	281000	252000	285000	280000	292000	259000	233000	290000	230000	272000	277000	273000	428000	686000	291000	257000	307000	256000	A0A0G2JGI9;F8VPN4;F6XXE6;F7CSZ6	F8VPN4_MOUSE	F8VPN4	Glycogen debranching enzyme	Agl
448000	389000	599000	715000	487000	529000	491000	358000	668000	562000	485000	406000	508000	595000	448000	438000	651000	550000	318000	Q8CJF8;Q8CJF9;Q8CJG0;Q8CJG1;A0A6I8MX18;Q8CJF8-2;H3BJ70	AGO1_MOUSE;AGO2_MOUSE	Q8CJG0;Q8CJG1	Protein argonaute-2	Ago1
142000	118000	138000	163000	145000	205000	151000	130000	205000	146000	130000	167000	136000	139000	162000	104000	175000	172000	154000	Q8CJG0	AGO2_MOUSE	Q8CJG0	Protein argonaute-2	Ago2
24900	91200	53300	48500	81200	33700	44300	24100	95400	61500	72000	28400	27300	92200	30000	24000	NaN	40900	75900	O35083;A0A0R4J263	PLCA_MOUSE	O35083	1-acyl-sn-glycerol-3-phosphate acyltransferase alpha	Agpat1
51300	24500	103000	35300	78400	NaN	60100	55900	120000	NaN	100000	NaN	24200	8530	35600	28500	103000	39600	69800	Q8K3K7	PLCB_MOUSE	Q8K3K7	1-acyl-sn-glycerol-3-phosphate acyltransferase beta	Agpat2
468000	685000	580000	563000	747000	660000	600000	580000	636000	454000	746000	527000	698000	766000	536000	576000	651000	526000	378000	Q9D517	PLCC_MOUSE	Q9D517	1-acyl-sn-glycerol-3-phosphate acyltransferase gamma	Agpat3
240000	273000	266000	321000	238000	148000	178000	166000	281000	168000	279000	194000	270000	321000	180000	154000	181000	152000	182000	Q8K4X7	PLCD_MOUSE	Q8K4X7	1-acyl-sn-glycerol-3-phosphate acyltransferase delta	Agpat4
22200	43500	29200	27200	32500	14600	6150	26200	35200	20900	32200	19800	29200	NaN	35300	27900	38400	15700	39500	Q9D1E8;F8WGD9	PLCE_MOUSE	Q9D1E8	1-acyl-sn-glycerol-3-phosphate acyltransferase epsilon	Agpat5
455000	462000	420000	488000	443000	351000	381000	326000	400000	322000	487000	530000	342000	408000	385000	371000	402000	426000	364000	Q8C0I1;A2AL49;A2AL50;H3BIY5;H3BKN2	ADAS_MOUSE	Q8C0I1	Alkyldihydroxyacetonephosphate synthase, peroxisomal	Agps
235000	301000	202000	320000	455000	242000	164000	168000	241000	343000	279000	211000	313000	185000	212000	317000	304000	320000	306000	A2ASQ1;M0QWP1;Z4YJS5;Z4YK85;A2ASQ1-2;A2ASQ1-3	AGRIN_MOUSE	A2ASQ1;A2ASQ1-2;A2ASQ1-3	Agrin	Agrn
797000	851000	974000	788000	631000	868000	694000	703000	732000	679000	743000	720000	714000	714000	299000	129000	656000	298000	355000	P11859;Q3UTR7;A0A5F8MPW1	ANGT_MOUSE	P11859	Angiotensinogen	Agt
52600	38600	47100	74000	54000	NaN	62400	65900	41100	70200	NaN	38400	46700	55700	54600	54900	56300	69700	44000	Q641K1;Q641K1-2;Q641K1-3;Q641K1-4;Q641K1-5;E9PX07;E9PXA7;E9Q2R5;E9Q352;E9Q3T5;E9Q878;Q8C1R2	CBPC1_MOUSE	Q641K1-3	Isoform 3 of Cytosolic carboxypeptidase 1	Agtpbp1
194000	409000	156000	234000	268000	373000	200000	185000	285000	183000	568000	274000	199000	148000	119000	194000	137000	129000	183000	Q8CJF7	ELYS_MOUSE	Q8CJF7	Protein ELYS	Ahctf1
8000000	7240000	6400000	6760000	7200000	4310000	6350000	7650000	5960000	3910000	7860000	8840000	7080000	7110000	7650000	7980000	8390000	7330000	8710000	P50247	SAHH_MOUSE	P50247	Adenosylhomocysteinase	Ahcy
378000	367000	390000	469000	410000	311000	344000	291000	319000	412000	492000	358000	340000	402000	423000	438000	509000	480000	422000	Q68FL4;Q80SW1;Q68FL4-2;A0A0N4SUY4;D3YX97;D3YYM7;D3Z2Q0;F7ATQ6;F8WGT1;F8WI65;H3BKT5;H3BL31	SAHH2_MOUSE;SAHH3_MOUSE	Q68FL4;Q68FL4-2;Q80SW1	Putative adenosylhomocysteinase 3	Ahcyl1
384000	335000	408000	390000	418000	433000	436000	262000	524000	363000	408000	450000	345000	363000	351000	528000	428000	451000	536000	Q68FL4;E9PX77;F8WGT1	SAHH3_MOUSE	Q68FL4	Putative adenosylhomocysteinase 3	Ahcyl2
452000	491000	447000	579000	633000	455000	529000	383000	559000	563000	524000	481000	506000	425000	541000	678000	574000	609000	746000	E9Q616;A0A494BBD5;G5E8K8;A0A494B8Y7	A0A494B8Y7_MOUSE;E9Q616_MOUSE;G5E8K8_MOUSE	A0A494B8Y7;E9Q616;G5E8K8	AHNAK nucleoprotein (desmoyokin)	Ahnak
21800000	23700000	20800000	23300000	28200000	27500000	26200000	24200000	28900000	26700000	28500000	23900000	26100000	24200000	26600000	35500000	25200000	34300000	34700000	A0A7N9VR94	A0A7N9VR94_MOUSE	A0A7N9VR94	AHNAK nucleoprotein 2	Ahnak2
123000	171000	162000	206000	180000	162000	224000	176000	246000	313000	153000	166000	145000	182000	75600	94300	147000	143000	147000	P30561;Q3U5D9;A0A0B4J1L1	AHR_MOUSE	P30561	Aryl hydrocarbon receptor	Ahr
474000	277000	381000	273000	298000	204000	234000	300000	236000	214000	338000	333000	329000	274000	492000	341000	430000	485000	537000	Q8BK64	AHSA1_MOUSE	Q8BK64	Activator of 90 kDa heat shock protein ATPase homolog 1	Ahsa1
38600000	35200000	35400000	23800000	26200000	38100000	31700000	33700000	25700000	23700000	30900000	30500000	31900000	30500000	29300000	22000000	25600000	18100000	20500000	P29699;A0A338P703;A0A338P7G1;A0A338P7H5	FETUA_MOUSE	P29699	Alpha-2-HS-glycoprotein	Ahsg
86300	53900	72500	23600	54200	39000	55400	126000	56900	47100	88300	124000	82800	67200	86700	74200	66200	61700	78400	Q8C4Q6;Q8C4Q6-2	AIDA_MOUSE	Q8C4Q6	Axin interactor, dorsalization-associated protein	Aida
2860000	2810000	2950000	4350000	4050000	2330000	2460000	2920000	3100000	2890000	2640000	3210000	2770000	3230000	2800000	3210000	3680000	3670000	3800000	Q9EQX4;A0A0A6YWH2	AIF1L_MOUSE	Q9EQX4	Allograft inflammatory factor 1-like	Aif1l
1190000	980000	875000	733000	712000	782000	732000	990000	754000	519000	1010000	1170000	897000	908000	1430000	911000	995000	1100000	1030000	Q9Z0X1;B1AU25	AIFM1_MOUSE	Q9Z0X1	Apoptosis-inducing factor 1, mitochondrial	Aifm1
1190000	1270000	1220000	978000	1150000	1040000	1060000	1050000	1070000	753000	1200000	1250000	1120000	1340000	1270000	1060000	861000	1250000	878000	P31230;Q3UZG4	AIMP1_MOUSE	P31230	Aminoacyl tRNA synthase complex-interacting multifunctional protein 1	Aimp1
720000	653000	684000	395000	629000	NaN	151000	259000	358000	257000	612000	380000	333000	581000	780000	584000	717000	927000	540000	Q8R010;Q8R3V2	AIMP2_MOUSE	Q8R010	Aminoacyl tRNA synthase complex-interacting multifunctional protein 2	Aimp2
1850000	1670000	1790000	1610000	1960000	1320000	1750000	1950000	1670000	1470000	1920000	1860000	1580000	1610000	1640000	1770000	1910000	1720000	1640000	O08915	AIP_MOUSE	O08915	AH receptor-interacting protein	Aip
2000000	3930000	1430000	1710000	1930000	5290000	1650000	2590000	2690000	1870000	2870000	1750000	2080000	3240000	7870000	1990000	1850000	3210000	2370000	Q9R0Y5;Q9R0Y5-2;A0A0A6YXW8;Z4YN97	KAD1_MOUSE	Q9R0Y5;Q9R0Y5-2	Adenylate kinase isoenzyme 1	Ak1
637000	555000	783000	343000	518000	459000	474000	591000	510000	219000	696000	736000	597000	726000	817000	587000	658000	633000	469000	Q9WTP6;Q9WTP6-2	KAD2_MOUSE	Q9WTP6;Q9WTP6-2	Adenylate kinase 2, mitochondrial	Ak2
2640000	2110000	2210000	1730000	1800000	1870000	1790000	2600000	1650000	1990000	2280000	2850000	2210000	2060000	2680000	2580000	2740000	2500000	2690000	Q9WTP7;F6RP11	KAD3_MOUSE	Q9WTP7	GTP:AMP phosphotransferase AK3, mitochondrial	Ak3
136000	97200	109000	108000	141000	92300	101000	123000	132000	90700	125000	107000	104000	105000	108000	172000	172000	137000	130000	Q920P5	KAD5_MOUSE	Q920P5	Adenylate kinase isoenzyme 5	Ak5
NaN	23600	35000	8500	18200	40000	33900	14700	20200	16600	26700	NaN	NaN	38600	20400	NaN	NaN	NaN	NaN	O08715;O08715-2;O08715-3;O08715-4;O08715-5;O08715-6	AKAP1_MOUSE	O08715;O08715-2;O08715-3;O08715-4;O08715-5;O08715-6	A-kinase anchor protein 1, mitochondrial	Akap1
322000	424000	454000	423000	369000	298000	562000	302000	590000	640000	492000	424000	377000	380000	97400	283000	294000	364000	347000	A0A668KLV9	A0A668KLV9_MOUSE	A0A668KLV9	A kinase (PRKA) anchor protein (gravin) 12	Akap12
109000	128000	104000	120000	146000	112000	117000	77600	185000	127000	130000	88300	128000	142000	69800	88100	139000	151000	100000	E9Q394;A0A140LJJ5;E9Q394-2	AKP13_MOUSE	E9Q394-2	Isoform 2 of A-kinase anchor protein 13	Akap13
571000	641000	691000	564000	617000	550000	643000	448000	657000	547000	584000	628000	635000	702000	454000	468000	515000	527000	443000	O54931;F7AA26;A2API8;O54931-2;O54931-3;O54931-4;O54931-5	AKAP2_MOUSE	O54931;O54931-2	A-kinase anchor protein 2	Akap2
29400	40400	37900	36400	39400	23500	45600	10100	63200	53300	37800	60000	55300	40300	35100	31300	32100	52200	38300	E9Q9K8;Q6PGB9	E9Q9K8_MOUSE	E9Q9K8	A kinase (PRKA) anchor protein 6	Akap6
148000	210000	181000	169000	138000	169000	132000	66100	229000	324000	137000	151000	136000	152000	109000	106000	102000	190000	189000	Q9DBR0	AKAP8_MOUSE	Q9DBR0	A-kinase anchor protein 8	Akap8
29700	24200	24900	86300	NaN	NaN	85200	NaN	NaN	81500	72800	40200	30300	40700	NaN	53100	25300	85900	46700	Q9R0L7;Q5RL57;A0A494B9L0;A0A494B9R0;A0A494BBL1	AKP8L_MOUSE	Q9R0L7	A-kinase anchor protein 8-like	Akap8l
132000	146000	148000	184000	172000	130000	139000	113000	179000	162000	100000	139000	203000	139000	104000	138000	121000	204000	143000	Q70FJ1;E9QQ10;Q70FJ1-2;Q70FJ1-3	AKAP9_MOUSE	Q70FJ1;Q70FJ1-2;Q70FJ1-3	A-kinase anchor protein 9	Akap9
6440000	5310000	5870000	4250000	4450000	4680000	4570000	6260000	4440000	3800000	5520000	5740000	5350000	4750000	6540000	5510000	5550000	4750000	5720000	Q9JII6	AK1A1_MOUSE	Q9JII6	Aldo-keto reductase family 1 member A1	Akr1a1
3890000	3710000	3480000	3530000	3710000	2380000	2500000	3380000	2630000	2220000	4050000	3210000	3410000	4210000	4870000	3900000	4320000	2810000	4070000	P45376	ALDR_MOUSE	P45376	Aldo-keto reductase family 1 member B1	Akr1b1
6990	35000	13100	27000	59300	NaN	38000	39100	NaN	87300	101000	NaN	88100	45400	75200	89000	91500	89500	NaN	G5E895;D3Z494	D3Z494_MOUSE;G5E895_MOUSE	D3Z494;G5E895	Aldo-keto reductase family 1, member B10 (aldose reductase)	Akr1b10
565000	551000	669000	413000	505000	595000	528000	629000	483000	399000	612000	604000	512000	498000	660000	470000	483000	424000	414000	P45377	ALD2_MOUSE	P45377	Aldose reductase-related protein 2	Akr1b8
77800	NaN	58600	NaN	NaN	NaN	63600	53200	71300	NaN	37000	42600	49200	33000	85800	NaN	95900	27200	50200	Q91WT7	Q91WT7_MOUSE	Q91WT7	3-alpha-hydroxysteroid dehydrogenase type 1	Akr1c14
63800	83400	56000	17700	30600	57400	42400	62100	38500	25000	15300	34000	42300	55500	122000	NaN	38000	23300	30900	Q8K023;Q91WR5;Q8K023-2;A0A1Y7VLH1	AKC1H_MOUSE	Q8K023;Q8K023-2	Aldo-keto reductase family 1 member C18	Akr1c18
185000	1040000	457000	166000	1440000	NaN	179000	54000	678000	216000	771000	180000	195000	57800	NaN	714000	233000	NaN	145000	P70694;A0A1Y7VNR7	DHB5_MOUSE	P70694	Estradiol 17 beta-dehydrogenase 5	Akr1c6
229000	219000	149000	139000	159000	176000	157000	185000	141000	169000	205000	227000	161000	168000	220000	173000	211000	141000	222000	Q9DCT1;Q8CEB6	AKCL2_MOUSE	Q9DCT1	1,5-anhydro-D-fructose reductase	Akr1e2
164000	191000	126000	206000	193000	137000	118000	144000	223000	167000	169000	122000	140000	125000	171000	164000	221000	190000	207000	Q8CG76	ARK72_MOUSE	Q8CG76	Aflatoxin B1 aldehyde reductase member 2	Akr7a2
517000	509000	401000	438000	468000	479000	434000	450000	451000	314000	435000	429000	454000	511000	368000	407000	418000	412000	374000	P31750;D3Z783;D3YXX3;D3YYP9	AKT1_MOUSE	P31750	RAC-alpha serine/threonine-protein kinase	Akt1
277000	257000	372000	289000	291000	257000	345000	298000	336000	283000	348000	274000	316000	251000	223000	333000	248000	252000	231000	Q9D1F4;E9QKI4;A0A140LJJ3;D3YWZ1;D3Z4R0;D3Z4W3;E9QKI5;F6R8S6	AKTS1_MOUSE	Q9D1F4	Proline-rich AKT1 substrate 1	Akt1s1
416000	351000	404000	251000	344000	439000	391000	309000	399000	421000	369000	378000	244000	334000	316000	203000	249000	204000	215000	Q60823;F8WHG5;D3Z3N2	AKT2_MOUSE	Q60823	RAC-beta serine/threonine-protein kinase	Akt2
606000	530000	619000	707000	604000	171000	588000	492000	627000	462000	635000	637000	627000	661000	422000	552000	649000	571000	438000	Q9WUA6;Q9WUA6-2	AKT3_MOUSE	Q9WUA6;Q9WUA6-2	RAC-gamma serine/threonine-protein kinase	Akt3
470000	368000	407000	288000	268000	261000	271000	387000	313000	220000	246000	435000	229000	366000	447000	417000	498000	348000	500000	P10518	HEM2_MOUSE	P10518	Delta-aminolevulinic acid dehydratase	Alad
766000000	726000000	753000000	656000000	698000000	488000000	725000000	869000000	620000000	501000000	904000000	702000000	869000000	739000000	886000000	675000000	809000000	570000000	628000000	P07724	ALBU_MOUSE	P07724	Albumin	Alb
384000	463000	478000	510000	515000	475000	653000	644000	691000	620000	574000	476000	547000	569000	336000	430000	481000	545000	454000	Q61490;E9Q3Q6;E9Q4G8;Q5MPX5	CD166_MOUSE	Q61490	CD166 antigen	Alcam
46900	26900	59700	38100	67800	37500	29800	26300	30000	52200	52700	54900	46400	43100	1270000	42100	44200	57700	50300	Q571I9;A0A1B0GSU0;D3Z0B9	A16A1_MOUSE	Q571I9	Aldehyde dehydrogenase family 16 member A1	Aldh16a1
126000	126000	128000	89700	114000	89700	111000	84500	75100	86600	109000	115000	94800	107000	83200	88400	89400	68900	85200	Q9Z110;Q9Z110-2	P5CS_MOUSE	Q9Z110;Q9Z110-2	Delta-1-pyrroline-5-carboxylate synthase	Aldh18a1
252000	255000	293000	196000	177000	74400	256000	171000	231000	277000	534000	218000	438000	351000	788000	370000	681000	472000	526000	O35945;P24549;A0A286YCZ0	AL1A1_MOUSE;AL1A7_MOUSE	O35945;P24549	Aldehyde dehydrogenase, cytosolic 1	Aldh1a1
26700	26500	58500	NaN	40500	68100	59000	29800	63500	33400	63800	71800	68100	NaN	NaN	30800	NaN	NaN	NaN	Q62148	AL1A2_MOUSE	Q62148	Retinal dehydrogenase 2	Aldh1a2
130000	122000	106000	134000	133000	NaN	44300	75400	95600	106000	142000	72600	115000	93400	220000	173000	212000	140000	215000	Q9JHW9;G3UWP3	AL1A3_MOUSE	Q9JHW9	Aldehyde dehydrogenase family 1 member A3	Aldh1a3
350000	365000	435000	912000	627000	367000	515000	367000	376000	387000	821000	654000	596000	461000	462000	666000	607000	666000	594000	O35945	AL1A7_MOUSE	O35945	Aldehyde dehydrogenase, cytosolic 1	Aldh1a7
316000	296000	297000	403000	472000	152000	287000	297000	335000	250000	513000	332000	388000	411000	553000	486000	660000	445000	590000	Q8R0Y6;A0A0N4SW56;A0A0N4SVT2	AL1L1_MOUSE	Q8R0Y6	Cytosolic 10-formyltetrahydrofolate dehydrogenase	Aldh1l1
86200	44600	81900	80800	84100	69000	89600	56700	69000	91000	56900	83600	87700	74400	33600	74100	73400	70500	55800	Q8K009;D3Z6B9	AL1L2_MOUSE	Q8K009	Mitochondrial 10-formyltetrahydrofolate dehydrogenase	Aldh1l2
2750000	2530000	2700000	2640000	2920000	2070000	2260000	2740000	2100000	2120000	3120000	2750000	2600000	2850000	3270000	3010000	3000000	2690000	3090000	P47738;A0A0G2JEU1;A0A0G2JF60;A0A0G2JFQ0	ALDH2_MOUSE	P47738	Aldehyde dehydrogenase, mitochondrial	Aldh2
1200000	1000000	1040000	1240000	1280000	590000	1040000	1050000	1110000	860000	1280000	1100000	1030000	1230000	857000	1180000	1340000	1010000	1300000	P47740;B1ATI0;B1AV77;A0A140LJF9	AL3A2_MOUSE	P47740	Aldehyde dehydrogenase family 3 member A2	Aldh3a2
59900	71800	50300	83000	83800	34800	87000	61200	32100	36400	90200	NaN	40400	56100	20400	65600	56000	20200	105000	J3QMK6;Q80VQ0	AL3B1_MOUSE;AL3B3_MOUSE	J3QMK6;Q80VQ0	Aldehyde dehydrogenase family 3 member B3	Aldh3b1
678000	496000	508000	834000	791000	705000	695000	671000	583000	550000	866000	576000	598000	720000	1190000	511000	762000	975000	754000	Q8CHT0	AL4A1_MOUSE	Q8CHT0	Delta-1-pyrroline-5-carboxylate dehydrogenase, mitochondrial	Aldh4a1
181000	281000	181000	307000	234000	344000	268000	202000	243000	276000	232000	301000	161000	247000	266000	236000	261000	393000	326000	Q8BWF0	SSDH_MOUSE	Q8BWF0	Succinate-semialdehyde dehydrogenase, mitochondrial	Aldh5a1
1640000	1650000	1820000	2310000	2180000	2070000	2040000	2130000	2160000	1670000	2610000	2050000	2130000	1860000	2800000	2610000	2720000	2600000	2040000	Q9EQ20	MMSA_MOUSE	Q9EQ20	Methylmalonate-semialdehyde dehydrogenase [acylating], mitochondrial	Aldh6a1
839000	917000	853000	1010000	1000000	613000	900000	919000	958000	663000	1080000	848000	1010000	980000	889000	955000	994000	867000	838000	Q9DBF1;Q9DBF1-2	AL7A1_MOUSE	Q9DBF1-2	Isoform 2 of Alpha-aminoadipic semialdehyde dehydrogenase	Aldh7a1
1330000	1060000	1160000	1020000	1180000	665000	913000	1140000	995000	633000	1310000	1290000	1170000	1150000	1400000	1320000	1390000	1250000	1380000	Q9JLJ2;Q9JLJ2-2	AL9A1_MOUSE	Q9JLJ2	4-trimethylaminobutyraldehyde dehydrogenase	Aldh9a1
3310000	4710000	3730000	3750000	3450000	4350000	2680000	3570000	2750000	3140000	4920000	3280000	3710000	4900000	7370000	5290000	3830000	5400000	6980000	P05063;P05064;A6ZI44;D3YWI1	ALDOA_MOUSE;ALDOC_MOUSE	P05063;P05064	Fructose-bisphosphate aldolase C	Aldoa
137000	89300	82800	NaN	NaN	40300	NaN	NaN	305000	77000	84300	55500	NaN	38400	48500	3880	204000	NaN	188000	Q91Y97	ALDOB_MOUSE	Q91Y97	Fructose-bisphosphate aldolase B	Aldob
1710000	1600000	1360000	1590000	1570000	2860000	2640000	3140000	2380000	2260000	1710000	1750000	1470000	1320000	1710000	2040000	2070000	2330000	2310000	P05063	ALDOC_MOUSE	P05063	Fructose-bisphosphate aldolase C	Aldoc
140000	139000	120000	99500	122000	110000	195000	155000	137000	90900	136000	100000	124000	121000	117000	120000	90500	114000	84400	Q9DBE8;F6RBY3	ALG2_MOUSE	Q9DBE8	Alpha-1,3/1,6-mannosyltransferase ALG2	Alg2
477000	509000	491000	502000	487000	460000	522000	395000	481000	282000	442000	416000	405000	481000	274000	344000	381000	303000	250000	Q9DB25	ALG5_MOUSE	Q9DB25	Dolichyl-phosphate beta-glucosyltransferase	Alg5
86500	60100	57900	92400	57400	69100	42900	68600	78200	78800	60900	74600	52400	60800	74500	74400	77600	82700	76600	Q8K1E6;A2AKV6;A2AKV7	ALKB3_MOUSE	Q8K1E6	Alpha-ketoglutarate-dependent dioxygenase alkB homolog 3	Alkbh3
70300	106000	85500	98600	74000	112000	83400	53900	107000	118000	76400	36700	73100	29700	NaN	36300	60400	91100	59800	Q3TSG4	ALKB5_MOUSE	Q3TSG4	RNA demethylase ALKBH5	Alkbh5
NaN	NaN	NaN	NaN	6070	2260	15200	14900	10900	NaN	26300	30400	36800	37900	NaN	NaN	NaN	NaN	NaN	P39654	LOX15_MOUSE	P39654	Polyunsaturated fatty acid lipoxygenase ALOX15	Alox15
155000	170000	150000	280000	246000	179000	253000	188000	229000	146000	209000	231000	225000	268000	173000	220000	237000	236000	167000	Q920R0;Q920R0-2	ALS2_MOUSE	Q920R0	Alsin	Als2
1550000	2070000	1500000	1310000	1670000	1780000	1650000	1430000	1810000	1800000	1080000	1790000	1320000	1430000	1180000	1430000	1030000	1290000	1450000	O08583	THOC4_MOUSE	O08583	THO complex subunit 4	Alyref
78500	82600	NaN	37700	68200	116000	132000	83900	106000	53700	89300	118000	75000	75900	52900	63600	45400	26500	62800	O09174	AMACR_MOUSE	O09174	Alpha-methylacyl-CoA racemase	Amacr
3630000	3160000	3360000	2740000	2350000	2700000	2840000	2450000	3360000	2220000	2730000	2790000	3250000	3620000	2570000	1690000	2180000	1730000	1970000	Q07456	AMBP_MOUSE	Q07456	Protein AMBP	Ambp
397000	396000	380000	562000	391000	438000	552000	445000	406000	359000	409000	472000	428000	387000	358000	501000	428000	412000	420000	F7CUP3;Q8JZV7;F6UP77	NAGA_MOUSE	Q8JZV7	N-acetylglucosamine-6-phosphate deacetylase	Amdhd2
334000	278000	293000	NaN	254000	157000	543000	441000	NaN	NaN	413000	372000	434000	243000	449000	397000	384000	192000	235000	Q8CCJ4;A0A0R4J030;Q8CCJ4-2	AMER2_MOUSE	Q8CCJ4;Q8CCJ4-2	APC membrane recruitment protein 2	Amer2
NaN	NaN	NaN	NaN	NaN	NaN	NaN	NaN	NaN	NaN	NaN	NaN	NaN	58200	150000	NaN	NaN	23400	NaN	O08739;Q3V1D3;A0A0G2JFD4;A0A1L1SRX2	AMPD1_MOUSE;AMPD3_MOUSE	O08739;Q3V1D3	AMP deaminase 3	Ampd1
130000	136000	148000	158000	133000	108000	109000	121000	150000	112000	113000	108000	143000	161000	84700	181000	135000	89300	94500	Q9DBT5;A2AE27	AMPD2_MOUSE	Q9DBT5	AMP deaminase 2	Ampd2
NaN	107000	NaN	162000	78300	NaN	NaN	NaN	NaN	NaN	NaN	68300	NaN	111000	88300	103000	NaN	NaN	147000	O08739;A0A1L1SRX2;D3YU73;D3Z4N3;F6XQD0	AMPD3_MOUSE	O08739	AMP deaminase 3	Ampd3
304000	374000	160000	242000	256000	408000	174000	169000	252000	212000	256000	211000	145000	343000	530000	263000	301000	376000	371000	O08539;Q7TQF7;D3Z6Q9;A0A5F8MQ05;O08539-2;A0A0G2JEG8;A0A3Q4EBK4;A0A3Q4EBR8;A0A668KM31;Q6P1B9;S4R1B8;S4R270;S4R2J8	AMPH_MOUSE;BIN1_MOUSE	O08539;O08539-2;Q7TQF7	Myc box-dependent-interacting protein 1	Amph
134000	191000	217000	195000	169000	167000	245000	154000	229000	156000	215000	197000	210000	233000	120000	155000	140000	102000	111000	P53995;A2ATQ5	APC1_MOUSE	P53995	Anaphase-promoting complex subunit 1	Anapc1
35700	31400	33500	NaN	36200	NaN	25500	30100	19900	NaN	43800	18100	46500	40400	14800	NaN	21600	NaN	NaN	Q91W96	APC4_MOUSE	Q91W96	Anaphase-promoting complex subunit 4	Anapc4
46800	59500	NaN	NaN	NaN	29900	31800	NaN	71300	35300	NaN	NaN	NaN	NaN	NaN	NaN	NaN	99800	NaN	Q8BTZ4;A0A0G2JDE8;A0A0G2JDM7;A0A0G2JE03;Q3TWF7;A0A0G2JFH0;A0A0G2JG78;Q8BTZ4-2	APC5_MOUSE	Q8BTZ4;Q8BTZ4-2	Anaphase-promoting complex subunit 5	Anapc5
NaN	35200	NaN	NaN	NaN	10500	6000	22700	41600	39100	NaN	27600	89800	106000	30700	18900	51500	91300	34400	Q9WVM3;D3YU58	APC7_MOUSE	Q9WVM3	Anaphase-promoting complex subunit 7	Anapc7
56200	74200	50100	33900	151000	79100	56500	71500	58800	28500	63000	109000	222000	29400	38100	56300	60300	37900	40500	P21570	ANGI_MOUSE	P21570	Angiogenin	Ang
34400	24100	29200	32600	25700	30200	NaN	24800	24300	49200	22700	20800	15800	28300	33200	31400	31500	44800	NaN	Q8K1C0;Q8K1C0-2;Q8K1C0-3	ANGE2_MOUSE	Q8K1C0;Q8K1C0-2;Q8K1C0-3	Protein angel homolog 2	Angel2
71300	76800	77600	47900	56400	115000	106000	61700	68600	55700	NaN	83100	71400	83000	NaN	NaN	NaN	NaN	NaN	Q9R045	ANGL2_MOUSE	Q9R045	Angiopoietin-related protein 2	Angptl2
56800	33200	60700	39000	20100	NaN	38600	54300	NaN	NaN	79700	49600	49400	38400	64900	81200	72300	58100	56100	G5E8K5;Q02357;Q8C8R3;S4R2F3;A0A0R4J1N7;A0A1W2P812;B7ZW98;D3YTV8;D3Z5M4;E9QNT8;F7D1P5;G5E8J2;G5E8K2;G5E8K3;G5E8K5-2;G5E8K5-3;G8JL84;Q02357-2;Q02357-3;Q02357-4;Q02357-5;Q02357-6;Q0VGY9;Q8C8R3-2;Q8C8R3-4;Q8C8R3-5;S4R1S2;S4R2K9;S4R2R5;S4R2S8;G3UY11;S4R1J9;S4R2T7	ANK1_MOUSE;ANK2_MOUSE;ANK3_MOUSE	G5E8K5;Q02357;Q02357-2;Q02357-3;Q02357-4;Q02357-5;Q02357-6;Q8C8R3-2;Q8C8R3-4	Ankyrin-3	Ank1
1010000	1010000	852000	856000	1130000	859000	1200000	1110000	1290000	699000	1280000	1030000	1170000	1240000	1160000	1370000	1300000	1240000	1130000	G5E8K5;Q8C8R3;S4R2F3;A0A1W2P812;G5E8K2;G5E8K3;G5E8K5-2;G5E8K5-3;Q8C8R3-2;Q8C8R3-4;Q8C8R3-5;S4R1S2;S4R236;S4R2K9;S4R2R5;S4R2S8;S4R1J9;S4R2T7	ANK2_MOUSE;ANK3_MOUSE	G5E8K5;Q8C8R3-2;Q8C8R3-4	Ankyrin-3	Ank2
149000	114000	72700	96100	110000	157000	159000	121000	166000	196000	100000	143000	140000	116000	110000	184000	110000	149000	94800	A0A087WNU5	A0A087WNU5_MOUSE	A0A087WNU5	Ankyrin 3, epithelial (Fragment)	Ank3
86800	95800	76800	183000	86700	79000	122000	73000	65200	95800	114000	177000	171000	120000	64200	97900	151000	140000	134000	A0A140LIW7;A0A571BF63;Q8CDJ6	A0A140LIW7_MOUSE;A0A571BF63_MOUSE	A0A140LIW7;A0A571BF63	Ankyrin-repeat and fibronectin type III domain containing 1 (Fragment)	Ankfn1
101000	129000	128000	120000	107000	41900	81600	82100	93200	37700	83000	81400	89600	154000	77400	96900	126000	103000	77900	Q810B6;Q810B6-2	ANFY1_MOUSE	Q810B6	Rabankyrin-5	Ankfy1
21400	51200	22600	63200	28300	33600	27700	21900	42000	53100	37800	NaN	45900	51300	15900	46200	40000	32300	38400	Q6ZPS6;A0A0G2JEA0	AKIB1_MOUSE	Q6ZPS6	Ankyrin repeat and IBR domain-containing protein 1	Ankib1
179000	171000	192000	314000	135000	159000	130000	119000	171000	148000	147000	147000	139000	119000	162000	104000	188000	101000	80700	Q6P1H6;Q6P1H6-2	ANKL2_MOUSE	Q6P1H6;Q6P1H6-2	Ankyrin repeat and LEM domain-containing protein 2	Ankle2
73800	76000	92100	109000	85000	41100	48000	34000	77000	50000	62800	41600	46700	86000	49300	57500	76600	72900	33100	Q3TPE9	ANKY2_MOUSE	Q3TPE9	Ankyrin repeat and MYND domain-containing protein 2	Ankmy2
110000	89300	88200	151000	126000	136000	127000	119000	103000	195000	102000	144000	135000	157000	37500	84000	87700	94500	83200	Q80UP5;F7B209	AN13A_MOUSE	Q80UP5	Ankyrin repeat domain-containing protein 13A	Ankrd13a
38000	37400	28600	62600	NaN	42900	67400	66100	88900	50700	26100	38700	50500	49700	NaN	57300	46400	42800	30300	Q6PD24	AN13D_MOUSE	Q6PD24	Ankyrin repeat domain-containing protein 13D	Ankrd13d
196000	200000	135000	162000	131000	119000	222000	143000	288000	95800	186000	181000	126000	160000	216000	88300	143000	188000	96800	Q99NH0;E9PUR0;E9Q1M6;Q99NH0-2;Q99NH0-3;A0A0G2JDZ9;A0A1W2P6X1;E9Q804;E9QKG6	ANR17_MOUSE	Q99NH0;Q99NH0-2	Ankyrin repeat domain-containing protein 17	Ankrd17
NaN	NaN	NaN	NaN	NaN	122000	NaN	NaN	NaN	NaN	NaN	NaN	NaN	NaN	272000	NaN	NaN	NaN	NaN	Q9WV06;A0A494B9J0	ANKR2_MOUSE	Q9WV06	Ankyrin repeat domain-containing protein 2	Ankrd2
25500	49400	25000	40200	21300	22500	25500	NaN	30700	NaN	15000	NaN	NaN	33200	23600	11300	16500	21400	15400	Q505D1;A0A2I3BQ07;A0A2I3BQJ1	ANR28_MOUSE	Q505D1	Serine/threonine-protein phosphatase 6 regulatory ankyrin repeat subunit A	Ankrd28
74400	494000	376000	84100	73800	162000	237000	384000	326000	20500	59700	666000	380000	114000	NaN	NaN	NaN	228000	104000	D3Z4K0;Q5QNR3;Q5QNR4	D3Z4K0_MOUSE;Q5QNR3_MOUSE;Q5QNR4_MOUSE	D3Z4K0;Q5QNR3;Q5QNR4	Ankyrin repeat domain 36	Ankrd36
NaN	53000	14900	114000	131000	NaN	NaN	NaN	94200	51500	NaN	58700	NaN	NaN	25900	NaN	51200	123000	72500	Q8BTZ5	ANR46_MOUSE	Q8BTZ5	Ankyrin repeat domain-containing protein 46	Ankrd46
31500	23900	22300	17900	21200	18500	16200	21500	12800	NaN	20200	24100	17700	10600	18600	27300	28900	21200	NaN	Q8VE42	ANR49_MOUSE	Q8VE42	Ankyrin repeat domain-containing protein 49	Ankrd49
67800	91800	85200	106000	47500	59400	57700	68600	88300	66100	79900	82700	75100	78600	43100	70600	88500	75100	80400	A6H6J9;F7BE84	A6H6J9_MOUSE;F7BE84_MOUSE	A6H6J9;F7BE84	Ankyrin repeat domain 50	Ankrd50
218000	319000	352000	437000	387000	537000	530000	410000	289000	663000	367000	452000	510000	195000	341000	297000	262000	289000	310000	P59672;A0A3B2W4H6;A0A3B2W7H4;A0A3B2WAQ7	A0A3B2W7H4_MOUSE	A0A3B2W7H4	Ankyrin repeat and SAM domain containing 1	Anks1
12500	29300	NaN	42000	41100	19300	54300	25500	48600	32200	14100	39100	32000	35300	10300	28600	46700	35300	9850	Q80UU1;J3QM81;J3KMQ5;J3QPB4;Q80UU1-2	ANKZ1_MOUSE	Q80UU1;Q80UU1-2	Ankyrin repeat and zinc finger domain-containing protein 1	Ankzf1
146000	145000	142000	148000	122000	161000	165000	177000	185000	111000	169000	160000	153000	213000	150000	114000	128000	82400	99400	Q8BH79;A0A1L1SS60;Q8BH79-2;Q8BH79-3;Q8BH79-4;A0A1L1SR14	ANO10_MOUSE	Q8BH79;Q8BH79-2	Anoctamin-10	Ano10
116000	130000	NaN	46500	103000	135000	331000	NaN	138000	NaN	95600	210000	148000	NaN	25800	NaN	NaN	NaN	NaN	Q8C5H1;Q8C5H1-2;Q8C5H1-3;S4R1L3	ANO4_MOUSE	Q8C5H1;Q8C5H1-2;Q8C5H1-3	Anoctamin-4	Ano4
340000	418000	481000	374000	397000	340000	370000	422000	407000	410000	489000	427000	436000	380000	385000	419000	477000	348000	352000	Q6P9J9;A0A2I3BPX3;A0A2I3BPY8;A0A2I3BRD2	ANO6_MOUSE	Q6P9J9	Anoctamin-6	Ano6
2540000	2650000	2950000	1270000	2020000	2010000	2100000	2460000	2230000	1270000	2870000	2670000	2440000	2330000	2320000	2120000	2360000	2290000	2280000	O35381;D3YYE1;D3Z7M9;F6UFG6	AN32A_MOUSE	O35381	Acidic leucine-rich nuclear phosphoprotein 32 family member A	Anp32a
3330000	2370000	2860000	1110000	1930000	1450000	1600000	2430000	1650000	1130000	2320000	2450000	2330000	2290000	2620000	2170000	2790000	2210000	2050000	Q9EST5;Q9EST5-2	AN32B_MOUSE	Q9EST5;Q9EST5-2	Acidic leucine-rich nuclear phosphoprotein 32 family member B	Anp32b
662000	723000	804000	235000	318000	145000	337000	869000	386000	159000	501000	895000	460000	464000	702000	448000	646000	624000	677000	P97822;P97822-2;E9PZF5;E9Q5H2	AN32E_MOUSE	P97822;P97822-2	Acidic leucine-rich nuclear phosphoprotein 32 family member E	Anp32e
270000	262000	386000	297000	349000	236000	288000	296000	298000	294000	425000	338000	338000	251000	444000	275000	385000	320000	324000	P97449	AMPN_MOUSE	P97449	Aminopeptidase N	Anpep
272000	205000	315000	97300	382000	129000	179000	260000	253000	65900	246000	209000	373000	460000	220000	297000	241000	88700	62300	Q9CZ52;A0A0N4SV16;Q9CZ52-2	ANTR1_MOUSE	Q9CZ52	Anthrax toxin receptor 1	Antxr1
103000	136000	131000	72800	115000	94400	112000	107000	113000	88500	104000	138000	127000	184000	87700	57300	127000	103000	118000	Q6DFX2;A0A0G2JE26	ANTR2_MOUSE	Q6DFX2	Anthrax toxin receptor 2	Antxr2
1350000	1320000	1640000	996000	953000	1920000	1730000	1710000	1180000	924000	2010000	1640000	1880000	1220000	1550000	1280000	1320000	766000	945000	A2BH40;P10107;A0A494BBD8;A2BH40-2;A2BH40-3;A2BH40-4;E9QAQ7	ANXA1_MOUSE;ARI1A_MOUSE	A2BH40;A2BH40-3;P10107	AT-rich interactive domain-containing protein 1A	Anxa1
NaN	200000	315000	NaN	190000	89700	116000	463000	NaN	51700	317000	436000	530000	183000	380000	209000	387000	419000	314000	Q9QZ10;Q9D272	ANX10_MOUSE	Q9QZ10	Annexin A10	Anxa10
692000	431000	625000	307000	330000	403000	223000	652000	319000	270000	553000	586000	482000	480000	1100000	493000	788000	687000	633000	P97384;D3Z7U0	ANX11_MOUSE	P97384	Annexin A11	Anxa11
32600000	28300000	30200000	25700000	27500000	31800000	32000000	33100000	30400000	28800000	34800000	31100000	31900000	28400000	34500000	32200000	28600000	28600000	30100000	P07356;B0V2N5	ANXA2_MOUSE	P07356	Annexin A2	Anxa2
1720000	1540000	1810000	2050000	1830000	1210000	1420000	1530000	1270000	1410000	1820000	1380000	1670000	1680000	1660000	1540000	1890000	1400000	1460000	O35639	ANXA3_MOUSE	O35639	Annexin A3	Anxa3
225000	74500	182000	20000	81000	NaN	33900	100000	37900	NaN	99300	132000	131000	63600	235000	93600	187000	103000	142000	P14824;P97429;F8WIT2;A0A0N4SV57;A0A0N4SW89;D3Z0S1;S4R1F2	ANXA4_MOUSE;ANXA6_MOUSE	P14824;P97429	Annexin A6	Anxa4
9390000	8160000	9380000	6590000	8280000	7630000	8910000	10700000	8540000	7490000	10300000	8880000	10400000	9160000	10300000	9250000	9340000	7850000	8540000	P48036	ANXA5_MOUSE	P48036	Annexin A5	Anxa5
14100000	10100000	12700000	7300000	10000000	8560000	9410000	10900000	8630000	6090000	12700000	11200000	12100000	11300000	16400000	11700000	11700000	10900000	11700000	P14824;F8WIT2	ANXA6_MOUSE	P14824	Annexin A6	Anxa6
551000	369000	422000	416000	358000	245000	284000	366000	363000	301000	498000	334000	352000	405000	624000	513000	568000	433000	525000	Q07076;A0A2C9F2D2	ANXA7_MOUSE	Q07076	Annexin A7	Anxa7
1490000	1110000	2290000	1640000	1740000	1660000	1650000	1660000	1380000	889000	3680000	2000000	2210000	1260000	2900000	1240000	2270000	1400000	1200000	O70423;O70423-2	AOC3_MOUSE	O70423;O70423-2	Membrane primary amine oxidase	Aoc3
142000	130000	155000	136000	165000	106000	143000	151000	155000	106000	158000	153000	146000	184000	196000	155000	218000	126000	171000	O35643;Q5SVG4;Q5SVG5	AP1B1_MOUSE	O35643	AP-1 complex subunit beta-1	Ap1b1
78500	59000	97400	104000	92900	41200	95500	69900	57400	38300	65000	58900	86500	98900	82400	94400	72500	72700	65700	P22892;Q8CBB7	AP1G1_MOUSE	P22892	AP-1 complex subunit gamma-1	Ap1g1
129000	115000	136000	71300	107000	116000	123000	155000	124000	68800	158000	149000	156000	151000	116000	112000	125000	90000	115000	P35585	AP1M1_MOUSE	P35585	AP-1 complex subunit mu-1	Ap1m1
58300	67100	61100	114000	92500	64500	52300	54300	33400	94100	67200	59900	NaN	90800	33700	35600	73800	55700	111000	P61967	AP1S1_MOUSE	P61967	AP-1 complex subunit sigma-1A	Ap1s1
328000	383000	349000	319000	349000	185000	279000	278000	390000	196000	397000	321000	329000	377000	317000	380000	389000	296000	325000	P17426;P17426-2;A0A140LIG7	AP2A1_MOUSE	P17426;P17426-2	AP-2 complex subunit alpha-1	Ap2a1
1520000	1440000	1400000	1340000	1520000	1360000	1310000	1300000	1510000	901000	1440000	1670000	1520000	1540000	1320000	1440000	1720000	1300000	1520000	P17427	AP2A2_MOUSE	P17427	AP-2 complex subunit alpha-2	Ap2a2
1000000	873000	947000	677000	859000	522000	889000	807000	748000	706000	871000	1080000	997000	955000	1080000	1010000	1040000	866000	938000	Q9DBG3;H3BIY9;H3BKM0;Q9DBG3-2;H3BJ06	AP2B1_MOUSE	Q9DBG3;Q9DBG3-2	AP-2 complex subunit beta	Ap2b1
1040000	1160000	1160000	1040000	1140000	1090000	1190000	1260000	1220000	1080000	1350000	1130000	1130000	1150000	1130000	1050000	1050000	991000	1050000	P84091;Q3TWV4	AP2M1_MOUSE	P84091	AP-2 complex subunit mu	Ap2m1
827000	973000	911000	1110000	953000	740000	865000	911000	841000	735000	959000	884000	820000	877000	799000	752000	857000	982000	999000	P62743;A0A0U1RPS0	AP2S1_MOUSE	P62743	AP-2 complex subunit sigma	Ap2s1
260000	199000	227000	201000	187000	209000	241000	248000	167000	275000	185000	327000	201000	166000	191000	154000	198000	156000	164000	Q9Z1T1;A0A338P6V5	AP3B1_MOUSE	Q9Z1T1	AP-3 complex subunit beta-1	Ap3b1
125000	103000	89400	135000	85100	188000	218000	163000	140000	171000	114000	99700	142000	150000	117000	143000	125000	166000	90600	Q9JME5;A0A571BES1;A0A571BEW4	AP3B2_MOUSE	Q9JME5	AP-3 complex subunit beta-2	Ap3b2
309000	304000	338000	435000	355000	237000	336000	256000	262000	305000	290000	242000	248000	292000	301000	293000	302000	373000	372000	O54774	AP3D1_MOUSE	O54774	AP-3 complex subunit delta-1	Ap3d1
218000	168000	193000	152000	155000	113000	181000	207000	92200	46000	120000	209000	232000	188000	150000	124000	138000	153000	128000	Q8R2R9;Q9JKC8;H7BWY2;A0A286YDZ6	AP3M1_MOUSE;AP3M2_MOUSE	Q8R2R9;Q9JKC8	AP-3 complex subunit mu-2	Ap3m1
105000	142000	132000	146000	135000	123000	180000	135000	120000	105000	151000	134000	133000	140000	98400	122000	113000	96500	105000	Q9DCR2	AP3S1_MOUSE	Q9DCR2	AP-3 complex subunit sigma-1	Ap3s1
22900	NaN	12600	17700	24600	NaN	31600	22600	NaN	14700	38600	NaN	22700	28100	NaN	12500	29300	24200	NaN	Q8BSZ2	AP3S2_MOUSE	Q8BSZ2	AP-3 complex subunit sigma-2	Ap3s2
17700	9900	16000	18400	NaN	20400	23500	12000	NaN	NaN	27000	NaN	22900	22900	17900	18000	NaN	5740	NaN	O88879;G3XA09;O88879-2	APAF_MOUSE	O88879;O88879-2	Apoptotic protease-activating factor 1	Apaf1
78400	133000	123000	156000	107000	135000	195000	148000	221000	219000	103000	146000	173000	148000	113000	177000	167000	148000	202000	B2RUJ5;B2RUJ5-3	APBA1_MOUSE	B2RUJ5;B2RUJ5-3	Amyloid-beta A4 precursor protein-binding family A member 1	Apba1
77500	57300	73700	57800	63300	80900	73900	82000	111000	116000	71300	96500	85200	111000	47000	53100	76700	58000	61800	Q9QXJ1;A0A0R4J2C1;Q9QXJ1-2;A0A0R4J2C6	APBB1_MOUSE	Q9QXJ1;Q9QXJ1-2	Amyloid beta precursor protein binding family B member 1	Apbb1
31000	23000	20700	20200	28900	NaN	19100	10900	7730	21700	18800	25600	15200	34600	23200	17600	24400	25100	NaN	Q8R5A3;F2Z3U3;F2Z4B7;G5E867;S4R2K5	AB1IP_MOUSE	Q8R5A3	Amyloid beta A4 precursor protein-binding family B member 1-interacting protein	Apbb1ip
67500	45800	69800	22900	53200	NaN	NaN	91700	143000	14000	17800	72300	NaN	45600	87000	70100	49500	42100	73600	P12246	SAMP_MOUSE	P12246	Serum amyloid P-component	Apcs
376000	432000	334000	483000	406000	425000	515000	381000	401000	426000	429000	401000	285000	400000	359000	364000	332000	329000	293000	Q8R146;A0A0R4J107;Q8R146-2;A0A0A6YXV0	ACPH_MOUSE	Q8R146;Q8R146-2	Acylamino-acid-releasing enzyme	Apeh
2910000	3320000	3170000	3810000	3370000	3020000	3720000	3160000	3430000	3370000	3190000	2780000	3190000	3630000	2790000	3120000	3270000	3190000	2880000	P28352;F6QA74	APEX1_MOUSE	P28352	DNA-(apurinic or apyrimidinic site) endonuclease	Apex1
551000	600000	632000	625000	523000	555000	709000	604000	778000	593000	596000	706000	518000	559000	467000	477000	451000	558000	438000	O35841	API5_MOUSE	O35841	Apoptosis inhibitor 5	Api5
1180000	1310000	1230000	937000	1010000	1060000	1350000	1300000	1080000	870000	1300000	1130000	1120000	1090000	1090000	916000	1030000	1150000	1010000	Q9WVQ5	MTNB_MOUSE	Q9WVQ5	Methylthioribulose-1-phosphate dehydratase	Apip
27800	36900	59700	89900	19100	7630	29600	12100	31500	64300	37500	25100	22300	47100	30500	24000	57000	NaN	51200	Q60709;A0A1L1SS44	A0A1L1SS44_MOUSE;Q60709_MOUSE	A0A1L1SS44;Q60709	Amyloid beta (A4) precursor-like protein 2 (Fragment)	Aplp2
564000	578000	682000	740000	610000	855000	880000	656000	727000	627000	704000	630000	622000	630000	653000	524000	476000	541000	452000	Q9D7N9	APMAP_MOUSE	Q9D7N9	Adipocyte plasma membrane-associated protein	Apmap
27900000	14800000	21600000	2090000	8230000	2830000	4950000	17500000	5710000	1340000	8470000	16000000	14200000	11000000	16500000	6890000	13000000	7540000	12100000	Q00623	APOA1_MOUSE	Q00623	Apolipoprotein A-I	Apoa1
869000	571000	904000	67500	355000	162000	204000	609000	251000	26700	449000	685000	485000	729000	908000	407000	552000	258000	493000	P09813	APOA2_MOUSE	P09813	Apolipoprotein A-II	Apoa2
10800000	4940000	8270000	680000	2570000	1110000	2270000	6620000	2100000	801000	4130000	7730000	5840000	5680000	7110000	2150000	5010000	3230000	4090000	P06728	APOA4_MOUSE	P06728	Apolipoprotein A-IV	Apoa4
136000	103000	101000	121000	53000	188000	88200	220000	214000	136000	179000	110000	164000	60400	58600	53400	50800	67800	83400	E9Q414;E9Q1Y3;E9Q4G4	APOB_MOUSE	E9Q414	Apolipoprotein B-100	Apob
NaN	NaN	NaN	NaN	NaN	NaN	NaN	NaN	NaN	NaN	NaN	NaN	NaN	25400	143000	NaN	NaN	NaN	NaN	Q9WV35	ABEC2_MOUSE	Q9WV35	C->U-editing enzyme APOBEC-2	Apobec2
1190000	805000	889000	96400	379000	NaN	265000	1380000	606000	NaN	523000	915000	965000	964000	299000	191000	374000	152000	333000	P34928	APOC1_MOUSE	P34928	Apolipoprotein C-I	Apoc1
75900	23900	34800	NaN	NaN	NaN	NaN	26500	NaN	NaN	9900	44300	NaN	NaN	19300	NaN	37000	NaN	28000	Q05020	APOC2_MOUSE	Q05020	Apolipoprotein C-II	Apoc2
32400	NaN	30300	NaN	NaN	NaN	NaN	46200	NaN	NaN	NaN	22700	42000	26300	NaN	NaN	NaN	NaN	NaN	Q61268	APOC4_MOUSE	Q61268	Apolipoprotein C-IV	Apoc4
123000	160000	137000	326000	205000	117000	86400	75400	201000	201000	194000	132000	214000	113000	197000	259000	282000	324000	302000	P51910	APOD_MOUSE	P51910	Apolipoprotein D	Apod
451000	114000	188000	77100	89700	152000	125000	690000	229000	166000	192000	212000	330000	84000	444000	127000	295000	175000	305000	P08226;A0A1B0GX15;G3UWN5	APOE_MOUSE	P08226	Apolipoprotein E	Apoe
3100000	2860000	2790000	2170000	2800000	1640000	2340000	2850000	2340000	1700000	3000000	2760000	2990000	3380000	3020000	2050000	2630000	2280000	2560000	Q01339;I7HJR3	APOH_MOUSE	Q01339	Beta-2-glycoprotein 1	Apoh
802000	893000	837000	561000	396000	884000	511000	626000	666000	645000	403000	586000	624000	371000	390000	214000	250000	198000	386000	Q9Z1R3	APOM_MOUSE	Q9Z1R3	Apolipoprotein M	Apom
1210000	1760000	1380000	2250000	1780000	2530000	1960000	1500000	2160000	2250000	1620000	1630000	1470000	1710000	1740000	1520000	1520000	1970000	1460000	Q9DCZ4;Q9DCZ4-2;Q9DCZ4-3	MIC26_MOUSE	Q9DCZ4;Q9DCZ4-2;Q9DCZ4-3	MICOS complex subunit Mic26	Apoo
593000	642000	557000	504000	577000	832000	609000	530000	634000	683000	532000	650000	501000	599000	878000	584000	519000	527000	598000	Q78IK4;B1AV14	MIC27_MOUSE	Q78IK4	MICOS complex subunit Mic27	Apool
436000	429000	468000	383000	456000	382000	545000	660000	537000	426000	410000	451000	435000	399000	337000	434000	437000	444000	519000	P12023;Q3TWF3;A0A2I3BPT1;A0A2I3BQZ9;A0A2I3BR03;P12023-2	A4_MOUSE	P12023	Amyloid-beta precursor protein	App
260000	215000	244000	202000	219000	166000	194000	187000	219000	262000	245000	167000	209000	272000	240000	217000	244000	219000	207000	Q8K3H0	DP13A_MOUSE	Q8K3H0	DCC-interacting protein 13-alpha	Appl1
117000	122000	123000	88000	134000	58900	73300	41400	105000	50800	122000	122000	74700	102000	165000	114000	133000	107000	52500	Q8K3G9	DP13B_MOUSE	Q8K3G9	DCC-interacting protein 13-beta	Appl2
64500	64000	71600	43400	55700	NaN	147000	51100	NaN	NaN	58800	86100	53100	28100	106000	30300	NaN	45300	95300	P08030;A0A1D5RLR6	APT_MOUSE	P08030	Adenine phosphoribosyltransferase	Aprt
71400	101000	62000	132000	121000	99300	97400	50800	155000	156000	84100	59000	91800	73200	96100	106000	66100	76200	58800	Q02013	AQP1_MOUSE	Q02013	Aquaporin-1	Aqp1
68600	73000	103000	120000	107000	75700	66700	75400	84300	88800	107000	73400	65400	121000	87400	113000	130000	84400	114000	P04627;E9Q0P8;B1AUN8;Q8CAD1	ARAF_MOUSE	P04627	Serine/threonine-protein kinase A-Raf	Araf
488000	571000	552000	654000	452000	677000	595000	584000	754000	667000	628000	619000	591000	625000	387000	491000	587000	427000	448000	Q4LDD4;Q4LDD4-2;Q4LDD4-3;E9PUB0	ARAP1_MOUSE	Q4LDD4;Q4LDD4-2	Arf-GAP with Rho-GAP domain, ANK repeat and PH domain-containing protein 1	Arap1
2460000	1930000	2270000	1380000	1640000	1610000	1650000	1710000	1480000	1330000	1800000	2210000	1690000	1980000	1630000	1460000	1810000	1470000	1540000	Q5XJY5	COPD_MOUSE	Q5XJY5	Coatomer subunit delta	Arcn1
548000	415000	464000	380000	427000	305000	438000	417000	346000	369000	484000	411000	437000	398000	537000	400000	576000	520000	636000	P84078;P61205;Q8BSL7	ARF1_MOUSE;ARF3_MOUSE	P61205;P84078	ADP-ribosylation factor 3	Arf1
391000	367000	354000	215000	373000	165000	228000	299000	231000	116000	367000	284000	288000	360000	377000	255000	427000	224000	481000	P61750;E9Q798;F6UFB9	ARF4_MOUSE	P61750	ADP-ribosylation factor 4	Arf4
434000	477000	453000	367000	569000	380000	434000	422000	351000	429000	526000	316000	600000	450000	360000	446000	816000	450000	510000	P84084	ARF5_MOUSE	P84084	ADP-ribosylation factor 5	Arf5
827000	933000	1010000	741000	683000	714000	729000	698000	774000	728000	696000	949000	886000	1060000	558000	518000	711000	592000	556000	Q9EPJ9;Q3TGS9;Q9EPJ9-2;V9GWV1;V9GXM1	ARFG1_MOUSE	Q9EPJ9	ADP-ribosylation factor GTPase-activating protein 1	Arfgap1
430000	501000	472000	519000	433000	444000	382000	278000	451000	475000	418000	477000	440000	492000	300000	346000	390000	357000	387000	Q99K28;Q99K28-2	ARFG2_MOUSE	Q99K28;Q99K28-2	ADP-ribosylation factor GTPase-activating protein 2	Arfgap2
324000	323000	354000	290000	325000	267000	297000	259000	267000	326000	285000	356000	300000	375000	203000	288000	258000	235000	236000	Q9D8S3;A0A0R4J0T8	ARFG3_MOUSE	Q9D8S3	ADP-ribosylation factor GTPase-activating protein 3	Arfgap3
33400	20800	33500	29000	23100	22100	31200	32100	17800	10100	35300	27100	29800	45000	38300	27500	35300	30700	34300	A2A5R2;G3X9K3;D3YYK9	BIG1_MOUSE;BIG2_MOUSE	A2A5R2;G3X9K3	Brefeldin A-inhibited guanine nucleotide-exchange protein 2	Arfgef1
62700	121000	88200	112000	114000	112000	125000	91700	97200	103000	111000	77100	94000	98600	49000	86300	44600	86200	70400	A2A5R2	BIG2_MOUSE	A2A5R2	Brefeldin A-inhibited guanine nucleotide-exchange protein 2	Arfgef2
28500	64400	40100	132000	60000	124000	168000	173000	181000	169000	104000	53500	77700	110000	39800	75700	108000	130000	112000	Q3UGY8;A0A1N9M5I8	BIG3_MOUSE	Q3UGY8	Brefeldin A-inhibited guanine nucleotide-exchange protein 3	Arfgef3
215000	178000	224000	353000	146000	214000	222000	280000	284000	376000	269000	308000	NaN	351000	165000	NaN	190000	143000	314000	G5E8V9	ARFP1_MOUSE	G5E8V9	Arfaptin-1	Arfip1
362000	385000	379000	466000	572000	534000	556000	402000	879000	620000	555000	388000	NaN	522000	270000	392000	513000	372000	318000	Q8K221;A0A1B0GS63;A0A1B0GSM3;D3Z2F3;D6RHM6;D6RI79;H7BWZ6	ARFP2_MOUSE	Q8K221	Arfaptin-2	Arfip2
74700	69600	52500	50700	37400	NaN	76300	78700	227000	107000	127000	94200	99900	74800	82500	NaN	161000	67900	104000	Q61176	ARGI1_MOUSE	Q61176	Arginase-1	Arg1
372000	222000	304000	230000	232000	370000	241000	216000	191000	279000	163000	274000	205000	282000	203000	272000	242000	244000	219000	Q3UL36;A0A140LIS5;Q3UL36-2	ARGL1_MOUSE	Q3UL36	Arginine and glutamate-rich protein 1	Arglu1
598000	734000	720000	791000	698000	725000	717000	638000	714000	623000	688000	692000	682000	674000	436000	560000	605000	462000	560000	Q5FWK3;A2AH25	RHG01_MOUSE	Q5FWK3	Rho GTPase-activating protein 1	Arhgap1
54600	93800	74100	76100	77300	79400	88200	50100	40000	41000	NaN	56400	52700	104000	68600	75200	48900	42200	NaN	Q6Y5D8;Q6Y5D8-2;Q6Y5D8-3;Q6Y5D8-4	RHG10_MOUSE	Q6Y5D8;Q6Y5D8-2;Q6Y5D8-3	Rho GTPase-activating protein 10	Arhgap10
116000	170000	150000	207000	160000	136000	141000	153000	199000	217000	162000	140000	155000	185000	100000	159000	169000	125000	115000	Q8C0D4;S4R221;A0A0A0MQ95;B2RUJ8;S4R203;S4R248	RHG12_MOUSE	Q8C0D4	Rho GTPase-activating protein 12	Arhgap12
453000	418000	398000	488000	473000	386000	444000	349000	440000	374000	486000	444000	372000	485000	428000	472000	415000	399000	442000	Q3UIA2;Q3UIA2-2;Q3UIA2-3;Q3UIA2-4;A0A0U1RNM6;E9QAJ9	RHG17_MOUSE	Q3UIA2;Q3UIA2-2	Rho GTPase-activating protein 17	Arhgap17
84300	106000	90900	108000	NaN	88600	123000	88500	81700	102000	NaN	25500	NaN	61500	NaN	45800	35900	65500	60400	Q8K0Q5	RHG18_MOUSE	Q8K0Q5	Rho GTPase-activating protein 18	Arhgap18
144000	154000	122000	190000	152000	87000	76500	88200	171000	132000	115000	149000	140000	129000	98900	146000	148000	216000	120000	Q8BRH3;E9Q4T1;Q8BRH3-2	RHG19_MOUSE	Q8BRH3;Q8BRH3-2	Rho GTPase-activating protein 19	Arhgap19
61800	57700	71400	78600	26000	80500	66300	58900	104000	95100	51400	69000	50500	105000	66300	39100	55500	83900	68000	Q6DFV3;B7ZCJ1;A0A0A0MQE8;B7ZCJ0;G3UWM5	RHG21_MOUSE	Q6DFV3	Rho GTPase-activating protein 21	Arhgap21
NaN	NaN	NaN	NaN	NaN	100000	83100	106000	69400	NaN	105000	NaN	115000	NaN	83300	94800	NaN	86000	NaN	Q69ZH9;B1AQY2;D6RDB5;F8VQ11	RHG23_MOUSE	Q69ZH9	Rho GTPase-activating protein 23	Arhgap23
37000	52000	45200	60700	33900	71500	46500	36100	38200	67400	66700	29600	54500	73500	97900	74800	112000	68200	38000	Q8C4V1;G3X9N1	RHG24_MOUSE	Q8C4V1	Rho GTPase-activating protein 24	Arhgap24
40700	30600	41600	47700	40600	NaN	42700	37500	43000	28000	27500	NaN	27000	34200	35500	25300	37500	19900	41300	Q6ZQ82;E9QAQ3;F6T836;D3Z1X5	RHG26_MOUSE	Q6ZQ82	Rho GTPase-activating protein 26	Arhgap26
56500	73000	52900	40500	36200	68800	87700	55700	76700	66400	49500	39100	36300	50200	NaN	45200	40400	38300	55000	Q8BN58;Q8BN58-2;Q8BN58-3;E9Q642	RHG28_MOUSE	Q8BN58;Q8BN58-2;Q8BN58-3	Rho GTPase-activating protein 28	Arhgap28
NaN	17000	24700	30900	21500	34200	30600	NaN	32600	28800	51900	21000	14400	22800	NaN	NaN	8160	11200	NaN	Q8CGF1;A0A0G2JGF7	RHG29_MOUSE	Q8CGF1	Rho GTPase-activating protein 29	Arhgap29
390000	437000	376000	543000	519000	400000	400000	301000	468000	442000	419000	410000	469000	458000	342000	464000	423000	446000	420000	A6X8Z5	RHG31_MOUSE	A6X8Z5	Rho GTPase-activating protein 31	Arhgap31
73200	81400	59300	82300	103000	63200	63300	83700	72300	135000	88200	100000	83100	91700	72300	93100	91500	115000	95700	Q91YM2	RHG35_MOUSE	Q91YM2	Rho GTPase-activating protein 35	Arhgap35
113000	96700	64000	129000	135000	103000	77500	83200	69800	133000	94800	37200	84400	73300	72500	107000	68800	96800	87100	P59281;G3X932;H7BX46;P59281-2	RHG39_MOUSE	P59281;P59281-2	Rho GTPase-activating protein 39	Arhgap39
68900	98900	75500	138000	99500	79800	85100	94400	94400	90900	109000	104000	79800	91500	81300	120000	83800	178000	NaN	Q5SSM3;Q5SSM3-2;Q5SSM3-3;Q5SSM3-4	RHG44_MOUSE	Q5SSM3;Q5SSM3-2;Q5SSM3-3	Rho GTPase-activating protein 44	Arhgap44
NaN	6380	NaN	20900	9330	NaN	NaN	10400	11800	15000	5070	14700	8590	11600	NaN	11300	17600	10400	NaN	Q3TBD2;D3Z7R7;Q3TBD2-2;Q3TBD2-3;G3X9Q3	HMHA1_MOUSE	Q3TBD2;Q3TBD2-2;Q3TBD2-3	Rho GTPase-activating protein 45	Arhgap45
71100	55300	32600	75400	NaN	51100	57000	37600	34800	56300	35100	39500	47400	51000	63500	41300	62300	60400	46800	P97393	RHG05_MOUSE	P97393	Rho GTPase-activating protein 5	Arhgap5
17800000	14600000	15900000	7750000	12600000	8120000	12800000	19800000	11300000	6750000	16100000	21200000	13000000	14000000	17000000	14800000	18100000	16500000	18800000	Q99PT1	GDIR1_MOUSE	Q99PT1	Rho GDP-dissociation inhibitor 1	Arhgdia
1940000	1990000	2030000	1730000	2020000	2140000	2060000	2120000	2120000	1520000	2550000	2360000	2180000	1890000	1960000	1660000	2040000	1570000	1630000	Q61599	GDIR2_MOUSE	Q61599	Rho GDP-dissociation inhibitor 2	Arhgdib
156000	135000	203000	163000	233000	161000	150000	147000	221000	180000	215000	196000	183000	266000	105000	198000	164000	114000	129000	Q61210;E9PUF7;Q61210-2;Q61210-3;Q61210-4;Q61210-5;A0A0U1RPP2	ARHG1_MOUSE	Q61210;Q61210-2;Q61210-3;Q61210-4;Q61210-5	Rho guanine nucleotide exchange factor 1	Arhgef1
724000	847000	775000	1060000	952000	752000	926000	955000	914000	842000	915000	839000	911000	847000	762000	992000	1020000	977000	958000	Q8C033;F7BCP8;F7BQE4;Q8C033-2	ARHGA_MOUSE	Q8C033	Rho guanine nucleotide exchange factor 10	Arhgef10
62100	80100	79200	69600	78500	81200	86500	109000	74700	64700	81700	62800	74200	67200	48600	72400	64400	66700	34400	D6RGQ8;E9Q0A3;Q68FM7	Q68FM7_MOUSE	Q68FM7	Rho guanine nucleotide exchange factor (GEF) 11	Arhgef11
220000	230000	243000	257000	281000	160000	234000	211000	244000	194000	259000	231000	266000	263000	238000	276000	282000	242000	236000	Q8R4H2;F8VQN6	ARHGC_MOUSE	Q8R4H2	Rho guanine nucleotide exchange factor 12	Arhgef12
241000	252000	220000	213000	282000	204000	220000	185000	222000	183000	200000	216000	274000	233000	168000	292000	261000	257000	244000	Q80U35	ARHGH_MOUSE	Q80U35	Rho guanine nucleotide exchange factor 17	Arhgef17
28300	NaN	NaN	NaN	NaN	NaN	38300	NaN	23600	NaN	NaN	28200	45400	25200	31100	NaN	7700	NaN	NaN	Q60875;H3BJX8;H3BJ40;H3BJ45;H3BJU7;H3BKH9;Q60875-4;Q60875-5	ARHG2_MOUSE	Q60875;Q60875-5	Rho guanine nucleotide exchange factor 2	Arhgef2
33600	30800	21900	32600	36100	NaN	19000	21900	65100	17300	27800	20800	36300	41800	17300	30200	27600	19000	NaN	D3YYY8	D3YYY8_MOUSE	D3YYY8	Rho guanine nucleotide exchange factor (GEF) 26	Arhgef26
32100	43100	116000	101000	93600	NaN	70300	57500	154000	43700	36000	66500	71800	49600	100000	94500	29300	119000	78000	Q3UPH7;Q3UPH7-2;Q3UPH7-3;Q3UPH7-6;S4R189;S4R2U9	ARH40_MOUSE	Q3UPH7;Q3UPH7-2;Q3UPH7-3;Q3UPH7-6	Rho guanine nucleotide exchange factor 40	Arhgef40
NaN	32900	10600	NaN	NaN	NaN	NaN	NaN	3600	NaN	13500	NaN	NaN	4870	19800	NaN	NaN	18700	11700	Q8K4I3;F6WMJ3;A2AFJ8;H3BKQ0	ARHG6_MOUSE	Q8K4I3	Rho guanine nucleotide exchange factor 6	Arhgef6
643000	766000	748000	833000	802000	876000	898000	750000	715000	823000	898000	820000	829000	723000	653000	769000	779000	755000	676000	Q9ES28;Q9ES28-2;Q9ES28-4;Q9ES28-5;Q9ES28-6;Q9ES28-7;Q9ES28-8;A0A0R4J0X8	ARHG7_MOUSE	Q9ES28-8	Isoform H of Rho guanine nucleotide exchange factor 7	Arhgef7
356000	455000	403000	261000	351000	345000	296000	257000	487000	356000	237000	295000	298000	449000	201000	270000	278000	291000	308000	A2BH40;A2BH40-3;E9QAQ7	ARI1A_MOUSE	A2BH40;A2BH40-3	AT-rich interactive domain-containing protein 1A	Arid1a
20600	16100	NaN	21600	38700	20500	22700	NaN	24800	NaN	15600	15600	27800	18100	16500	NaN	11700	12900	26200	E9Q4N7;E9Q6R4;A0A338P6U8;A0A8Q0PK87;E9Q4N6	ARI1B_MOUSE	E9Q4N7	AT-rich interactive domain-containing protein 1B	Arid1b
80100	94600	108000	83500	106000	38000	50800	95700	104000	106000	63800	66100	73000	102000	117000	98100	101000	94700	62400	Q9Z1K5;H7BWY7;H9KV21	ARI1_MOUSE	Q9Z1K5	E3 ubiquitin-protein ligase ARIH1	Arih1
42900	102000	32700	NaN	31500	NaN	NaN	NaN	NaN	NaN	NaN	NaN	NaN	50200	NaN	NaN	10900	50400	45800	Q9Z1K6	ARI2_MOUSE	Q9Z1K6	E3 ubiquitin-protein ligase ARIH2	Arih2
156000	108000	144000	52800	88800	55500	55000	89600	51800	NaN	93200	72700	87800	105000	144000	89900	113000	106000	95000	P61211	ARL1_MOUSE	P61211	ADP-ribosylation factor-like protein 1	Arl1
62800	50500	81500	41200	60300	NaN	35500	49800	35600	NaN	91200	51000	68300	61100	52200	50700	81100	36600	48000	Q8BGR6;B7ZN40	ARL15_MOUSE	Q8BGR6	ADP-ribosylation factor-like protein 15	Arl15
215000	170000	179000	133000	144000	99000	151000	224000	134000	100000	152000	178000	191000	172000	203000	201000	202000	175000	175000	Q9D0J4	ARL2_MOUSE	Q9D0J4	ADP-ribosylation factor-like protein 2	Arl2
628000	595000	647000	482000	623000	418000	479000	577000	540000	394000	619000	619000	527000	659000	560000	565000	657000	566000	619000	Q9WUL7;A0A494BAJ6	ARL3_MOUSE	Q9WUL7	ADP-ribosylation factor-like protein 3	Arl3
NaN	NaN	NaN	NaN	NaN	284000	197000	273000	231000	NaN	NaN	289000	248000	NaN	NaN	NaN	NaN	NaN	NaN	Q9D4P0;A0A0A6YWH0;D6RJJ6;Q6NXZ5	ARL5B_MOUSE	Q9D4P0	ADP-ribosylation factor-like protein 5B	Arl5b
30500	NaN	32100	31500	NaN	NaN	31700	NaN	28100	NaN	NaN	48200	27100	15900	NaN	18300	NaN	20500	20900	O88848;D3Z067;O88848-2	ARL6_MOUSE	O88848;O88848-2	ADP-ribosylation factor-like protein 6	Arl6
326000	282000	291000	190000	204000	195000	305000	345000	277000	155000	321000	316000	313000	292000	405000	234000	275000	230000	267000	Q8R5J9	PRAF3_MOUSE	Q8R5J9	PRA1 family protein 3	Arl6ip5
127000	104000	138000	114000	125000	102000	108000	160000	96400	93800	130000	134000	107000	114000	102000	128000	158000	110000	152000	Q8VEH3;F6QKK2	ARL8A_MOUSE	Q8VEH3	ADP-ribosylation factor-like protein 8A	Arl8a
59200	50100	49600	31600	40600	58800	45100	86300	81900	48100	49700	69400	90500	125000	65000	36000	51200	65100	75400	Q9CQW2;A0A0N4SVB8	ARL8B_MOUSE	Q9CQW2	ADP-ribosylation factor-like protein 8B	Arl8b
273000	286000	165000	262000	296000	427000	351000	313000	322000	339000	199000	305000	269000	292000	224000	247000	281000	313000	234000	Q9D7A8	ARMC1_MOUSE	Q9D7A8	Armadillo repeat-containing protein 1	Armc1
196000	179000	177000	221000	220000	127000	200000	182000	148000	140000	163000	131000	149000	120000	166000	206000	236000	188000	166000	Q9D0L7;D3Z5T2;Q9D0L7-2	ARM10_MOUSE	Q9D0L7;Q9D0L7-2	Armadillo repeat-containing protein 10	Armc10
120000	67800	115000	107000	100000	120000	170000	168000	123000	114000	90800	73500	133000	128000	122000	145000	137000	129000	30400	Q8BNU0;D3Z3J0;Q8BNU0-2	ARMC6_MOUSE	Q8BNU0	Armadillo repeat-containing protein 6	Armc6
23600	NaN	60000	57900	NaN	35500	40500	NaN	NaN	45800	18100	33600	57700	47700	NaN	NaN	NaN	NaN	68900	Q9DBR3;G3X920	ARMC8_MOUSE	Q9DBR3	Armadillo repeat-containing protein 8	Armc8
NaN	NaN	NaN	NaN	NaN	NaN	NaN	67400	39100	NaN	76100	41700	NaN	76800	NaN	NaN	NaN	NaN	34100	Q9D2I5;Q9D2I5-2;Q9D2I5-3;Q9D2I5-4;Q9D2I5-5;Q9D2I5-8;Q9D2I5-9;A0A087WNY0	ARMC9_MOUSE	Q9D2I5;Q9D2I5-5	LisH domain-containing protein ARMC9	Armc9
106000	93700	93200	82400	85700	133000	80500	70300	81600	74900	64200	89300	86100	133000	50300	107000	78000	84400	76600	Q6A058	ARMX2_MOUSE	Q6A058	Armadillo repeat-containing X-linked protein 2	Armcx2
189000	218000	219000	216000	215000	310000	285000	147000	252000	296000	210000	187000	231000	175000	7080	181000	152000	191000	103000	Q8BHS6	ARMX3_MOUSE	Q8BHS6	Armadillo repeat-containing X-linked protein 3	Armcx3
53300	NaN	43300	37200	68100	NaN	52700	61000	55500	NaN	71100	123000	51700	57500	90700	102000	59300	51600	35000	A6H630;A6H630-2;A6H630-4;D6RG65	ARMT1_MOUSE	A6H630;A6H630-2;A6H630-4	Damage-control phosphatase ARMT1	Armt1
291000	202000	274000	380000	255000	199000	294000	191000	302000	296000	234000	271000	258000	226000	254000	193000	296000	258000	261000	Q9R0Q6	ARC1A_MOUSE	Q9R0Q6	Actin-related protein 2/3 complex subunit 1A	Arpc1a
2830000	2920000	2870000	2820000	2660000	2870000	3160000	2990000	2800000	2650000	3150000	2790000	2990000	2670000	2370000	2590000	2660000	2440000	2540000	Q9WV32;Q91Z25;F6VVE6	ARC1B_MOUSE	Q9WV32	Actin-related protein 2/3 complex subunit 1B	Arpc1b
924000	636000	654000	450000	504000	366000	448000	648000	540000	211000	759000	637000	625000	518000	885000	563000	753000	485000	657000	Q9CVB6;D3YXG6	ARPC2_MOUSE	Q9CVB6	Actin-related protein 2/3 complex subunit 2	Arpc2
816000	606000	744000	496000	573000	475000	581000	685000	512000	447000	690000	754000	696000	638000	695000	688000	727000	665000	685000	Q9JM76;D3Z2F7;D3Z2F8;H7BWZ3	ARPC3_MOUSE	Q9JM76	Actin-related protein 2/3 complex subunit 3	Arpc3
1060000	912000	1040000	903000	810000	1160000	1100000	1100000	932000	721000	1040000	1520000	978000	926000	743000	920000	759000	806000	1010000	P59999	ARPC4_MOUSE	P59999	Actin-related protein 2/3 complex subunit 4	Arpc4
1880000	1690000	1890000	1080000	1460000	966000	1130000	1830000	1390000	674000	1770000	1890000	1410000	1410000	1740000	1440000	1630000	1750000	1920000	Q9CPW4;Q3UA72	ARPC5_MOUSE	Q9CPW4	Actin-related protein 2/3 complex subunit 5	Arpc5
356000	253000	302000	258000	235000	244000	211000	412000	231000	237000	284000	313000	255000	288000	268000	298000	345000	269000	423000	Q9D898;A0A0R3P9C9	ARP5L_MOUSE	Q9D898	Actin-related protein 2/3 complex subunit 5-like protein	Arpc5l
591000	611000	541000	506000	576000	518000	630000	696000	587000	386000	604000	734000	611000	604000	577000	545000	588000	515000	554000	Q9D0A3	ARPIN_MOUSE	Q9D0A3	Arpin	Arpin
1360000	1220000	1450000	2060000	1980000	1380000	1440000	1040000	2090000	1590000	1520000	877000	1490000	1870000	1480000	1420000	1630000	1270000	588000	P56212;E9Q4B9	ARP19_MOUSE	P56212	cAMP-regulated phosphoprotein 19	Arpp19
149000	109000	164000	165000	168000	130000	135000	152000	182000	123000	163000	140000	140000	138000	179000	125000	203000	183000	197000	P20443;Q8BWG8;J3QNU6;E0CY53;J3QNF6;Q8BWG8-2	ARRB1_MOUSE	Q8BWG8;Q8BWG8-2	Beta-arrestin-1	Arrb1
18300	11000	23800	8670	18200	36600	16900	23700	40700	24800	17900	14300	27600	60600	7180	23600	7120	14900	24400	Q91YI4;Q5F2D9;Q91YI4-2	ARRB2_MOUSE	Q91YI4;Q91YI4-2	Beta-arrestin-2	Arrb2
105000	86900	134000	147000	73700	230000	170000	149000	190000	116000	147000	201000	138000	117000	102000	67500	80400	43900	53700	P50429;A0A0R4J138	ARSB_MOUSE	P50429	Arylsulfatase B	Arsb
3830000	3460000	2980000	3850000	4730000	3780000	3730000	4360000	4490000	3400000	4500000	3840000	4560000	3530000	4340000	4990000	4520000	6260000	6090000	Q8R2G4;E9QNU1;F6RER8;Q8R2G4-8;F6W3A0;F6Z2C7	NAR3_MOUSE	Q8R2G4-8	Isoform 7 of Ecto-ADP-ribosyltransferase 3	Art3
439000	525000	409000	617000	534000	425000	462000	355000	592000	570000	433000	350000	419000	522000	381000	544000	500000	533000	486000	P98203;P98203-2;P98203-4;P98203-5	ARVC_MOUSE	P98203;P98203-2;P98203-4;P98203-5	Splicing regulator ARVCF	Arvcf
452000	437000	393000	513000	526000	416000	330000	322000	428000	387000	436000	377000	316000	399000	460000	397000	457000	481000	402000	Q91WU5;A0A494B985	AS3MT_MOUSE	Q91WU5	Arsenite methyltransferase	As3mt
679000	745000	774000	684000	749000	487000	648000	651000	631000	525000	832000	592000	869000	731000	734000	870000	804000	785000	785000	Q9WV54	ASAH1_MOUSE	Q9WV54	Acid ceramidase	Asah1
297000	300000	337000	206000	NaN	NaN	226000	NaN	NaN	NaN	NaN	NaN	NaN	NaN	188000	448000	59800	192000	250000	Q7SIG6;Q9QWY8;D3YX85;E9PX52;E9QMI7;E9QMJ1;E9QN63;H3BJY2;H3BKD4;H3BKE6;H3BL41;Q7SIG6-2;Q9QWY8-2;Q9QWY8-3;Q9QWY8-4;H3BK40	ASAP1_MOUSE;ASAP2_MOUSE	Q7SIG6;Q9QWY8;Q9QWY8-3;Q9QWY8-4	Arf-GAP with SH3 domain, ANK repeat and PH domain-containing protein 2	Asap1
53600	50000	57000	46100	72000	55700	60000	55000	41000	46400	64800	36700	57300	64700	57200	61800	70200	42400	42400	Q7SIG6;D3YX85;E9PX52	ASAP2_MOUSE	Q7SIG6	Arf-GAP with SH3 domain, ANK repeat and PH domain-containing protein 2	Asap2
69300	53300	68000	57900	69100	128000	129000	105000	138000	78000	55500	57600	96100	114000	NaN	58400	8910	50300	28700	Q91X20;D3YYA0;D6RI55;E9PU93	ASH2L_MOUSE	Q91X20	Set1/Ash2 histone methyltransferase complex subunit ASH2	Ash2l
491000	501000	467000	647000	600000	343000	582000	568000	634000	479000	624000	454000	580000	613000	525000	609000	633000	523000	619000	Q91YI0;E0CY49	ARLY_MOUSE	Q91YI0	Argininosuccinate lyase	Asl
92500	97900	147000	102000	125000	85200	66200	46200	NaN	52800	140000	89600	153000	119000	246000	128000	87800	125000	103000	Q61024	ASNS_MOUSE	Q61024	Asparagine synthetase [glutamine-hydrolyzing]	Asns
641000	693000	612000	827000	810000	450000	639000	760000	710000	408000	853000	546000	748000	943000	658000	980000	885000	650000	755000	Q8R3P0;V9GXG0	ACY2_MOUSE	Q8R3P0	Aspartoacylase	Aspa
2620000	2510000	2640000	1860000	2090000	2830000	2130000	2080000	2010000	2440000	2500000	2090000	2530000	2630000	2050000	1630000	1890000	1610000	1390000	Q8BSY0;A2AL85;Q8CBM2	ASPH_MOUSE	Q8BSY0	Aspartyl/asparaginyl beta-hydroxylase	Asph
1000000	612000	828000	948000	1270000	961000	1190000	1030000	1090000	649000	1260000	1070000	1230000	1060000	1610000	710000	659000	702000	1730000	Q99MQ4	ASPN_MOUSE	Q99MQ4	Asporin	Aspn
377000	399000	358000	478000	395000	400000	450000	415000	460000	328000	411000	462000	313000	355000	348000	376000	369000	400000	361000	Q8VBT9;Q8VBT9-2;Q8VBT9-3	ASPC1_MOUSE	Q8VBT9;Q8VBT9-2;Q8VBT9-3	Tether containing UBX domain for GLUT4	Aspscr1
4590000	3280000	3620000	2140000	2860000	1990000	2200000	3790000	2390000	2140000	3260000	3590000	2890000	3550000	4930000	3550000	4760000	4070000	4870000	Q8C0M9	ASGL1_MOUSE	Q8C0M9	Isoaspartyl peptidase/L-asparaginase	Asrgl1
315000	287000	257000	320000	290000	195000	325000	357000	519000	310000	361000	267000	304000	301000	335000	401000	538000	318000	441000	P16460	ASSY_MOUSE	P16460	Argininosuccinate synthase	Ass1
709000	889000	751000	713000	830000	610000	767000	758000	893000	616000	856000	786000	809000	997000	598000	694000	573000	612000	561000	Q9D5T0;A0A494B9Y0;A0A494BAB5	ATAD1_MOUSE	Q9D5T0	Outer mitochondrial transmembrane helix translocase	Atad1
151000	153000	155000	222000	142000	217000	198000	171000	220000	161000	142000	173000	149000	190000	112000	127000	153000	141000	129000	Q925I1;Q925I1-2	ATAD3_MOUSE	Q925I1;Q925I1-2	ATPase family AAA domain-containing protein 3	Atad3
282000	131000	123000	263000	126000	22400	142000	109000	123000	269000	NaN	179000	57700	137000	227000	134000	219000	NaN	149000	Q8K341;Q8K341-2;Q8K341-3;Q8K341-4;Q8K341-5	ATAT_MOUSE	Q8K341;Q8K341-2;Q8K341-3;Q8K341-4;Q8K341-5	Alpha-tubulin N-acetyltransferase 1	Atat1
144000	167000	178000	249000	130000	77500	186000	155000	261000	139000	171000	147000	182000	170000	123000	120000	145000	190000	137000	Q9Z2A5;A0A1L1SQ41;J3QNU1;Q4FCQ7;Q9Z2A5-2	ATE1_MOUSE	Q9Z2A5;Q9Z2A5-2	Arginyl-tRNA--protein transferase 1	Ate1
14300	12500	34200	20100	NaN	14100	17500	12600	18000	14900	10600	NaN	NaN	22000	NaN	NaN	16200	18300	NaN	Q7TT18;A0A087WR39;A0A087WR75;A0A0N4SVP5	MCAF1_MOUSE	Q7TT18	Activating transcription factor 7-interacting protein 1	Atf7ip
NaN	NaN	NaN	13100	NaN	114000	69400	NaN	30900	59200	NaN	65000	NaN	49000	NaN	NaN	NaN	35000	NaN	Q91YI1;Q91YI1-2	ATG13_MOUSE	Q91YI1;Q91YI1-2	Autophagy-related protein 13	Atg13
104000	93100	118000	72100	127000	37200	57300	87600	82600	49300	94000	99200	49300	85400	96300	73500	140000	107000	101000	Q8C0J2;Q8C0J2-2;Q8C0J2-3;Q8C0J2-4;Q8C0J2-5;D3YZW7	A16L1_MOUSE	Q8C0J2;Q8C0J2-2;Q8C0J2-3;Q8C0J2-5	Autophagy-related protein 16-1	Atg16l1
731000	996000	1020000	1130000	1010000	1090000	1150000	1010000	1220000	1070000	1000000	975000	972000	1110000	769000	808000	908000	919000	777000	Q9CPX6	ATG3_MOUSE	Q9CPX6	Ubiquitin-like-conjugating enzyme ATG3	Atg3
NaN	NaN	NaN	NaN	NaN	32100	NaN	NaN	30600	NaN	10900	NaN	NaN	37400	7730	NaN	8870	NaN	NaN	Q99J83	ATG5_MOUSE	Q99J83	Autophagy protein 5	Atg5
21600	99200	NaN	93100	50600	130000	144000	76600	193000	62000	108000	116000	34600	144000	97500	NaN	49600	82200	97700	Q9D906;A0A0A0MQN4;S4R2T5;S4R2D5	ATG7_MOUSE	Q9D906	Ubiquitin-like modifier-activating enzyme ATG7	Atg7
860000	919000	877000	960000	879000	935000	927000	954000	931000	896000	978000	1010000	860000	854000	904000	949000	969000	843000	960000	Q9CWJ9	PUR9_MOUSE	Q9CWJ9	Bifunctional purine biosynthesis protein ATIC	Atic
200000	240000	151000	313000	264000	316000	351000	315000	411000	407000	251000	271000	277000	282000	159000	242000	261000	322000	242000	Q8BH66	ATLA1_MOUSE	Q8BH66	Atlastin-1	Atl1
66500	95900	92200	73500	56300	118000	76900	50000	120000	75000	65400	73100	45400	83000	113000	50500	43700	68100	45600	Q6PA06;E9QND8;Q6PA06-2	ATLA2_MOUSE	Q6PA06;Q6PA06-2	Atlastin-2	Atl2
794000	810000	853000	761000	587000	784000	806000	942000	881000	687000	710000	761000	750000	629000	546000	646000	780000	649000	509000	Q91YH5;E9PYT3;Q91YH5-2	ATLA3_MOUSE	Q91YH5	Atlastin-3	Atl3
NaN	NaN	NaN	NaN	NaN	NaN	NaN	NaN	NaN	NaN	NaN	NaN	NaN	NaN	NaN	21700	NaN	21500	52700	Q62388;B9EHX4	ATM_MOUSE	Q62388	Serine-protein kinase ATM	Atm
13400	21700	37100	25300	NaN	NaN	NaN	NaN	19100	NaN	36600	NaN	5990	7380	NaN	NaN	11300	16100	NaN	O35126	ATN1_MOUSE	O35126	Atrophin-1	Atn1
1820000	2020000	2330000	1930000	2060000	1320000	1680000	2040000	2310000	1460000	2010000	1660000	1800000	2700000	2020000	1960000	2080000	1850000	1700000	O08997	ATOX1_MOUSE	O08997	Copper transport protein ATOX1	Atox1
285000	262000	239000	239000	218000	174000	208000	184000	174000	186000	220000	216000	164000	212000	224000	127000	261000	179000	230000	Q9EPE9	AT131_MOUSE	Q9EPE9	Endoplasmic reticulum transmembrane helix translocase	Atp13a1
1340000	1430000	1200000	2540000	2260000	1420000	1410000	1420000	2220000	2290000	1670000	1310000	1250000	1810000	1770000	1980000	2350000	2690000	3710000	Q64436;Q6PIC6;Q6PIE5;Q8VDN2;Q8VCE0;A0A0G2JGX4;D3YYN7;Q91WH7	AT1A1_MOUSE;AT1A2_MOUSE;AT1A3_MOUSE;ATP4A_MOUSE	Q64436;Q6PIC6;Q6PIE5;Q8VDN2	Potassium-transporting ATPase alpha chain 1	Atp1a1
4470000	4660000	4150000	5410000	5260000	4610000	4830000	4380000	6190000	4540000	5420000	4310000	4870000	4970000	6250000	5910000	4650000	6520000	4920000	Q6PIC6;Q6PIE5;Q8VCE0;A0A0G2JGX4;D3YYN7	AT1A2_MOUSE;AT1A3_MOUSE	Q6PIC6;Q6PIE5	Sodium/potassium-transporting ATPase subunit alpha-3	Atp1a2
1890000	2080000	1890000	2400000	2560000	2030000	2170000	2140000	2590000	2110000	2740000	1960000	2500000	2210000	2120000	3080000	1980000	2910000	2410000	Q6PIC6;Q8VCE0;A0A0G2JGX4	AT1A3_MOUSE	Q6PIC6	Sodium/potassium-transporting ATPase subunit alpha-3	Atp1a3
688000	717000	586000	671000	773000	681000	895000	724000	760000	694000	1100000	754000	860000	763000	792000	1250000	914000	789000	798000	Q9WV27	AT1A4_MOUSE	Q9WV27	Sodium/potassium-transporting ATPase subunit alpha-4	Atp1a4
2410000	2370000	1940000	2630000	2960000	1910000	2530000	2610000	2860000	2260000	3650000	2300000	2850000	2360000	3740000	3780000	3200000	4200000	4990000	P14094	AT1B1_MOUSE	P14094	Sodium/potassium-transporting ATPase subunit beta-1	Atp1b1
138000	202000	80900	101000	177000	95100	254000	357000	139000	88000	324000	145000	237000	217000	539000	207000	256000	256000	243000	P14231	AT1B2_MOUSE	P14231	Sodium/potassium-transporting ATPase subunit beta-2	Atp1b2
1540000	1120000	1350000	793000	1330000	459000	997000	1530000	1160000	408000	1990000	1310000	1560000	1140000	1760000	1540000	1850000	1760000	1760000	P97370	AT1B3_MOUSE	P97370	Sodium/potassium-transporting ATPase subunit beta-3	Atp1b3
63500	961000	NaN	NaN	NaN	1920000	NaN	NaN	212000	195000	NaN	NaN	NaN	533000	894000	NaN	NaN	71900	NaN	Q99ME6;Q99ME6-2	AT1B4_MOUSE	Q99ME6;Q99ME6-2	Protein ATP1B4	Atp1b4
1010000	3650000	911000	888000	748000	6060000	874000	711000	2130000	1940000	1160000	682000	842000	5470000	19000000	723000	688000	1390000	576000	O55143;Q64518;Q8R429;B1ATS5;E9Q559;B1ATS4;O55143-2;Q64518-1;Q64518-3	AT2A1_MOUSE;AT2A2_MOUSE;AT2A3_MOUSE	O55143;O55143-2;Q64518;Q64518-1;Q64518-3;Q8R429	Sarcoplasmic/endoplasmic reticulum calcium ATPase 2	Atp2a1
617000	718000	730000	651000	672000	575000	639000	581000	688000	528000	679000	614000	651000	677000	567000	573000	556000	519000	460000	O55143;O55143-2	AT2A2_MOUSE	O55143;O55143-2	Sarcoplasmic/endoplasmic reticulum calcium ATPase 2	Atp2a2
35200	127000	NaN	NaN	NaN	476000	NaN	NaN	90400	156000	590000	310000	408000	259000	1070000	NaN	NaN	33900	NaN	Q64518;B1ATS5;E9Q559;B1ATS4;Q64518-1;Q64518-3	AT2A3_MOUSE	Q64518;Q64518-1;Q64518-3	Sarcoplasmic/endoplasmic reticulum calcium ATPase 3	Atp2a3
819000	940000	819000	1160000	1080000	904000	886000	875000	1070000	1030000	1070000	923000	925000	921000	834000	1010000	966000	1120000	1090000	G5E829;A0A1W2P867	AT2B1_MOUSE	G5E829	Plasma membrane calcium-transporting ATPase 1	Atp2b1
799000	789000	738000	1010000	1180000	979000	919000	878000	1130000	857000	1060000	854000	1030000	960000	918000	1140000	838000	1290000	1150000	Q9R0K7;F8WHB1;Q3UHH0;S4R1C4	AT2B2_MOUSE	Q9R0K7	Plasma membrane calcium-transporting ATPase 2	Atp2b2
NaN	32600	25400	46000	44500	53400	46100	38100	94700	NaN	30100	NaN	NaN	28700	24800	75500	39600	54800	22300	A2ALL9;Q0VF55;Q8C048	A2ALL9_MOUSE;Q0VF55_MOUSE;Q8C048_MOUSE	A2ALL9;Q0VF55;Q8C048	Calcium-transporting ATPase	Atp2b3
11800	41200	57100	60900	40300	32600	NaN	50000	51600	22700	NaN	43300	60300	36900	28800	19900	72700	NaN	68700	F7AAP4;E9Q828	E9Q828_MOUSE;F7AAP4_MOUSE	E9Q828;F7AAP4	Calcium-transporting ATPase	Atp2b4
1090000	1500000	1200000	2070000	1990000	1700000	1560000	1620000	2100000	2060000	1820000	1330000	1380000	1310000	1510000	1840000	1690000	1910000	2130000	Q64436;Q91WH7	ATP4A_MOUSE	Q64436	Potassium-transporting ATPase alpha chain 1	Atp4a
1610000	1260000	1420000	362000	812000	792000	589000	1240000	716000	514000	1140000	1400000	1030000	1200000	2820000	1120000	1190000	1420000	1550000	Q91VR2;A2AKU9;Q8C2Q8;A2AKV0;A2AKV1;A2AKV2;A2AKV3	A2AKU9_MOUSE;Q8C2Q8_MOUSE	A2AKU9;Q8C2Q8	ATP synthase subunit gamma	Atp5c1
14000000	15800000	13600000	13500000	12200000	22200000	16500000	16300000	13800000	13600000	15300000	15300000	13400000	13400000	23800000	14400000	12500000	14100000	14000000	Q03265;D3Z6F5	ATPA_MOUSE	Q03265	ATP synthase subunit alpha, mitochondrial	Atp5f1a
23400000	18300000	18900000	10800000	13200000	19100000	12900000	21900000	13900000	10300000	16700000	21700000	13700000	16700000	40200000	17000000	17300000	21500000	24300000	P56480	ATPB_MOUSE	P56480	ATP synthase subunit beta, mitochondrial	Atp5f1b
50700	60200	82100	24400	60400	78700	91400	104000	72200	48000	142000	50500	59800	69800	117000	57900	55200	34700	64200	Q91VR2;A2AKU9;Q8C2Q8	ATPG_MOUSE	Q91VR2	ATP synthase subunit gamma, mitochondrial	Atp5f1c
1740000	1610000	1400000	786000	883000	1340000	1010000	1530000	1160000	659000	1300000	2150000	861000	1340000	2650000	1410000	1270000	1580000	1910000	Q9D3D9	ATPD_MOUSE	Q9D3D9	ATP synthase subunit delta, mitochondrial	Atp5f1d
1080000	1420000	1180000	1060000	1140000	1570000	1310000	1080000	1250000	1210000	1210000	1160000	1310000	1180000	1530000	1140000	964000	1130000	984000	P56382	ATP5E_MOUSE	P56382	ATP synthase subunit epsilon, mitochondrial	Atp5f1e
NaN	8370	5210	NaN	NaN	NaN	6660	NaN	NaN	NaN	NaN	13100	NaN	NaN	14400	NaN	NaN	NaN	NaN	P56383;P56384;Q9CR84;A0A087WQS5	AT5G1_MOUSE;AT5G2_MOUSE;AT5G3_MOUSE	P56383;P56384;Q9CR84	ATP synthase F(0) complex subunit C2, mitochondrial	Atp5mc1
2340000	3070000	2430000	2840000	2830000	3910000	2820000	2640000	2690000	3150000	2650000	2820000	2500000	2670000	2960000	2540000	2220000	3140000	2400000	Q06185;Q8BTB6	ATP5I_MOUSE	Q06185	ATP synthase subunit e, mitochondrial	Atp5me
36300000	15100000	22800000	12600000	21900000	25000000	14800000	29100000	21800000	14600000	21500000	23100000	26600000	25800000	52700000	18600000	32900000	36100000	29100000	P56135;F8WHP8	ATPK_MOUSE	P56135	ATP synthase subunit f, mitochondrial	Atp5mf
452000	262000	303000	177000	331000	510000	175000	234000	219000	591000	139000	262000	275000	266000	530000	182000	181000	366000	254000	Q9CPQ8	ATP5L_MOUSE	Q9CPQ8	ATP synthase subunit g, mitochondrial	Atp5mg
478000	251000	347000	191000	197000	283000	183000	488000	349000	280000	190000	486000	341000	366000	699000	270000	393000	434000	431000	Q78IK2	ATPMK_MOUSE	Q78IK2	ATP synthase membrane subunit K, mitochondrial	Atp5mk
1170000	1530000	1400000	1150000	1300000	1110000	1140000	1040000	1440000	785000	1500000	1130000	1100000	1750000	1850000	1240000	969000	1260000	1100000	Q9CQQ7	AT5F1_MOUSE	Q9CQQ7	ATP synthase F(0) complex subunit B1, mitochondrial	Atp5pb
5960000	6460000	6310000	3300000	5850000	6290000	4240000	6050000	5140000	3170000	5720000	6120000	5530000	6570000	9030000	5810000	5910000	7370000	6010000	Q9DCX2;B1ASE2	ATP5H_MOUSE	Q9DCX2	ATP synthase subunit d, mitochondrial	Atp5pd
NaN	28100	34300	54400	70800	59600	NaN	51700	NaN	43600	NaN	36600	NaN	NaN	NaN	NaN	NaN	NaN	NaN	P97450;E9QAD6	ATP5J_MOUSE	P97450	ATP synthase-coupling factor 6, mitochondrial	Atp5pf
2400000	2350000	2130000	1760000	1590000	2130000	2000000	2210000	1750000	1660000	2140000	2250000	1900000	2230000	3680000	1980000	1910000	2120000	1980000	Q9DB20;A0A338P7G3	ATPO_MOUSE	Q9DB20	ATP synthase subunit O, mitochondrial	Atp5po
NaN	NaN	13300	25600	NaN	13800	25000	12500	NaN	NaN	NaN	NaN	12300	20900	NaN	NaN	NaN	NaN	23900	Q9CYN9	RENR_MOUSE	Q9CYN9	Renin receptor	Atp6ap2
317000	325000	260000	284000	385000	300000	356000	320000	403000	256000	354000	308000	346000	377000	291000	339000	323000	294000	407000	Q9Z1G4;A2A599;K3W4T3;Q9Z1G4-2;Q9Z1G4-3	VPP1_MOUSE	Q9Z1G4;Q9Z1G4-2;Q9Z1G4-3	V-type proton ATPase 116 kDa subunit a 1	Atp6v0a1
69600	50800	62500	38100	46900	26500	NaN	52700	63000	22600	33600	71200	69700	44900	63500	46800	54500	39500	89700	P63082;E9Q9C5	VATL_MOUSE	P63082	V-type proton ATPase 16 kDa proteolipid subunit c	Atp6v0c
638000	826000	612000	701000	836000	744000	914000	689000	841000	894000	670000	680000	579000	757000	521000	760000	488000	544000	658000	P51863	VA0D1_MOUSE	P51863	V-type proton ATPase subunit d 1	Atp6v0d1
1930000	1570000	1650000	1530000	1910000	1450000	1650000	2120000	1780000	1180000	1760000	1820000	2000000	1830000	1970000	2060000	2310000	1770000	2150000	P50516;P50516-2	VATA_MOUSE	P50516	V-type proton ATPase catalytic subunit A	Atp6v1a
506000	300000	393000	210000	362000	276000	348000	409000	316000	157000	303000	434000	542000	234000	592000	512000	610000	493000	558000	P62814;Q91YH6	VATB1_MOUSE;VATB2_MOUSE	P62814;Q91YH6	V-type proton ATPase subunit B, brain isoform	Atp6v1b1
958000	1030000	926000	1230000	1220000	1330000	1350000	1380000	1380000	1240000	1170000	1060000	1190000	1070000	1080000	1280000	1180000	1250000	1260000	P62814	VATB2_MOUSE	P62814	V-type proton ATPase subunit B, brain isoform	Atp6v1b2
680000	677000	626000	687000	777000	615000	738000	695000	830000	664000	878000	650000	568000	667000	583000	954000	633000	777000	710000	Q9Z1G3;A0A2I3BPD0;A0A2I3BQD9	VATC1_MOUSE	Q9Z1G3	V-type proton ATPase subunit C 1	Atp6v1c1
127000	147000	203000	261000	184000	181000	211000	250000	234000	173000	180000	190000	157000	196000	215000	197000	149000	179000	259000	P57746	VATD_MOUSE	P57746	V-type proton ATPase subunit D	Atp6v1d
1930000	1710000	1730000	1720000	1770000	1620000	1890000	1780000	2060000	2000000	1990000	1810000	1760000	1800000	1860000	2100000	2110000	2020000	2330000	P50518	VATE1_MOUSE	P50518	V-type proton ATPase subunit E 1	Atp6v1e1
461000	355000	275000	288000	344000	171000	334000	345000	330000	320000	303000	327000	360000	360000	260000	398000	454000	329000	384000	Q9D1K2;A0A0N4SVE1;F7B2B4	VATF_MOUSE	Q9D1K2	V-type proton ATPase subunit F	Atp6v1f
2020000	1960000	1840000	2580000	2360000	1910000	2350000	2380000	2510000	2470000	2150000	2110000	2270000	2130000	2250000	2460000	2100000	2290000	1780000	Q9CR51	VATG1_MOUSE	Q9CR51	V-type proton ATPase subunit G 1	Atp6v1g1
452000	495000	523000	830000	667000	639000	714000	612000	823000	868000	607000	537000	573000	601000	579000	694000	743000	856000	589000	Q9WTT4;B0V2H4;G5E923	VATG2_MOUSE	Q9WTT4	V-type proton ATPase subunit G 2	Atp6v1g2
300000	316000	285000	354000	322000	369000	351000	360000	408000	344000	361000	323000	339000	320000	353000	390000	393000	385000	358000	Q8BVE3;A0A0A6YWP6;A0A0A6YX18	VATH_MOUSE	Q8BVE3	V-type proton ATPase subunit H	Atp6v1h
148000	195000	145000	168000	165000	109000	168000	155000	137000	156000	152000	179000	161000	142000	99600	139000	120000	174000	121000	A0A0J9YV34;A0A0M3HEP7;P70704-2;Q3U9N5	AT8A1_MOUSE	P70704-2	Isoform 2 of Phospholipid-transporting ATPase IA	Atp8a1
75100	77400	83400	92200	106000	120000	136000	108000	116000	111000	92600	85000	93500	81900	37500	94700	68800	92800	82500	O70228;A2AQC3;Q8C288;Q8C4G3	ATP9A_MOUSE	O70228	Probable phospholipid-transporting ATPase IIA	Atp9a
32200	23600	26200	63700	59300	44600	64500	37600	38500	NaN	38500	33900	37100	51300	38400	42400	33500	51900	17500	Q811I0;H3BJP9;H3BLL2;V9GX21	ATPF1_MOUSE	Q811I0	ATP synthase mitochondrial F1 complex assembly factor 1	Atpaf1
2740000	2720000	3140000	3610000	2720000	2120000	2960000	2820000	3690000	3390000	2480000	2580000	2040000	2230000	2060000	2760000	2390000	2570000	2920000	O35143;E9PV44	E9PV44_MOUSE	E9PV44	ATP synthase F1 subunit epsilon	Atpif1
NaN	25800	11500	44200	24100	16200	NaN	24900	8160	41300	16200	29300	20700	25400	NaN	16300	29500	12900	9660	Q6PGD0;F6RYG0;G3UXG8	ARAID_MOUSE	Q6PGD0	All-trans retinoic acid-induced differentiation factor	Atraid
28400	31900	44200	28000	52900	31100	39300	35500	16500	54800	50000	21600	21700	20800	NaN	13700	9650	38300	23100	Q61687	ATRX_MOUSE	Q61687	Transcriptional regulator ATRX	Atrx
12000	NaN	NaN	14200	12000	NaN	NaN	9230	14100	NaN	NaN	NaN	NaN	9990	NaN	13800	13100	NaN	5300	P54254;J3QPR1	ATX1_MOUSE	P54254	Ataxin-1	Atxn1
400000	434000	440000	571000	523000	485000	436000	322000	461000	439000	395000	347000	431000	509000	292000	371000	410000	467000	425000	P28658	ATX10_MOUSE	P28658	Ataxin-10	Atxn10
424000	548000	542000	475000	444000	369000	377000	347000	468000	375000	389000	460000	323000	576000	461000	465000	363000	468000	457000	O70305;O70305-2;E9QM77;F6U2C2;F6V8M6;F7B6X4	ATX2_MOUSE	O70305;O70305-2	Ataxin-2	Atxn2
1120000	937000	1070000	664000	820000	867000	816000	763000	735000	620000	739000	927000	734000	979000	634000	760000	780000	767000	676000	Q7TQH0;A0A0U1RPL0;E9Q5Q0;Q3TGG2;Q7TQH0-2;Q7TQH0-3	ATX2L_MOUSE	Q7TQH0-2;Q7TQH0-3	Isoform 2 of Ataxin-2-like protein	Atxn2l
21500	37500	34400	29100	25700	79400	24300	16000	28400	13600	20900	17200	20100	29900	9010	12200	21900	NaN	17100	Q9CVD2;E9Q717;F6T5L3;F6TRN1	ATX3_MOUSE	Q9CVD2	Ataxin-3	Atxn3
136000	56700	148000	113000	54000	36600	72700	35300	53400	28100	61500	29300	97600	128000	76900	72400	101000	92100	105000	Q3UD01	A7L3B_MOUSE	Q3UD01	Ataxin-7-like protein 3B	Atxn7l3b
225000	236000	192000	219000	205000	185000	193000	244000	219000	170000	292000	207000	207000	181000	359000	243000	281000	305000	282000	Q9JLZ3;Q9JLZ3-3;A0A0R4J023;A0A0R4J1L8;F6R307;F6RT60	AUHM_MOUSE	Q9JLZ3	Methylglutaconyl-CoA hydratase, mitochondrial	Auh
29000	NaN	38300	36800	42300	61100	26900	14200	20400	NaN	24200	55200	NaN	NaN	69400	33400	14300	NaN	NaN	P70295;Q3U3K9;A0A0N4SVA6	AUP1_MOUSE	P70295	Lipid droplet-regulating VLDL assembly factor AUP1	Aup1
NaN	20800	NaN	16500	40500	NaN	17300	13900	25100	20200	13000	32400	7930	19300	24600	19600	29200	42100	19400	Q9D9K3;A2AGL5	AVEN_MOUSE	Q9D9K3	Cell death regulator Aven	Aven
1010000	1010000	835000	1110000	1060000	1270000	1340000	1550000	1390000	1350000	1190000	1090000	1070000	1020000	972000	1350000	1160000	1380000	1310000	O88398	AVIL_MOUSE	O88398	Advillin	Avil
66200	78000	88200	105000	65600	98000	77900	82700	84700	106000	74000	85800	55600	49100	56000	42000	75500	80500	89200	Q80U56	AVL9_MOUSE	Q80U56	Late secretory pathway protein AVL9 homolog	Avl9
45900	11800	38500	NaN	14600	NaN	NaN	35300	11000	NaN	28100	27300	16700	32400	73900	24300	66800	26900	46100	Q8BGF0	Q8BGF0_MOUSE	Q8BGF0	Expressed sequence AW551984	AW551984
NaN	NaN	NaN	71100	69700	NaN	NaN	35800	61500	80300	NaN	NaN	35900	NaN	NaN	45500	81000	76900	NaN	Q00993;Q6PE80	UFO_MOUSE	Q00993	Tyrosine-protein kinase receptor UFO	Axl
410000	632000	607000	1140000	530000	312000	410000	537000	683000	516000	632000	482000	569000	851000	419000	710000	781000	401000	696000	Q64726	ZA2G_MOUSE	Q64726	Zinc-alpha-2-glycoprotein	Azgp1
1020000	1080000	1070000	944000	1130000	915000	1010000	1060000	1150000	925000	1420000	1220000	1230000	1280000	1010000	973000	1180000	945000	974000	P01887	B2MG_MOUSE	P01887	Beta-2-microglobulin	B2m
48400	111000	81700	130000	93300	117000	160000	90400	118000	143000	91000	79500	110000	68700	26400	87500	82200	62600	24200	P15535;P15535-2	B4GT1_MOUSE	P15535;P15535-2	Beta-1,4-galactosyltransferase 1	B4galt1
82400	67700	78700	69100	77100	89000	77400	49700	66600	131000	80100	90700	70000	90100	91800	88300	87800	88700	89400	Q3UI43	BABA1_MOUSE	Q3UI43	BRISC and BRCA1-A complex member 1	Babam1
172000	128000	164000	144000	156000	94900	100000	69600	149000	119000	200000	76600	89800	248000	150000	223000	189000	98600	111000	Q8K3W0;A0A0J9YV56;D3Z7P0;E9Q0U3;E9Q8Q1	BABA2_MOUSE	Q8K3W0	BRISC and BRCA1-A complex member 2	Babam2
NaN	NaN	NaN	12400	NaN	9210	NaN	NaN	NaN	NaN	NaN	9900	NaN	NaN	6730	NaN	12400	24000	17900	Q61337;Q3U9H3	BAD_MOUSE	Q61337	Bcl2-associated agonist of cell death	Bad
203000	167000	208000	46100	112000	140000	83500	175000	71400	109000	140000	186000	158000	143000	204000	145000	152000	134000	125000	Q60739;F6TCF9;Q60739-2	BAG1_MOUSE	Q60739;Q60739-2	BAG family molecular chaperone regulator 1	Bag1
1680000	1760000	1450000	1910000	2020000	1840000	1510000	1670000	2100000	1860000	1870000	1620000	1900000	1830000	2200000	2430000	2310000	2650000	2220000	Q9JLV1	BAG3_MOUSE	Q9JLV1	BAG family molecular chaperone regulator 3	Bag3
13500	NaN	8830	NaN	NaN	NaN	NaN	NaN	NaN	NaN	NaN	NaN	NaN	25800	24900	8970	NaN	11500	NaN	Q8CI61	BAG4_MOUSE	Q8CI61	BAG family molecular chaperone regulator 4	Bag4
612000	692000	716000	935000	896000	710000	814000	848000	847000	751000	743000	723000	717000	851000	599000	660000	749000	773000	747000	Q8CI32	BAG5_MOUSE	Q8CI32	BAG family molecular chaperone regulator 5	Bag5
765000	854000	878000	1050000	676000	778000	613000	501000	818000	862000	656000	664000	537000	928000	576000	739000	788000	828000	693000	Q9Z1R2;Q3UF95;A0A1B0GX81;G3UYQ2;G3UZT6;S4R224	BAG6_MOUSE	Q9Z1R2	Large proline-rich protein BAG6	Bag6
393000	425000	385000	505000	496000	440000	552000	445000	556000	537000	424000	531000	426000	498000	312000	370000	387000	365000	405000	Q8BKX1;B1AZ46;Q8BKX1-2;Q8BKX1-3;Q8BKX1-4	BAIP2_MOUSE	Q8BKX1;Q8BKX1-2;Q8BKX1-3	Brain-specific angiogenesis inhibitor 1-associated protein 2	Baiap2
NaN	NaN	NaN	83000	NaN	NaN	NaN	NaN	78000	19500	62400	NaN	35800	NaN	NaN	52000	57300	112000	60800	Q9DBJ3	BI2L1_MOUSE	Q9DBJ3	Brain-specific angiogenesis inhibitor 1-associated protein 2-like protein 1	Baiap2l1
820000	595000	836000	452000	651000	873000	609000	526000	674000	524000	587000	713000	727000	657000	754000	563000	641000	684000	700000	O54962	BAF_MOUSE	O54962	Barrier-to-autointegration factor	Banf1
84700	NaN	NaN	58200	NaN	NaN	78400	NaN	NaN	NaN	NaN	NaN	83200	NaN	NaN	NaN	67100	52600	88600	Q8VBU8;Q8VBU8-2;Q8VBU8-3;Q8VBU8-4;G3UWM0;G3UWN8;G3UYF0	BANP_MOUSE	Q8VBU8;Q8VBU8-2;Q8VBU8-3;Q8VBU8-4	Protein BANP	Banp
272000	298000	359000	317000	221000	123000	297000	318000	327000	NaN	313000	353000	329000	356000	332000	269000	252000	316000	246000	Q9DCT6;Q9DCT6-2;Q9DCT6-3;Q9DCT6-4;A2CF80;A2CF83;D3Z687;F6S0D5;F6XN97;H3BJI0	BAP18_MOUSE	Q9DCT6;Q9DCT6-2	Chromatin complexes subunit BAP18	Bap18
3040000	2900000	2680000	4220000	3500000	3950000	4030000	3630000	4850000	6020000	2500000	2730000	2800000	3010000	1820000	2690000	2790000	3560000	3440000	Q91XV3	BASP1_MOUSE	Q91XV3	Brain acid soluble protein 1	Basp1
657000	793000	866000	870000	830000	773000	873000	471000	1120000	813000	560000	805000	729000	942000	368000	658000	701000	662000	570000	Q07813;A0A1B0GSH8;A0A1B0GT81;A0A1B0GTA4;A0A1B0GS13	BAX_MOUSE	Q07813	Apoptosis regulator BAX	Bax
648000	706000	644000	795000	1090000	697000	757000	722000	853000	825000	994000	746000	965000	700000	1040000	1130000	1160000	1130000	1460000	Q9R069	BCAM_MOUSE	Q9R069	Basal cell adhesion molecule	Bcam
110000	99100	113000	151000	131000	123000	93600	102000	127000	114000	101000	57900	106000	113000	89000	107000	97800	105000	84100	Q61334	BAP29_MOUSE	Q61334	B-cell receptor-associated protein 29	Bcap29
519000	560000	597000	762000	595000	657000	577000	542000	647000	560000	531000	517000	540000	544000	413000	495000	492000	448000	400000	Q61335	BAP31_MOUSE	Q61335	B-cell receptor-associated protein 31	Bcap31
26700	50600	NaN	53900	NaN	32200	25800	56600	72600	71200	NaN	63400	59700	NaN	57000	NaN	NaN	127000	114000	A2AVX1;E9Q8Q5	A2AVX1_MOUSE;E9Q8Q5_MOUSE	A2AVX1;E9Q8Q5	Brain enriched myelin associated protein 1	Bcas1
176000	137000	171000	63500	65800	66700	136000	185000	109000	123000	115000	168000	173000	122000	148000	96900	110000	137000	157000	Q9D287	SPF27_MOUSE	Q9D287	Pre-mRNA-splicing factor SPF27	Bcas2
1030000	1290000	1110000	1140000	1030000	604000	930000	848000	1020000	700000	772000	767000	1070000	1160000	812000	1230000	1050000	464000	1040000	Q8CCN5;B1AR74;Q8CCN5-2;F7C0F2;Q0VF62	BCAS3_MOUSE	Q8CCN5	BCAS3 microtubule associated cell migration factor	Bcas3
104000	121000	82700	212000	155000	79800	109000	105000	107000	132000	174000	138000	150000	132000	132000	180000	183000	173000	190000	P24288;E9Q4K3;Q8CBC8	BCAT1_MOUSE	P24288	Branched-chain-amino-acid aminotransferase, cytosolic	Bcat1
167000	233000	235000	197000	226000	388000	248000	192000	234000	225000	252000	299000	210000	331000	284000	232000	235000	201000	213000	O35855;A0A1B0GX27;O88374	BCAT2_MOUSE	O35855	Branched-chain-amino-acid aminotransferase, mitochondrial	Bcat2
59400	71700	66700	26900	32500	24000	57700	36800	47200	25600	74000	66100	45000	66600	77300	59500	50500	86200	81100	P50136;Q3U3J1	ODBA_MOUSE	P50136	2-oxoisovalerate dehydrogenase subunit alpha, mitochondrial	Bckdha
78000	39200	18300	26600	NaN	103000	NaN	73200	53000	108000	92000	46500	400000	19200	96600	46500	4210	37500	65200	Q6P3A8;Q6P3A8-2	ODBB_MOUSE	Q6P3A8;Q6P3A8-2	2-oxoisovalerate dehydrogenase subunit beta, mitochondrial	Bckdhb
45800	87400	112000	131000	62500	82800	86200	40200	66900	115000	87800	89500	59700	103000	119000	77500	52100	55600	71400	O55028;A0A0U1RNL7;A0A0U1RPT4;A0A0U1RQ97;D3Z7R0	BCKD_MOUSE	O55028	[3-methyl-2-oxobutanoate dehydrogenase [lipoamide]] kinase, mitochondrial	Bckdk
281000	453000	307000	520000	615000	379000	461000	405000	504000	421000	589000	397000	420000	413000	763000	620000	486000	575000	363000	Q64373;A2AHX9;Q9QWX2;Q64373-2;Q64373-3;Q64373-4;A2AHX7;A2AHX8	B2CL1_MOUSE	Q64373;Q64373-2;Q64373-3;Q64373-4	Bcl-2-like protein 1	Bcl2l1
62400	51700	36700	31800	34100	71000	53800	69300	51400	42100	82800	87900	51100	79100	101000	61700	40700	45900	76400	P59017;A0A0N4SW24;A0A0N4SW63	B2L13_MOUSE	P59017	Bcl-2-like protein 13	Bcl2l13
NaN	34500	15100	36200	NaN	NaN	59100	NaN	NaN	27300	38200	NaN	NaN	50800	NaN	NaN	NaN	36100	NaN	P70345;D3Z5F7;P70345-2;A0A2I3BR11	B2CL2_MOUSE	P70345;P70345-2	Bcl-2-like protein 2	Bcl2l2
78200	91800	33700	54100	51600	81600	88600	51300	70700	48500	49400	73500	68400	66300	84000	49100	33800	37700	31500	Q921K9;Q9CXE2;A0A0J9YV82;D3YYL1;Q921K9-2;Q9CXE2-2	BCL7A_MOUSE;BCL7B_MOUSE	Q921K9;Q9CXE2	B-cell CLL/lymphoma 7 protein family member B	Bcl7a
105000	151000	146000	165000	152000	147000	158000	NaN	191000	151000	89300	102000	NaN	138000	57900	129000	122000	132000	117000	Q921K9;D3YYL1	BCL7B_MOUSE	Q921K9	B-cell CLL/lymphoma 7 protein family member B	Bcl7b
37000	44500	30000	33700	38100	33600	66200	37800	36800	48700	42000	34000	147000	NaN	NaN	39100	73400	36600	27900	O08664;A0A0U1RNU6;A0A0U1RNX8;D3Z3W8	BCL7C_MOUSE	O08664	B-cell CLL/lymphoma 7 protein family member C	Bcl7c
103000	137000	129000	NaN	132000	139000	174000	109000	192000	203000	90500	146000	99500	116000	NaN	67000	NaN	NaN	NaN	Q569Z6;Q8K019;Q8K019-2;F6YH92	BCLF1_MOUSE;TR150_MOUSE	Q569Z6;Q8K019;Q8K019-2	Thyroid hormone receptor-associated protein 3	Bclaf1
26900	NaN	28400	52300	19000	26900	48200	33000	55600	30600	32200	29500	40100	32200	28300	37500	42500	51500	43500	Q6PAJ1	BCR_MOUSE	Q6PAJ1	Breakpoint cluster region protein	Bcr
1180000	803000	832000	514000	646000	527000	591000	1080000	594000	396000	757000	1020000	633000	694000	976000	647000	929000	917000	883000	Q80XN0	BDH_MOUSE	Q80XN0	D-beta-hydroxybutyrate dehydrogenase, mitochondrial	Bdh1
NaN	NaN	21100	11200	42500	NaN	16900	30700	6400	10000	20900	19800	14200	16100	19900	22900	25900	7120	18500	Q8JZV9;G3UWD3	DHRS6_MOUSE	Q8JZV9	Dehydrogenase/reductase SDR family member 6	Bdh2
59300	46500	93600	68800	46700	85800	59000	47200	62200	60700	59100	65600	85500	70800	34700	60700	20500	107000	44100	O88597;E9PYD6;F7CVL9	BECN1_MOUSE	O88597	Beclin-1	Becn1
22300	NaN	26700	NaN	NaN	NaN	20500	37000	NaN	NaN	NaN	16300	NaN	NaN	16700	11700	23000	NaN	NaN	O35623	BET1_MOUSE	O35623	BET1 homolog	Bet1
100000	104000	205000	106000	134000	53100	96700	56200	128000	61200	144000	87400	97400	149000	38200	70300	58100	81100	117000	O35153;A0A1B0GR52;A0A1B0GR53;A0A1B0GS34;A0A1B0GSF3;A0A1B0GT05	BET1L_MOUSE	O35153	BET1-like protein	Bet1l
3710000	3210000	3130000	564000	2290000	973000	1490000	2950000	1200000	755000	2670000	4040000	3470000	1570000	2690000	738000	1700000	1400000	914000	P28653	PGS1_MOUSE	P28653	Biglycan	Bgn
128000	73100	83300	NaN	NaN	50400	NaN	124000	231000	44100	99600	58500	154000	40100	52000	NaN	144000	25200	91300	O35490	BHMT1_MOUSE	O35490	Betaine--homocysteine S-methyltransferase 1	Bhmt
38400	60000	49200	56000	71900	NaN	66100	49800	40600	90600	47800	45700	69200	51200	17600	NaN	30900	24900	30700	Q99MQ1;G3X8S6;Q99MQ1-2	BICC1_MOUSE	Q99MQ1;Q99MQ1-2	Protein bicaudal C homolog 1	Bicc1
286000	272000	260000	317000	352000	104000	203000	259000	237000	112000	351000	312000	275000	251000	287000	271000	334000	360000	404000	Q8BR07;B2KG46;Q8BR07-2;Q8BR07-4;G3UXK5;Q8BR07-3	BICD1_MOUSE	Q8BR07;Q8BR07-3;Q8BR07-4	Protein bicaudal D homolog 1	Bicd1
178000	184000	218000	171000	192000	142000	206000	121000	202000	135000	186000	167000	176000	191000	157000	187000	176000	132000	183000	Q921C5;D3Z390;Q921C5-2;Q921C5-3	BICD2_MOUSE	Q921C5;Q921C5-2	Protein bicaudal D homolog 2	Bicd2
237000	253000	200000	279000	270000	332000	326000	233000	260000	423000	252000	307000	238000	292000	251000	337000	242000	359000	268000	O08539;Q6P1B9	BIN1_MOUSE	O08539	Myc box-dependent-interacting protein 1	Bin1
183000	213000	149000	167000	187000	215000	224000	189000	191000	154000	212000	181000	186000	194000	155000	177000	163000	169000	147000	O88738;O88738-2;O88738-3;S4R1L5;S4R2P8	BIRC6_MOUSE	O88738	Baculoviral IAP repeat-containing protein 6	Birc6
187000	146000	167000	166000	89100	190000	170000	198000	214000	244000	139000	132000	135000	NaN	151000	103000	131000	155000	243000	Q8VD62	CK068_MOUSE	Q8VD62	UPF0696 protein C11orf68 homolog	Bles03
2100000	1880000	1770000	1570000	1740000	1630000	1830000	1820000	1750000	1500000	1810000	1800000	1670000	1950000	1820000	1670000	1680000	1360000	1450000	Q8R016	BLMH_MOUSE	Q8R016	Bleomycin hydrolase	Blmh
53500	21100	35400	NaN	16900	NaN	NaN	39900	NaN	NaN	NaN	44000	29600	NaN	74400	32000	46100	36400	55100	O55102;D3YVM8;D3Z4L7	BL1S1_MOUSE	O55102	Biogenesis of lysosome-related organelles complex 1 subunit 1	Bloc1s1
NaN	19300	NaN	NaN	10800	NaN	NaN	NaN	21000	NaN	NaN	NaN	NaN	NaN	NaN	15200	13500	NaN	NaN	Q8R015	BL1S5_MOUSE	Q8R015	Biogenesis of lysosome-related organelles complex 1 subunit 5	Bloc1s5
48500	47200	52200	84000	NaN	67000	58700	78900	54400	58500	54500	77500	72000	65500	35900	41600	40000	59100	38700	A2RSJ4;Q8C318	BLT3B_MOUSE	A2RSJ4	Bridge-like lipid transfer protein family member 3B	Bltp3b
740000	714000	686000	715000	668000	589000	717000	672000	617000	621000	856000	690000	669000	525000	733000	778000	658000	654000	680000	Q9CY64	BIEA_MOUSE	Q9CY64	Biliverdin reductase A	Blvra
898000	461000	675000	242000	386000	292000	386000	862000	381000	166000	660000	843000	386000	481000	714000	462000	872000	635000	966000	Q923D2;E9PZC3;E9PZC4	BLVRB_MOUSE	Q923D2	Flavin reductase (NADPH)	Blvrb
39300	NaN	22400	51100	64400	44400	48900	27600	31800	54300	20500	38200	64300	54500	47600	37000	36500	41400	NaN	Q91Z96	BMP2K_MOUSE	Q91Z96	BMP-2-inducible protein kinase	Bmp2k
31900	34500	36200	46700	36300	24400	45400	38400	44400	48500	37000	22800	43900	37600	22900	35400	43600	48200	38800	O35607	BMPR2_MOUSE	O35607	Bone morphogenetic protein receptor type-2	Bmpr2
70000	112000	100000	80900	85000	68500	78500	62500	100000	53400	64300	63900	89000	133000	36400	77600	72100	49400	72700	Q6QD59;B8JJI4	SEC20_MOUSE	Q6QD59	Vesicle transport protein SEC20	Bnip1
76200	84800	61100	70900	78100	63800	60000	63900	60900	84400	35200	58300	48800	54500	37500	48600	46800	66000	51800	E9Q6J5;E9Q6J5-2;E9Q6J5-3	BD1L1_MOUSE	E9Q6J5;E9Q6J5-2;E9Q6J5-3	Biorientation of chromosomes in cell division protein 1-like 1	Bod1l
123000	185000	145000	212000	159000	164000	163000	107000	170000	169000	163000	196000	139000	178000	171000	206000	205000	209000	143000	Q9D8S9	BOLA1_MOUSE	Q9D8S9	BolA-like protein 1	Bola1
532000	630000	598000	630000	608000	540000	538000	470000	537000	518000	679000	600000	586000	604000	525000	616000	508000	509000	464000	Q8BGS2;Q8BGS2-2	BOLA2_MOUSE	Q8BGS2	BolA-like protein 2	Bola2
477000	492000	492000	425000	602000	309000	562000	512000	530000	537000	386000	614000	503000	493000	419000	552000	623000	568000	687000	Q9D920;E9Q2W8	BORC5_MOUSE	Q9D920	BLOC-1-related complex subunit 5	Borcs5
130000	154000	140000	182000	173000	155000	120000	141000	195000	138000	147000	156000	142000	120000	96300	120000	133000	158000	160000	Q9CRC6	BORC7_MOUSE	Q9CRC6	BLOC-1-related complex subunit 7	Borcs7
29800	12000	20200	NaN	31700	NaN	NaN	16900	NaN	NaN	25700	NaN	13200	NaN	NaN	29900	33800	29000	28400	Q9D6Y4;D3Z373	BORC8_MOUSE	Q9D6Y4	BLOC-1-related complex subunit 8	Borcs8
220000	136000	176000	170000	129000	192000	105000	163000	127000	148000	162000	168000	149000	143000	272000	215000	234000	208000	282000	Q8R164	BPHL_MOUSE	Q8R164	Valacyclovir hydrolase	Bphl
27700	51700	44000	39500	42700	56700	49200	60800	25500	49600	44500	66000	45900	40500	58800	53600	65300	36400	65500	A0A1B0GRV0	A0A1B0GRV0_MOUSE	A0A1B0GRV0	3'(2'), 5'-bisphosphate nucleotidase 1	Bpnt1
224000	175000	149000	93500	109000	80000	108000	176000	126000	77200	148000	250000	159000	161000	256000	93900	157000	198000	159000	Q80V26	IMPA3_MOUSE	Q80V26	Golgi-resident adenosine 3',5'-bisphosphate 3'-phosphatase	Bpnt2
51300	31800	33500	41400	72000	NaN	NaN	48700	24900	NaN	NaN	NaN	NaN	58500	NaN	NaN	68700	96800	60300	P28028-1	BRAF_MOUSE	P28028-1	Isoform 1 of Serine/threonine-protein kinase B-raf	Braf
63100	58100	52100	90600	68400	91900	69700	72200	61500	98100	67700	61900	62700	81300	49300	58300	63100	78900	71600	Q99MP8;Q99MP8-2;D6RG84	BRAP_MOUSE	Q99MP8;Q99MP8-2	BRCA1-associated protein	Brap
571000	567000	615000	449000	531000	NaN	NaN	NaN	336000	108000	NaN	74500	69700	NaN	550000	434000	480000	139000	449000	Q7JJ13;Q7JJ13-2;I7HPW1	BRD2_MOUSE	Q7JJ13;Q7JJ13-2	Bromodomain-containing protein 2	Brd2
71700	88800	77800	28700	52400	58400	63900	66200	46300	68800	64900	47100	55900	80100	58200	41400	71400	58100	68800	Q8K2F0;Q8K2F0-2	BRD3_MOUSE	Q8K2F0	Bromodomain-containing protein 3	Brd3
101000	59400	144000	NaN	117000	147000	196000	149000	186000	200000	127000	171000	181000	154000	93800	65500	52700	80200	NaN	Q9ESU6;Q3UH70	BRD4_MOUSE	Q9ESU6	Bromodomain-containing protein 4	Brd4
176000	125000	177000	35700	136000	57700	64000	131000	129000	NaN	125000	142000	127000	251000	157000	203000	209000	159000	169000	Q91VR8	BRK1_MOUSE	Q91VR8	Protein BRICK1	Brk1
59700	84300	89800	29800	50500	82900	40700	NaN	27900	90000	71600	73500	85400	43400	78100	50900	71900	NaN	NaN	Q3U1T3;Q3U1T3-2	BRM1L_MOUSE	Q3U1T3	Breast cancer metastasis-suppressor 1-like protein	Brms1l
693000	721000	717000	936000	807000	686000	721000	738000	896000	460000	784000	714000	750000	870000	633000	858000	856000	711000	747000	Q8K2Q7	BROX_MOUSE	Q8K2Q7	BRO1 domain-containing protein BROX	Brox
67100	NaN	NaN	NaN	96600	87400	NaN	NaN	NaN	220000	75900	NaN	133000	105000	41000	NaN	83700	NaN	NaN	B2KF05;A0A3B2W3T2;A0A3B2WD39;A0A6E0G4U3	BRPF3_MOUSE	B2KF05	Bromodomain and PHD finger-containing protein 3	Brpf3
25300	NaN	23800	22900	45800	47600	10400	29300	50000	41100	36200	NaN	29500	42900	8040	18000	37100	39800	NaN	Q5RJI5;D3Z5P0	BRSK1_MOUSE	Q5RJI5	Serine/threonine-protein kinase BRSK1	Brsk1
26900	NaN	22300	20100	96500	86200	51700	86900	78000	97900	74900	47400	59400	64700	37000	80000	NaN	77500	39900	Q69Z98;G3UZ19;Q69Z98-2;Q69Z98-3;Q69Z98-4;G3UWV4;G3UXM5;G3UYN4	BRSK2_MOUSE	Q69Z98;Q69Z98-2;Q69Z98-3;Q69Z98-4	Serine/threonine-protein kinase BRSK2	Brsk2
2980000	3230000	3030000	4260000	3800000	2700000	4130000	3480000	3780000	3910000	3810000	2820000	3350000	3380000	3290000	3640000	3380000	3030000	3140000	P18572;P18572-2;K3W4Q8;J3QP71	BASI_MOUSE	P18572;P18572-2	Basigin	Bsg
43000	22800	77200	39200	60900	44800	86900	69300	88700	59400	84400	92500	75100	81500	49500	69700	51100	89500	58700	Q8R2Q8	BST2_MOUSE	Q8R2Q8	Bone marrow stromal antigen 2	Bst2
45500	73900	54500	57600	64200	55000	40200	NaN	NaN	31900	52600	35200	NaN	67000	38200	75400	51300	39700	32900	E9QAE3	E9QAE3_MOUSE	E9QAE3	B-TFIID TATA-box binding protein associated factor 1	Btaf1
137000	139000	139000	184000	140000	92800	82100	128000	101000	126000	128000	68200	94100	83300	103000	96400	124000	111000	78900	Q8CIF4;A0A0R4J131	BTD_MOUSE	Q8CIF4	Biotinidase	Btd
662000	796000	622000	445000	477000	709000	624000	638000	564000	475000	593000	717000	534000	674000	445000	460000	436000	450000	373000	Q64152;Q64152-2	BTF3_MOUSE	Q64152-2	Isoform 2 of Transcription factor BTF3	Btf3
401000	398000	346000	293000	369000	383000	345000	400000	415000	315000	368000	353000	287000	393000	322000	330000	291000	349000	348000	Q9CQH7	BT3L4_MOUSE	Q9CQH7	Transcription factor BTF3 homolog 4	Btf3l4
751000	567000	701000	294000	509000	542000	525000	694000	545000	389000	511000	664000	555000	643000	538000	435000	651000	621000	591000	Q9WVA3;A0A140LHA2;A0A140LI47;A0A140LJ21	BUB3_MOUSE	Q9WVA3	Mitotic checkpoint protein BUB3	Bub3
194000	155000	211000	92000	179000	125000	99100	124000	114000	140000	137000	151000	204000	168000	143000	150000	171000	160000	135000	Q6PGH1	BUD31_MOUSE	Q6PGH1	Protein BUD31 homolog	Bud31
286000	271000	305000	210000	246000	138000	238000	277000	210000	147000	279000	261000	266000	263000	220000	227000	252000	216000	234000	Q9CQC6;A0A087WPF9;A0A087WQS2	5MP2_MOUSE	Q9CQC6	eIF5-mimic protein 2	Bzw1
172000	143000	114000	87400	127000	87900	129000	130000	86700	35600	123000	94300	121000	128000	124000	98300	122000	89300	107000	Q91VK1;A0A1Y7VKZ4	5MP1_MOUSE	Q91VK1	eIF5-mimic protein 1	Bzw2
265000	110000	120000	50700	35200	NaN	90300	174000	52800	85400	180000	256000	190000	74400	264000	175000	287000	138000	306000	P98086	C1QA_MOUSE	P98086	Complement C1q subcomponent subunit A	C1qa
186000	149000	164000	105000	91000	159000	226000	256000	157000	157000	119000	225000	210000	80600	123000	175000	218000	120000	241000	P14106	C1QB_MOUSE	P14106	Complement C1q subcomponent subunit B	C1qb
678000	903000	764000	692000	768000	1160000	924000	726000	852000	846000	800000	705000	754000	741000	783000	810000	588000	813000	664000	O35658;Q8R5L1	C1QBP_MOUSE	O35658	Complement component 1 Q subcomponent-binding protein, mitochondrial	C1qbp
52500	64100	102000	58200	29900	79200	95600	89500	85200	98700	58400	73100	98600	NaN	69700	73600	80700	45400	83700	Q02105	C1QC_MOUSE	Q02105	Complement C1q subcomponent subunit C	C1qc
40400	62800	39100	30400	NaN	NaN	11200	29100	5000	NaN	NaN	13600	22700	30000	21800	NaN	NaN	NaN	NaN	Q9ES30;D3YZ61	C1QT3_MOUSE	Q9ES30	Complement C1q tumor necrosis factor-related protein 3	C1qtnf3
17700	20400	16900	NaN	NaN	NaN	31600	24200	NaN	9930	21800	19700	67700	NaN	20400	17900	NaN	NaN	15800	Q8CG16;Q8CFG9	C1RA_MOUSE;C1RB_MOUSE	Q8CFG9;Q8CG16	Complement C1r-B subcomponent	C1ra
66300	59000	93400	55200	NaN	NaN	48200	71600	54500	52500	71000	64500	85300	44900	45500	23800	43700	52700	58300	Q8CFG8;Q8CG14;A0A1W2P7F1;E9Q6C2	CS1A_MOUSE;CS1B_MOUSE	Q8CFG8;Q8CG14	Complement C1s-1 subcomponent	C1s1
91900	115000	164000	124000	78500	155000	189000	212000	156000	93000	160000	143000	189000	122000	95900	91500	95900	76000	123000	P21180;B8JJN0;B8JJN2;B8JJM9;F6VQX8;F6ZCY7;P21180-2	CO2_MOUSE	P21180	Complement C2	C2
34500	7700	51600	49800	41800	NaN	32300	45000	57800	40300	43000	25400	56000	43800	47800	48000	53000	28000	46600	Q80X80;Q8CAA2;Q8CFV7	C2C2L_MOUSE	Q80X80	Phospholipid transfer protein C2CD2L	C2cd2l
NaN	31900	29700	NaN	33800	21100	NaN	16300	45600	18500	20000	NaN	6030	28600	NaN	12600	19600	12800	NaN	Q7TPS5;A0A0N4SW93;Q7TPS5-2;Q7TPS5-3;E9Q026	C2CD5_MOUSE	Q7TPS5;Q7TPS5-3	C2 domain-containing protein 5	C2cd5
5530000	5200000	5030000	4750000	4530000	3560000	5780000	6160000	5450000	4550000	5100000	6260000	6090000	5490000	5580000	3880000	4740000	3400000	4380000	P01027;P01027-2	CO3_MOUSE	P01027	Complement C3	C3
163000	151000	84300	178000	186000	133000	181000	220000	171000	160000	258000	194000	268000	198000	285000	276000	261000	174000	224000	P01029	CO4B_MOUSE	P01029	Complement C4-B	C4b
389000	325000	242000	387000	539000	NaN	189000	460000	354000	123000	590000	499000	597000	379000	603000	627000	787000	501000	846000	P08607;E9PUZ8	C4BPA_MOUSE	P08607	C4b-binding protein	C4bpa
141000	121000	104000	112000	98600	93100	113000	171000	161000	94200	92400	119000	109000	181000	96500	59000	104000	65000	191000	P06684	CO5_MOUSE	P06684	Complement C5	C5
75400	50000	63200	76300	126000	NaN	NaN	NaN	NaN	NaN	122000	NaN	75700	68600	NaN	NaN	107000	NaN	112000	Q8K182;A2A997;A2A998	CO8A_MOUSE	Q8K182	Complement component C8 alpha chain	C8a
21700	22900	24100	49500	53900	NaN	NaN	NaN	NaN	37600	30600	NaN	35100	49800	NaN	20300	25000	NaN	30100	Q8BH35;Q8BH35-2	CO8B_MOUSE	Q8BH35;Q8BH35-2	Complement component C8 beta chain	C8b
49200	NaN	NaN	NaN	NaN	NaN	NaN	NaN	NaN	NaN	NaN	NaN	NaN	NaN	76900	NaN	NaN	NaN	56300	P13634	CAH1_MOUSE	P13634	Carbonic anhydrase 1	Ca1
251000	128000	85800	168000	59000	122000	66900	47400	195000	97500	150000	56200	52000	57100	108000	57100	139000	97500	185000	P00920	CAH2_MOUSE	P00920	Carbonic anhydrase 2	Ca2
9060000	5780000	16200000	4660000	4000000	19500000	8400000	8870000	6670000	4440000	14500000	14000000	11900000	8500000	36500000	4430000	8150000	7960000	3340000	P16015	CAH3_MOUSE	P16015	Carbonic anhydrase 3	Ca3
43900	76200	70300	108000	140000	40200	102000	63000	56100	66600	130000	79500	78500	59800	128000	93800	94600	83100	118000	Q64444;F6ST32	CAH4_MOUSE	Q64444	Carbonic anhydrase 4	Ca4
268000	282000	244000	279000	274000	227000	309000	309000	305000	209000	371000	306000	319000	297000	328000	337000	215000	316000	211000	Q06138;D3YV52;D3Z704	CAB39_MOUSE	Q06138	Calcium-binding protein 39	Cab39
405000	357000	336000	258000	299000	232000	349000	441000	409000	208000	378000	346000	381000	376000	319000	386000	320000	353000	327000	Q9DB16;A0A286YD53;A0A286YE11;Q9DB16-2	CB39L_MOUSE	Q9DB16	Calcium-binding protein 39-like	Cab39l
NaN	NaN	NaN	NaN	NaN	141000	NaN	NaN	NaN	NaN	NaN	NaN	NaN	117000	323000	NaN	NaN	NaN	NaN	Q02789;A0A8I4RSM0;F7CNJ1;Q02789-2;Q02789-3	CAC1S_MOUSE	Q02789;Q02789-2;Q02789-3	Voltage-dependent L-type calcium channel subunit alpha-1S	Cacna1s
177000	175000	160000	134000	208000	175000	184000	220000	254000	191000	218000	159000	168000	216000	349000	180000	201000	235000	239000	O08532;O08532-2;O08532-3	CA2D1_MOUSE	O08532;O08532-2;O08532-3	Voltage-dependent calcium channel subunit alpha-2/delta-1	Cacna2d1
NaN	NaN	NaN	47100	NaN	49700	NaN	22800	49300	45300	NaN	NaN	NaN	23700	91200	NaN	NaN	NaN	NaN	Q8R3Z5;A0A0R4J194;A2A542;A2A543;A2A545;Q8R3Z5-2;Q8R3Z5-3;Q8R3Z5-4	CACB1_MOUSE	Q8R3Z5-3	Isoform 3 of Voltage-dependent L-type calcium channel subunit beta-1	Cacnb1
378000	391000	371000	323000	371000	221000	279000	409000	384000	367000	402000	398000	364000	475000	304000	417000	418000	397000	405000	Q9CXW3	CYBP_MOUSE	Q9CXW3	Calcyclin-binding protein	Cacybp
244000	257000	243000	220000	207000	165000	123000	164000	247000	65300	252000	168000	283000	240000	186000	233000	216000	196000	279000	B2RQC6;E9QAI5;B2RQC6-2;G3UWN2;E9QAT6	PYR1_MOUSE	B2RQC6;B2RQC6-2	CAD protein	Cad
168000	189000	113000	268000	224000	227000	295000	234000	289000	300000	211000	180000	179000	266000	118000	291000	243000	295000	295000	Q8R5M8;E9PYN1;Q8R5M8-2;Q8R5M8-3;Q8R5M8-4;Q8R5M8-5;Q8R5M8-6;Q8R5M8-7;A0A668KLV1;E0CY16	CADM1_MOUSE	Q8R5M8;Q8R5M8-2;Q8R5M8-3;Q8R5M8-4	Cell adhesion molecule 1	Cadm1
272000	291000	261000	353000	385000	287000	340000	278000	369000	274000	362000	310000	317000	255000	295000	439000	277000	416000	334000	Q8BLQ9;G3UZM4;Q8BLQ9-2;Q8BLQ9-3;D3Z0N3	CADM2_MOUSE	Q8BLQ9;Q8BLQ9-2;Q8BLQ9-3	Cell adhesion molecule 2	Cadm2
4370000	4640000	3900000	5850000	5750000	4060000	5040000	4190000	4990000	4950000	5230000	4620000	5010000	5040000	4810000	6150000	5080000	5890000	6210000	Q99N28;K4DI58	CADM3_MOUSE	Q99N28	Cell adhesion molecule 3	Cadm3
5400000	5950000	4930000	6750000	8090000	3800000	5980000	5660000	5290000	5020000	8060000	5780000	6570000	6190000	6470000	8650000	6530000	7450000	9250000	Q8R464	CADM4_MOUSE	Q8R464	Cell adhesion molecule 4	Cadm4
234000	NaN	114000	156000	175000	274000	283000	325000	298000	398000	202000	248000	220000	228000	167000	278000	194000	188000	287000	Q80TJ1-2;A0A286YDH6	CAPS1_MOUSE	Q80TJ1-2	Isoform 2 of Calcium-dependent secretion activator 1	Cadps
NaN	NaN	NaN	NaN	NaN	NaN	NaN	NaN	NaN	NaN	NaN	NaN	NaN	23700	NaN	NaN	NaN	NaN	NaN	P12658	CALB1_MOUSE	P12658	Calbindin	Calb1
189000	134000	158000	284000	320000	195000	124000	226000	210000	106000	345000	209000	333000	201000	404000	502000	460000	500000	457000	Q08331	CALB2_MOUSE	Q08331	Calretinin	Calb2
65800	NaN	62200	93900	138000	113000	113000	175000	173000	152000	95400	59700	99200	45500	171000	186000	112000	159000	165000	P70160;Q99JA0;A0A0U1RNZ0;A0A0U1RNG0	CALCA_MOUSE	Q99JA0	Calcitonin gene-related peptide 1	Calca
68000	98300	58300	87300	122000	68200	72100	66600	84300	56600	115000	NaN	134000	116000	101000	84000	82000	114000	71700	Q8CGU1;A0A2R8VHU8;A0A2R8VKP5;E9Q7U2	CACO1_MOUSE	Q8CGU1	Calcium-binding and coiled-coil domain-containing protein 1	Calcoco1
36100	NaN	54000	42200	32100	74800	56300	NaN	28100	NaN	46900	39900	49600	35900	18200	NaN	40700	25800	69700	Q9R1W5	CALRL_MOUSE	Q9R1W5	Calcitonin gene-related peptide type 1 receptor	Calcrl
26700	NaN	82800	21100	18900	34900	9110	15300	NaN	NaN	40900	NaN	NaN	NaN	37800	18000	37500	NaN	NaN	E9QA15;F6T2Z7;F6ZAW1	E9QA15_MOUSE	E9QA15	Caldesmon 1	Cald1
10400000	7130000	10300000	9760000	8170000	4900000	5170000	1910000	10100000	6210000	9360000	6630000	8100000	9430000	9760000	18500000	12500000	23400000	11200000	P0DP26;P0DP27;P0DP28;Q9D6P8;A0A1Y7VK66;A0A3Q4EHJ0	CALM1_MOUSE;CALM2_MOUSE;CALM3_MOUSE	P0DP26;P0DP27;P0DP28	Calmodulin-1	Calm1
11700000	10300000	11100000	6160000	8630000	6080000	8770000	10200000	7350000	5560000	9180000	11100000	9130000	10300000	7200000	7270000	7710000	7180000	7260000	P14211	CALR_MOUSE	P14211	Calreticulin	Calr
10300000	11300000	10900000	9580000	9480000	8270000	9450000	7830000	8900000	8000000	7760000	8750000	8100000	9250000	5310000	6880000	6610000	6240000	6560000	O35887;G3UWV3;Q6XLQ8;G3UXA3;G3V004	CALU_MOUSE	O35887	Calumenin	Calu
106000	87900	95300	101000	115000	67600	96100	85000	113000	74900	89600	79100	112000	132000	86500	109000	115000	101000	83300	Q8BW96;Q91YS8;Q8BW96-2;Q8BW96-3	KCC1A_MOUSE;KCC1D_MOUSE	Q8BW96;Q91YS8	Calcium/calmodulin-dependent protein kinase type 1D	Camk1
53600	63200	75800	69300	40400	66900	70900	109000	50300	92000	97300	92800	92600	55000	79300	94700	68700	30000	51400	Q8BW96;Q8BW96-2;Q8BW96-3	KCC1D_MOUSE	Q8BW96	Calcium/calmodulin-dependent protein kinase type 1D	Camk1d
37300	79200	20600	29200	45900	22100	80400	85400	132000	94200	NaN	31200	38500	NaN	29800	36500	67500	115000	NaN	P11798;F8WIS9;D3Z7K9;F6WHR9	KCC2A_MOUSE	P11798	Calcium/calmodulin-dependent protein kinase type II subunit alpha	Camk2a
224000	286000	231000	353000	341000	386000	233000	202000	441000	382000	326000	293000	238000	394000	341000	295000	254000	379000	169000	P28652;Q5SVI0;Q5SVI2;Q5SVJ0;Q5SVJ1;Q5SVI1;Q5SVI3;Q5SVI9;Q68EG2	KCC2B_MOUSE	P28652	Calcium/calmodulin-dependent protein kinase type II subunit beta	Camk2b
749000	813000	774000	887000	876000	813000	877000	813000	1010000	844000	807000	757000	923000	930000	837000	876000	930000	945000	772000	A0A0G2JGS4;Q6PHZ2;E9Q1T1;E9Q1V9;E9Q1W0;Q6PHZ2-2;Q6PHZ2-4;Q6PHZ2-5;E9PXV3;F6RWZ9	KCC2D_MOUSE	Q6PHZ2-5	Isoform 4 of Calcium/calmodulin-dependent protein kinase type II subunit delta	Camk2d
NaN	NaN	NaN	17700	NaN	84600	60900	73000	44500	NaN	33000	23100	32700	31100	20600	20900	41900	18800	NaN	A0A286YCB8;A0A286YCW8;A0A286YDL6	A0A286YCB8_MOUSE;A0A286YCW8_MOUSE;A0A286YDL6_MOUSE	A0A286YCB8;A0A286YCW8;A0A286YDL6	Calcium/calmodulin-dependent protein kinase II gamma (Fragment)	Camk2g
8820	NaN	7860	NaN	NaN	NaN	NaN	18800	NaN	NaN	24900	19800	NaN	6080	15100	13100	15600	24400	12900	Q8VBY2	KKCC1_MOUSE	Q8VBY2	Calcium/calmodulin-dependent protein kinase kinase 1	Camkk1
NaN	NaN	NaN	NaN	NaN	NaN	NaN	NaN	50200	42800	NaN	30100	NaN	NaN	NaN	NaN	44700	NaN	NaN	Q8C078;Q8C078-2;Q8C078-3;Q8C078-4;Q8C078-5;A0A0G2JET2	KKCC2_MOUSE	Q8C078-3	Isoform 3 of Calcium/calmodulin-dependent protein kinase kinase 2	Camkk2
106000	151000	182000	170000	106000	198000	154000	98900	256000	325000	104000	103000	90200	118000	90700	115000	107000	182000	95600	P49070	CAMLG_MOUSE	P49070	Guided entry of tail-anchored proteins factor CAMLG	Camlg
105000	140000	115000	176000	107000	130000	168000	113000	151000	179000	117000	133000	132000	148000	107000	116000	129000	140000	83700	A2AHC3;A0A0A0MQE5;A2AHC4;A2AHC3-2	CAMP1_MOUSE	A2AHC3	Calmodulin-regulated spectrin-associated protein 1	Camsap1
1190000	1320000	1020000	798000	945000	872000	1120000	1220000	1140000	990000	1040000	1090000	1090000	1370000	607000	1050000	1070000	1030000	923000	Q8C1B1;H7BX08;A0A0A6YY67;Q8C1B1-2	CAMP2_MOUSE	Q8C1B1;Q8C1B1-2	Calmodulin-regulated spectrin-associated protein 2	Camsap2
131000	83800	91500	186000	163000	170000	124000	138000	201000	247000	132000	120000	140000	98600	84000	98200	160000	164000	187000	Q80VC9;Q80VC9-10;Q80VC9-11;Q80VC9-12;Q80VC9-13;Q80VC9-14;Q80VC9-15;Q80VC9-16;Q80VC9-17;Q80VC9-2;Q80VC9-3;Q80VC9-4;Q80VC9-5;Q80VC9-6;Q80VC9-7;Q80VC9-8;Q80VC9-9	CAMP3_MOUSE	Q80VC9;Q80VC9-10;Q80VC9-11;Q80VC9-12;Q80VC9-14;Q80VC9-2;Q80VC9-3;Q80VC9-4;Q80VC9-5	Calmodulin-regulated spectrin-associated protein 3	Camsap3
3880000	3820000	4190000	3870000	4120000	3300000	3770000	3680000	4600000	3000000	4450000	3760000	4130000	4630000	4270000	4220000	4600000	3790000	3700000	Q6ZQ38	CAND1_MOUSE	Q6ZQ38	Cullin-associated NEDD8-dissociated protein 1	Cand1
116000	218000	98200	110000	103000	353000	128000	119000	126000	145000	139000	79700	82500	211000	185000	131000	38700	83200	94500	Q6ZQ73	CAND2_MOUSE	Q6ZQ73	Cullin-associated NEDD8-dissociated protein 2	Cand2
4540000	5070000	4610000	5140000	4930000	3820000	4740000	4510000	4550000	4000000	4730000	3910000	4140000	4410000	3410000	3830000	4160000	3500000	3920000	P35564	CALX_MOUSE	P35564	Calnexin	Canx
5370000	5000000	5110000	3780000	4200000	3770000	4220000	5140000	4240000	3760000	5420000	5190000	4810000	5010000	5340000	5320000	4800000	4560000	4830000	P40124	CAP1_MOUSE	P40124	Adenylyl cyclase-associated protein 1	Cap1
112000	202000	119000	183000	NaN	489000	162000	NaN	147000	160000	110000	50100	NaN	216000	369000	NaN	NaN	158000	NaN	Q9CYT6;D3YTR7;A0A286YCS6	CAP2_MOUSE	Q9CYT6	Adenylyl cyclase-associated protein 2	Cap2
7080000	7450000	6470000	9930000	8590000	8710000	9180000	8300000	8520000	8760000	9130000	8090000	7880000	6980000	7240000	9710000	9480000	9610000	8380000	P24452;Q99LB4	CAPG_MOUSE	P24452	Macrophage-capping protein	Capg
535000	598000	547000	817000	704000	710000	688000	654000	752000	659000	738000	634000	650000	703000	631000	706000	763000	738000	761000	O35350;A0A494BAC4;A0A494BAS0	CAN1_MOUSE	O35350	Calpain-1 catalytic subunit	Capn1
1940000	1960000	1830000	2110000	2410000	1340000	1470000	1660000	1640000	1490000	2470000	1580000	2170000	2350000	2130000	2490000	2790000	2270000	2440000	O08529	CAN2_MOUSE	O08529	Calpain-2 catalytic subunit	Capn2
NaN	23100	NaN	15400	30800	39300	23900	NaN	NaN	NaN	NaN	10300	NaN	26400	67500	NaN	NaN	NaN	NaN	Q64691	CAN3_MOUSE	Q64691	Calpain-3	Capn3
238000	206000	194000	274000	270000	246000	346000	343000	408000	402000	293000	263000	233000	239000	190000	287000	222000	259000	291000	O08688	CAN5_MOUSE	O08688	Calpain-5	Capn5
31200	19600	14800	7380	18100	7690	42800	12900	44900	45100	37200	58800	18300	20700	NaN	NaN	NaN	NaN	NaN	O35646	CAN6_MOUSE	O35646	Calpain-6	Capn6
353000	295000	237000	277000	314000	105000	176000	289000	110000	190000	206000	326000	338000	218000	436000	393000	528000	477000	657000	O88456;A0A0R4J1C2	CPNS1_MOUSE	O88456	Calpain small subunit 1	Capns1
499000	493000	477000	351000	446000	374000	455000	399000	373000	345000	380000	488000	441000	470000	364000	386000	395000	462000	403000	Q60865	CAPR1_MOUSE	Q60865	Caprin-1	Caprin1
3860000	3210000	3880000	2060000	3220000	3080000	2400000	3330000	2780000	2660000	3380000	3980000	3530000	3120000	2770000	2510000	3750000	3560000	3460000	P47753;A0A0G2JE27;Q5RKN9	CAZA1_MOUSE	P47753	F-actin-capping protein subunit alpha-1	Capza1
1210000	740000	990000	398000	631000	483000	353000	912000	474000	444000	721000	1130000	689000	591000	1340000	662000	1110000	1120000	1020000	P47754;A0A0N4SVM0;D6RCW7	CAZA2_MOUSE	P47754	F-actin-capping protein subunit alpha-2	Capza2
477000	352000	384000	225000	351000	216000	306000	404000	299000	170000	382000	400000	299000	477000	782000	394000	414000	382000	434000	P47757	CAPZB_MOUSE	P47757	F-actin-capping protein subunit beta	Capzb
237000	274000	288000	323000	149000	324000	333000	322000	353000	389000	348000	313000	267000	350000	189000	303000	355000	373000	323000	Q9CR86	CHSP1_MOUSE	Q9CR86	Calcium-regulated heat stable protein 1	Carhsp1
43500	41400	47300	59900	60700	44500	53400	47300	51500	46800	42500	44000	67100	44200	39500	69000	48800	42200	35900	Q6EDY6;Q6EDY6-3;D3Z030;F7AI27	CARL1_MOUSE	Q6EDY6;Q6EDY6-3	F-actin-uncapping protein LRRC16A	Carmil1
31100	52600	43500	83800	55600	48000	85300	37200	61100	101000	38100	56000	52000	NaN	NaN	89800	41900	77500	109000	Q3V3V9;S0DHL8;Q3V3V9-2	CARL2_MOUSE	Q3V3V9	Capping protein, Arp2/3 and myosin-I linker protein 2	Carmil2
49200	32600	43700	NaN	35000	NaN	NaN	NaN	NaN	NaN	28300	NaN	NaN	NaN	52500	35600	32000	18000	NaN	Q80UY1	CARME_MOUSE	Q80UY1	Carnosine N-methyltransferase	Carnmt1
195000	210000	178000	231000	226000	48800	175000	152000	141000	93700	255000	177000	222000	178000	182000	277000	231000	222000	217000	Q6ZPS2-2;E9PX09	CRNS1_MOUSE	Q6ZPS2-2	Isoform 2 of Carnosine synthase 1	Carns1
212000	249000	238000	244000	239000	207000	208000	144000	178000	196000	231000	169000	169000	295000	225000	204000	204000	208000	172000	Q9ER72;Q9ER72-2	SYCC_MOUSE	Q9ER72;Q9ER72-2	Cysteine--tRNA ligase, cytoplasmic	Cars1
NaN	6570	15700	30300	NaN	7730	NaN	20000	4200	NaN	NaN	17100	NaN	21100	NaN	10000	NaN	NaN	9940	Q8K3W3	CASC3_MOUSE	Q8K3W3	Protein CASC3	Casc3
266000	210000	216000	193000	309000	164000	244000	270000	244000	158000	304000	210000	265000	263000	176000	264000	241000	212000	196000	O70589;A0A067XG53;O70589-3;O70589-4;O70589-5;F6Y9I5	CSKP_MOUSE	O70589;O70589-3;O70589-4;O70589-5	Peripheral plasma membrane protein CASK	Cask
265000	240000	335000	465000	388000	447000	390000	308000	486000	598000	378000	414000	295000	208000	288000	441000	366000	590000	441000	Q6P9K8;Q6P9K8-2;Q6P9K8-3	CSKI1_MOUSE	Q6P9K8;Q6P9K8-2;Q6P9K8-3	Caskin-1	Caskin1
358000	436000	391000	534000	459000	575000	467000	397000	512000	575000	422000	432000	438000	521000	300000	441000	484000	457000	348000	Q8VHK1	CSKI2_MOUSE	Q8VHK1	Caskin-2	Caskin2
87000	104000	106000	71000	78700	115000	104000	66000	106000	116000	64000	85300	77200	79600	65100	73700	67100	57900	74900	P70677;A0A1B0GRX1	CASP3_MOUSE	P70677	Caspase-3	Casp3
196000	141000	131000	137000	115000	140000	174000	149000	199000	159000	189000	174000	128000	160000	153000	87000	135000	85400	117000	O08738	CASP6_MOUSE	O08738	Caspase-6	Casp6
27700	84200	96000	135000	NaN	NaN	56900	NaN	131000	90200	136000	NaN	82700	80600	NaN	NaN	NaN	NaN	NaN	O89110;A0A087WQT6	CASP8_MOUSE	O89110	Caspase-8	Casp8
56400	1820000	NaN	NaN	NaN	2750000	NaN	NaN	455000	710000	NaN	NaN	NaN	1180000	5210000	NaN	NaN	141000	NaN	O09165	CASQ1_MOUSE	O09165	Calsequestrin-1	Casq1
82400	349000	NaN	NaN	131000	1450000	NaN	NaN	50000	123000	NaN	NaN	18800	221000	600000	215000	NaN	NaN	NaN	O09161;F6QYE1;E9PZ67	CASQ2_MOUSE	O09161	Calsequestrin-2	Casq2
NaN	253000	210000	199000	225000	NaN	209000	203000	NaN	NaN	225000	262000	247000	305000	255000	262000	271000	271000	208000	Q08EC4;A0A0R4J199;Q08EC4-2	CASS4_MOUSE	Q08EC4;Q08EC4-2	Cas scaffolding protein family member 4	Cass4
534000	832000	879000	816000	1150000	853000	739000	775000	965000	845000	669000	761000	973000	728000	731000	835000	794000	880000	574000	A0A1Y7VJN8;Q8CE04	A0A1Y7VJN8_MOUSE;Q8CE04_MOUSE	A0A1Y7VJN8;Q8CE04	Calpastatin	Cast
2480000	2520000	2300000	2890000	2650000	2170000	2420000	2400000	2310000	2410000	2830000	2410000	2690000	2520000	2590000	3030000	2750000	2560000	2860000	P24270	CATA_MOUSE	P24270	Catalase	Cat
2730000	2160000	2980000	3060000	3060000	3620000	4130000	3160000	3110000	2440000	3580000	3220000	3570000	2130000	3760000	3170000	2750000	2210000	2470000	P49817;H3BKG0	CAV1_MOUSE	P49817	Caveolin-1	Cav1
395000	280000	358000	286000	464000	409000	241000	351000	219000	184000	533000	304000	691000	260000	509000	367000	239000	316000	384000	Q9WVC3;Q924U4;D3Z147	CAV2_MOUSE	Q9WVC3	Caveolin-2	Cav2
6050000	5970000	6400000	5570000	7680000	8220000	7900000	6580000	5810000	4930000	8710000	7460000	8020000	4760000	8160000	7740000	6780000	6560000	7360000	O54724	CAVN1_MOUSE	O54724	Caveolae-associated protein 1	Cavin1
1210000	1030000	1560000	1210000	1500000	1790000	1700000	1380000	1270000	1080000	1830000	1580000	1800000	1050000	1970000	1230000	1260000	1300000	1140000	Q63918	CAVN2_MOUSE	Q63918	Caveolae-associated protein 2	Cavin2
607000	440000	511000	272000	586000	310000	465000	646000	346000	165000	709000	688000	675000	415000	773000	777000	584000	475000	727000	Q91VJ2	CAVN3_MOUSE	Q91VJ2	Caveolae-associated protein 3	Cavin3
NaN	186000	NaN	NaN	NaN	764000	NaN	NaN	122000	124000	NaN	NaN	NaN	194000	490000	NaN	NaN	NaN	NaN	A2AMM0	CAVN4_MOUSE	A2AMM0	Caveolae-associated protein 4	Cavin4
50000	64300	64700	81200	59700	65800	129000	56600	76000	51900	69800	39600	56200	59100	63300	36900	42600	50700	37200	Q08024;Q08024-2;Q08024-3;Q08024-4	PEBB_MOUSE	Q08024;Q08024-2;Q08024-3;Q08024-4	Core-binding factor subunit beta	Cbfb
112000	88100	128000	167000	121000	109000	52300	87500	122000	117000	89300	94600	NaN	120000	79100	103000	97900	135000	166000	P22682;A0A0U1RP47;A0A0X1KG61;A0A0U1RQ85	CBL_MOUSE	P22682	E3 ubiquitin-protein ligase CBL	Cbl
1130000	1130000	1250000	346000	685000	1510000	1280000	1600000	834000	835000	1140000	1850000	1260000	863000	957000	486000	565000	506000	600000	Q8BME9	CBLN4_MOUSE	Q8BME9	Cerebellin-4	Cbln4
3660000	2490000	3030000	1180000	2030000	702000	1370000	3680000	1900000	1320000	2630000	3300000	2330000	2530000	3680000	2840000	3570000	3220000	3620000	P48758	CBR1_MOUSE	P48758	Carbonyl reductase [NADPH] 1	Cbr1
205000	175000	301000	295000	292000	198000	283000	329000	278000	235000	429000	258000	326000	289000	445000	251000	376000	249000	235000	P08074;F6YNX9	CBR2_MOUSE	P08074	Carbonyl reductase [NADPH] 2	Cbr2
140000	71700	148000	64500	106000	54400	86800	186000	60800	60300	131000	134000	110000	108000	192000	125000	193000	118000	154000	Q8K354	CBR3_MOUSE	Q8K354	Carbonyl reductase [NADPH] 3	Cbr3
127000	63100	113000	81200	112000	88200	42800	110000	92100	38300	70500	67000	69100	116000	129000	89600	95500	92300	93200	Q91VT4;D3Z6C4	CBR4_MOUSE	Q91VT4	3-oxoacyl-[acyl-carrier-protein] reductase	Cbr4
1020000	1420000	791000	1010000	1120000	1190000	1540000	987000	920000	1280000	1200000	1160000	990000	689000	1070000	1110000	766000	923000	1370000	P23198;P83917;Q9DCC5;Q7TPM0;Q9CYJ8	CBX1_MOUSE;CBX3_MOUSE	P23198;P83917	Chromobox protein homolog 3	Cbx1
784000	828000	823000	655000	803000	1030000	984000	595000	711000	870000	788000	815000	793000	793000	616000	602000	609000	778000	577000	P23198;Q9DCC5	CBX3_MOUSE	P23198	Chromobox protein homolog 3	Cbx3
128000	128000	97900	89200	85200	158000	169000	87500	83000	101000	128000	124000	123000	110000	104000	81900	68800	107000	85700	Q61686	CBX5_MOUSE	Q61686	Chromobox protein homolog 5	Cbx5
57100	32900	33400	21200	37200	102000	54900	45800	32800	107000	51700	65300	74500	27300	NaN	41100	56500	55400	25400	Q9DBY5;Q3UK98	CBX6_MOUSE	Q9DBY5	Chromobox protein homolog 6	Cbx6
76900	114000	110000	112000	151000	91300	116000	106000	91900	98300	131000	108000	104000	81400	94200	119000	89600	80800	111000	Q8K1A6	C2D1A_MOUSE	Q8K1A6	Coiled-coil and C2 domain-containing protein 1A	Cc2d1a
649000	593000	606000	687000	663000	558000	632000	580000	573000	550000	641000	651000	593000	633000	584000	653000	734000	664000	615000	Q8BRN9;F6XC25	C2D1B_MOUSE	Q8BRN9	Coiled-coil and C2 domain-containing protein 1B	Cc2d1b
419000	471000	493000	446000	457000	485000	588000	485000	563000	459000	459000	505000	407000	513000	417000	437000	384000	429000	471000	Q8CH18;Q8CH18-3	CCAR1_MOUSE	Q8CH18;Q8CH18-3	Cell division cycle and apoptosis regulator protein 1	Ccar1
429000	494000	450000	435000	434000	525000	472000	379000	526000	444000	436000	453000	394000	452000	377000	405000	376000	414000	383000	Q8VDP4	CCAR2_MOUSE	Q8VDP4	Cell cycle and apoptosis regulator protein 2	Ccar2
272000	298000	274000	284000	302000	184000	264000	192000	268000	236000	206000	220000	256000	277000	215000	221000	184000	177000	242000	Q3TMW1;E0CYE3	C102A_MOUSE	Q3TMW1	Coiled-coil domain-containing protein 102A	Ccdc102a
144000	180000	163000	173000	136000	168000	174000	136000	185000	179000	107000	141000	134000	184000	122000	103000	129000	152000	123000	Q8VE99	CC115_MOUSE	Q8VE99	Coiled-coil domain-containing protein 115	Ccdc115
222000	161000	183000	125000	124000	192000	290000	212000	189000	168000	156000	205000	231000	156000	NaN	185000	124000	96700	53500	Q8R344	CCD12_MOUSE	Q8R344	Coiled-coil domain-containing protein 12	Ccdc12
103000	89700	43600	84800	84100	85000	115000	101000	98700	128000	81100	116000	108000	118000	56100	111000	83600	79700	81800	Q9D8X2	CC124_MOUSE	Q9D8X2	Coiled-coil domain-containing protein 124	Ccdc124
94800	NaN	101000	118000	76500	164000	NaN	55200	62600	73500	73700	72600	67400	NaN	108000	NaN	75800	141000	42800	Q8C9S4	CC186_MOUSE	Q8C9S4	Coiled-coil domain-containing protein 186	Ccdc186
205000	149000	198000	186000	174000	184000	125000	165000	161000	186000	173000	171000	236000	150000	152000	184000	194000	158000	195000	Q9JIG7	CCD22_MOUSE	Q9JIG7	Coiled-coil domain-containing protein 22	Ccdc22
147000	129000	134000	104000	139000	100000	121000	124000	133000	61300	139000	140000	117000	135000	118000	122000	143000	134000	134000	Q78PG9	CCD25_MOUSE	Q78PG9	Coiled-coil domain-containing protein 25	Ccdc25
16400	NaN	NaN	NaN	NaN	NaN	NaN	NaN	NaN	NaN	NaN	NaN	NaN	NaN	NaN	21800	26300	29400	21700	Q3UHY7	Q3UHY7_MOUSE	Q3UHY7	Coiled-coil domain containing 32	Ccdc32
54300	83000	61200	108000	63700	57400	89300	67200	97100	139000	73200	59500	35400	34200	26200	43700	73200	87600	96800	Q9CR29;E9Q2S9	CCD43_MOUSE	Q9CR29	Coiled-coil domain-containing protein 43	Ccdc43
750000	633000	622000	548000	482000	598000	585000	483000	542000	509000	556000	637000	530000	617000	534000	566000	570000	450000	478000	Q9D024;Q9D024-2;F7C265	CCD47_MOUSE	Q9D024	PAT complex subunit CCDC47	Ccdc47
344000	376000	396000	455000	377000	391000	444000	348000	494000	503000	408000	417000	366000	450000	240000	267000	395000	254000	341000	Q810U5;A0A668KL36;F6UK66;Q810U5-2;Q810U5-3	CCD50_MOUSE	Q810U5;Q810U5-3	Coiled-coil domain-containing protein 50	Ccdc50
316000	344000	304000	271000	356000	289000	272000	284000	295000	204000	319000	278000	280000	275000	298000	351000	317000	349000	349000	D3YZP9	CCDC6_MOUSE	D3YZP9	Coiled-coil domain-containing protein 6	Ccdc6
63500	NaN	24400	94500	NaN	65500	51700	36900	95800	NaN	48900	40600	55800	22600	48800	28600	40300	NaN	61100	D3YZV8	CCDC8_MOUSE	D3YZV8	Coiled-coil domain-containing protein 8 homolog	Ccdc8
139000	153000	77500	153000	110000	148000	142000	138000	93700	101000	111000	106000	70600	101000	79500	89800	71400	92700	74000	Q5SNZ0;A0A6I8MX08;Q5SNZ0-2;Q5SNZ0-3	GRDN_MOUSE	Q5SNZ0;Q5SNZ0-2;Q5SNZ0-3	Girdin	Ccdc88a
NaN	NaN	NaN	NaN	NaN	NaN	28600	27400	NaN	NaN	NaN	NaN	NaN	NaN	NaN	NaN	NaN	NaN	11500	Q8VC31;D3YW42;D3Z1Q6;G3UXR7;G3X927	CCDC9_MOUSE	Q8VC31	Coiled-coil domain-containing protein 9	Ccdc9
63400	79500	76500	134000	70200	91900	86800	48000	83300	53300	77100	58100	82600	97100	64900	65000	137000	69800	73300	Q8C3X2;Q8C3X2-2	CC90B_MOUSE	Q8C3X2	Coiled-coil domain-containing protein 90B, mitochondrial	Ccdc90b
109000	89300	103000	84200	94500	43900	71300	96500	115000	113000	104000	98600	108000	122000	109000	120000	109000	96700	76200	Q9D8L5	CCD91_MOUSE	Q9D8L5	Coiled-coil domain-containing protein 91	Ccdc91
153000	178000	162000	222000	251000	167000	172000	195000	295000	184000	246000	200000	199000	224000	171000	264000	244000	351000	280000	Q8VDN4;D3YUR9;D6RJ58	CCD92_MOUSE	Q8VDN4	Coiled-coil domain-containing protein 92	Ccdc92
131000	173000	177000	226000	196000	159000	176000	190000	185000	190000	209000	145000	156000	175000	128000	147000	166000	147000	163000	Q7TQK5	CCD93_MOUSE	Q7TQK5	Coiled-coil domain-containing protein 93	Ccdc93
91000	122000	125000	120000	91300	65200	81900	91400	109000	196000	111000	124000	87200	108000	93400	132000	140000	174000	83800	Q9DBT3	CCD97_MOUSE	Q9DBT3	Coiled-coil domain-containing protein 97	Ccdc97
35300	57800	27500	26500	35700	46800	52400	33200	67300	45000	64900	34400	83500	72500	49100	62500	50600	67400	24100	P27784	CCL6_MOUSE	P27784	C-C motif chemokine 6	Ccl6
16600	30400	70200	57100	55300	NaN	46300	44900	45400	57300	46000	40800	NaN	48000	24600	52600	60400	47300	64800	Q64299	CCN3_MOUSE	Q64299	CCN family member 3	Ccn3
13700	21300	28500	13600	23100	37100	NaN	NaN	NaN	NaN	20300	18700	27800	19400	12100	16500	NaN	18400	NaN	Q9QWV9	CCNT1_MOUSE	Q9QWV9	Cyclin-T1	Ccnt1
207000	271000	275000	330000	366000	348000	331000	250000	316000	344000	309000	251000	290000	300000	223000	255000	241000	262000	392000	Q8BGU5;Q8BGU5-2	CCNY_MOUSE	Q8BGU5	Cyclin-Y	Ccny
97200	78100	45800	67000	90900	75200	77500	71300	60100	47500	72600	88800	92600	124000	133000	74700	86800	76300	81100	Q9WU84;A0A494BAJ5;A0A494BB58;A0A494BBF1	CCS_MOUSE	Q9WU84	Copper chaperone for superoxide dismutase	Ccs
226000	280000	208000	279000	314000	231000	224000	283000	251000	305000	282000	215000	307000	301000	282000	325000	371000	325000	309000	Q3UHI0;S4R170;S4R211;S4R2U3	CCSE2_MOUSE	Q3UHI0	Serine-rich coiled-coil domain-containing protein 2	Ccser2
2590000	1930000	1890000	1690000	1970000	1660000	1950000	1940000	1590000	1300000	1850000	2120000	1730000	1710000	2270000	1790000	2250000	1940000	2270000	P80314;A0A1W2P6Q3;A0A1W2P7B7;A0A1W2P828;A0A1W2P871	TCPB_MOUSE	P80314	T-complex protein 1 subunit beta	Cct2
1870000	1790000	1880000	1430000	1840000	861000	1290000	1380000	1680000	1050000	1820000	1650000	1680000	2120000	1830000	1730000	1960000	1640000	1650000	P80318;E9Q133;Q3U0I3;F6Q609	TCPG_MOUSE	P80318	T-complex protein 1 subunit gamma	Cct3
920000	853000	825000	721000	711000	707000	759000	809000	704000	631000	782000	944000	751000	816000	732000	771000	806000	735000	761000	P80315;G5E839	TCPD_MOUSE	P80315	T-complex protein 1 subunit delta	Cct4
1580000	1290000	1460000	900000	1080000	871000	1050000	1350000	902000	739000	1280000	1400000	1300000	1470000	1420000	1320000	1360000	1200000	1140000	P80316	TCPE_MOUSE	P80316	T-complex protein 1 subunit epsilon	Cct5
2910000	1870000	2270000	1200000	1320000	1390000	1270000	1990000	1260000	1090000	1860000	2930000	1850000	1590000	2710000	1630000	2170000	2150000	2240000	P80317;Q52KG9	TCPZ_MOUSE	P80317	T-complex protein 1 subunit zeta	Cct6a
618000	442000	514000	285000	362000	325000	329000	432000	328000	196000	451000	563000	403000	379000	543000	367000	510000	441000	571000	P80313;A0A0N4SV00	TCPH_MOUSE	P80313	T-complex protein 1 subunit eta	Cct7
1460000	1310000	1380000	1090000	1260000	852000	1170000	1230000	1200000	688000	1430000	1440000	1200000	1380000	1310000	1270000	1270000	1300000	1240000	P42932;H3BL49;H3BJB6	TCPQ_MOUSE	P42932	T-complex protein 1 subunit theta	Cct8
596000	405000	463000	1150000	908000	628000	730000	624000	898000	693000	439000	859000	612000	568000	569000	868000	476000	576000	578000	Q8C1Y8	CCZ1_MOUSE	Q8C1Y8	Vacuolar fusion protein CCZ1 homolog	Ccz1
242000	259000	257000	278000	249000	521000	327000	208000	298000	246000	237000	188000	196000	192000	173000	196000	223000	236000	235000	Q8R422	CD109_MOUSE	Q8R422	CD109 antigen	Cd109
353000	413000	448000	585000	720000	462000	485000	375000	575000	439000	578000	357000	364000	575000	461000	551000	578000	529000	520000	O35566;A0A1B0GSK8	CD151_MOUSE	O35566	CD151 antigen	Cd151
132000	147000	223000	220000	251000	273000	290000	264000	234000	231000	398000	214000	294000	235000	342000	264000	362000	283000	228000	Q2VLH6;Q2VLH6-2	C163A_MOUSE	Q2VLH6;Q2VLH6-2	Scavenger receptor cysteine-rich type 1 protein M130	Cd163
962000	891000	990000	899000	1140000	929000	1380000	1410000	1220000	1280000	1220000	1070000	1280000	1040000	919000	1020000	1180000	1090000	1020000	O54901;Q80VX2;E9PZI9;E9QMY1;Q05D16	OX2G_MOUSE	O54901	OX-2 membrane glycoprotein	Cd200
212000	108000	227000	51600	130000	115000	90500	130000	82400	27300	176000	173000	103000	144000	134000	91000	109000	58000	68800	Q91V98	CD248_MOUSE	Q91V98	Endosialin	Cd248
515000	537000	548000	575000	575000	625000	690000	628000	554000	632000	593000	618000	627000	568000	442000	538000	557000	530000	435000	Q9JLQ0;A0A3B2W812	CD2AP_MOUSE	Q9JLQ0	CD2-associated protein	Cd2ap
52200	49600	67100	42700	35300	53100	52700	48300	57000	55500	27900	47200	41200	50300	38500	32600	39900	46100	33600	Q9CWK3	CD2B2_MOUSE	Q9CWK3	CD2 antigen cytoplasmic tail-binding protein 2	Cd2bp2
471000	378000	499000	294000	370000	298000	337000	335000	311000	207000	480000	420000	478000	457000	431000	384000	399000	316000	320000	Q64314	CD34_MOUSE	Q64314	Hematopoietic progenitor cell antigen CD34	Cd34
240000	221000	511000	165000	217000	233000	222000	197000	170000	55000	569000	401000	368000	273000	752000	211000	279000	192000	176000	Q08857	CD36_MOUSE	Q08857	Platelet glycoprotein 4	Cd36
1370000	1390000	1670000	1300000	1240000	2150000	1800000	1590000	1840000	1960000	1430000	1360000	1760000	1470000	1070000	1270000	1040000	981000	1030000	A2APM2;P15379;P15379-10;P15379-11;P15379-12;P15379-13;P15379-2;P15379-3;P15379-4;P15379-5;P15379-6;P15379-7;P15379-8;P15379-9;A2APM1;A2APM3;A2APM4;A2APM5;E9QKM8;Q3U8S1;Q80X37	CD44_MOUSE	P15379;P15379-10;P15379-11;P15379-2;P15379-3;P15379-4;P15379-5;P15379-6;P15379-7;P15379-8;P15379-9	CD44 antigen	Cd44
104000	174000	127000	194000	182000	163000	222000	279000	193000	178000	191000	114000	176000	299000	138000	219000	166000	176000	164000	A0A2R8W6P0;A0A2R8VK70	A0A2R8VK70_MOUSE;A0A2R8W6P0_MOUSE	A0A2R8VK70;A0A2R8W6P0	Leukocyte surface antigen CD47	Cd47
151000	225000	119000	234000	309000	301000	248000	186000	311000	143000	203000	100000	252000	178000	178000	306000	199000	203000	276000	Q61475;Q61476;E9QAP4;E9Q731	DAF1_MOUSE	Q61475	Complement decay-accelerating factor, GPI-anchored	Cd55
128000	78800	105000	165000	187000	56000	100000	120000	163000	87900	337000	108000	260000	149000	252000	320000	206000	250000	83900	O55186	CD59A_MOUSE	O55186	CD59A glycoprotein	Cd59a
221000	195000	198000	269000	265000	180000	236000	179000	172000	206000	246000	213000	141000	174000	157000	134000	190000	148000	177000	P41731;A0A1W2P8C6	CD63_MOUSE	P41731	CD63 antigen	Cd63
486000	489000	461000	511000	630000	274000	394000	431000	545000	304000	704000	582000	660000	544000	568000	717000	670000	691000	783000	P35762;A0A140LJL0	CD81_MOUSE	P35762	CD81 antigen	Cd81
454000	461000	331000	714000	685000	614000	552000	485000	587000	725000	568000	496000	596000	547000	670000	758000	635000	836000	784000	P40237;A2AIJ1	CD82_MOUSE	P40237	CD82 antigen	Cd82
17700000	16900000	15700000	17700000	24700000	9760000	15900000	14600000	15500000	9920000	29300000	18900000	25000000	18800000	24300000	28000000	21300000	25700000	31900000	P40240	CD9_MOUSE	P40240	CD9 antigen	Cd9
163000	132000	171000	60500	109000	93900	117000	129000	74900	42800	123000	127000	161000	140000	124000	92000	83100	72800	59800	O89103	C1QR1_MOUSE	O89103	Complement component C1q receptor	Cd93
295000	305000	296000	389000	NaN	419000	327000	110000	400000	367000	332000	375000	320000	226000	NaN	316000	317000	287000	390000	Q8BIF0;A2AP74;I7HJQ8;Q8BIF0-2	C99L2_MOUSE	Q8BIF0;Q8BIF0-2	CD99 antigen-like protein 2	Cd99l2
518000	389000	466000	423000	602000	366000	307000	592000	386000	411000	525000	359000	452000	470000	479000	665000	810000	866000	643000	P56389	CDD_MOUSE	P56389	Cytidine deaminase	Cda
NaN	NaN	NaN	NaN	NaN	NaN	NaN	NaN	NaN	107000	NaN	NaN	NaN	123000	NaN	54100	NaN	NaN	NaN	Q8CC12;Q8CC12-2;Q8CC12-3;Z4YL55	CDAN1_MOUSE	Q8CC12;Q8CC12-2	Codanin-1	Cdan1
118000	105000	154000	93300	98800	79700	115000	106000	116000	136000	145000	112000	125000	135000	93300	95100	108000	96600	91700	Q8R349	CDC16_MOUSE	Q8R349	Cell division cycle protein 16 homolog	Cdc16
33800	28500	28900	NaN	4090	NaN	22900	21900	18400	NaN	15500	NaN	16700	34500	17000	26100	20300	31400	5130	Q8BGZ4;A0A0R4J1W7;G3X8W7	CDC23_MOUSE	Q8BGZ4	Cell division cycle protein 23 homolog	Cdc23
37900	NaN	NaN	48100	35100	NaN	NaN	NaN	9890	NaN	22500	NaN	NaN	NaN	NaN	15200	NaN	NaN	24600	Q99JP4	CDC26_MOUSE	Q99JP4	Anaphase-promoting complex subunit CDC26	Cdc26
66600	65000	32500	55200	30800	67200	46000	52600	NaN	NaN	61700	54800	59600	63100	60900	56400	49800	51200	46400	Q8CFI2;A0A087WP01;A0A140T8I4;A0A1W2P7T2;A0A1W2P7U1;A0A1W2P861	UB2R1_MOUSE	Q8CFI2	Ubiquitin-conjugating enzyme E2 R1	Cdc34
2740000	3270000	3100000	3750000	3270000	3280000	3090000	2840000	3530000	3470000	3150000	2860000	3260000	3390000	2450000	2710000	2920000	3010000	2570000	Q61081;A0A1L1STC0	CDC37_MOUSE	Q61081	Hsp90 co-chaperone Cdc37	Cdc37
21200	14000	35100	87600	142000	57400	82000	52300	123000	48800	84400	54400	52800	131000	23700	60900	69000	58400	24400	Q9CZP7;A0A286YCB4;Q9CZP7-2;Q9CZP7-3;Q9CZP7-4	CD37L_MOUSE	Q9CZP7;Q9CZP7-2;Q9CZP7-3;Q9CZP7-4	Hsp90 co-chaperone Cdc37-like 1	Cdc37l1
244000	166000	176000	29900	84400	24100	91100	231000	52800	39200	170000	242000	135000	93600	278000	94500	165000	200000	341000	P60764;P60766;P63001;P84096;Q05144;Q8R527;Q9ER71;Q3TLP8;Q9ER71-2;A0A1B0GSL4;A0A2R8VH29;D3YX61;D3Z3L1;F2Z463;G3UZM2;P60766-1	CDC42_MOUSE;RAC1_MOUSE;RAC2_MOUSE;RAC3_MOUSE;RHOG_MOUSE	P60764;P60766;P60766-1;P63001;P84096;Q05144	Ras-related C3 botulinum toxin substrate 3	Cdc42
84200	106000	70000	106000	98800	109000	96400	49600	140000	136000	110000	95300	67500	82100	111000	79400	92300	102000	110000	Q3UU96;A0A1D5RLQ9;D3YYN8;E9PVY0;H7BX44;F6Q5A5;F6S5Z6;F6YZJ7;Q3UU96-2	MRCKA_MOUSE	Q3UU96;Q3UU96-2	Serine/threonine-protein kinase MRCK alpha	Cdc42bpa
133000	151000	144000	136000	138000	143000	138000	108000	160000	126000	150000	133000	118000	145000	132000	140000	142000	109000	126000	Q7TT50	MRCKB_MOUSE	Q7TT50	Serine/threonine-protein kinase MRCK beta	Cdc42bpb
196000	203000	243000	164000	206000	145000	200000	150000	229000	176000	181000	218000	230000	230000	97300	195000	209000	217000	167000	Q91W92;A0A0R4J0S1	BORG5_MOUSE	Q91W92	Cdc42 effector protein 1	Cdc42ep1
451000	609000	652000	705000	598000	564000	730000	598000	652000	843000	691000	644000	553000	559000	495000	603000	599000	593000	672000	Q9JM96	BORG4_MOUSE	Q9JM96	Cdc42 effector protein 4	Cdc42ep4
41500	37500	66200	33000	18000	NaN	45400	29600	51200	31500	60700	17800	68000	75700	49300	66100	49600	33700	13400	Q8BHL7	C42S1_MOUSE	Q8BHL7	CDC42 small effector protein 1	Cdc42se1
588000	698000	649000	854000	776000	822000	573000	449000	831000	794000	663000	593000	648000	679000	558000	651000	680000	745000	786000	Q8BGH7	C42S2_MOUSE	Q8BGH7	CDC42 small effector protein 2	Cdc42se2
326000	337000	329000	256000	356000	417000	401000	284000	355000	363000	317000	340000	358000	298000	238000	269000	203000	283000	242000	Q6A068;A0A1W2P6Q8;A0A1W2P7H4;A0A1W2P7S8;A0A1W2P7Z8;A0A1W2P855	CDC5L_MOUSE	Q6A068	Cell division cycle 5-like protein	Cdc5l
18500	29700	17100	NaN	44400	34100	64500	37400	34200	38500	28500	33700	22000	16300	21000	27100	14700	18000	18600	Q8JZM7	CDC73_MOUSE	Q8JZM7	Parafibromin	Cdc73
963000	1050000	1000000	1320000	1380000	927000	1070000	991000	1260000	1030000	1220000	1000000	1080000	1060000	984000	1280000	1160000	1300000	1370000	A0A0R4IZW5;P09803	CADH1_MOUSE	P09803	Cadherin-1	Cdh1
128000	86900	101000	124000	100000	NaN	218000	121000	117000	166000	97300	159000	143000	274000	113000	82300	72000	110000	115000	P55288	CAD11_MOUSE	P55288	Cadherin-11	Cdh11
115000	99500	112000	98700	120000	419000	172000	127000	137000	132000	160000	158000	176000	104000	313000	79300	117000	113000	146000	Q9WTR5	CAD13_MOUSE	Q9WTR5	Cadherin-13	Cdh13
288000	228000	238000	283000	355000	97100	278000	424000	321000	243000	439000	264000	315000	350000	380000	505000	568000	365000	515000	E9Q3A7	E9Q3A7_MOUSE	E9Q3A7	Cadherin 19, type 2	Cdh19
110000	94300	130000	120000	159000	85600	126000	180000	176000	194000	130000	153000	163000	86500	115000	125000	142000	146000	135000	P15116;D3YYT0	CADH2_MOUSE	P15116	Cadherin-2	Cdh2
255000	252000	304000	174000	304000	238000	334000	266000	200000	168000	273000	330000	255000	275000	201000	220000	222000	172000	145000	P55284	CADH5_MOUSE	P55284	Cadherin-5	Cdh5
82000	106000	48800	28100	49100	35500	55000	55200	49600	31700	50100	37200	40000	71600	46600	50600	28600	46300	61400	P97326	CADH6_MOUSE	P97326	Cadherin-6	Cdh6
155000	80800	80300	171000	176000	157000	NaN	NaN	NaN	NaN	160000	143000	164000	NaN	134000	154000	166000	113000	153000	O35495;P11440;P30285;P49615;P97377;Q04735;Q14AX6;Q3V3A1;Q64261;Q69ZA1;Q80YP0;Q8K0D0;Q99J95;Q04899;A0A1L1SUS7;E3W997;O35495-2;O35495-3;P97377-2;Q04735-2;Q14AX6-2;Q14AX6-3;Q3V3A1-3;Q69ZA1-2;Q8K0D0-2;Q99J95-2;Q99J95-3;A0A0G2JDL3;A0A1Y7VLM0;D3Z2T9;E9PVC7;E9PZX7;E9Q9E4	CDK13_MOUSE;CDK17_MOUSE;CDK2_MOUSE;CDK4_MOUSE;CDK5_MOUSE;CDK6_MOUSE;CDK9_MOUSE	P30285;P49615;P97377;P97377-2;Q64261;Q69ZA1;Q69ZA1-2;Q8K0D0;Q8K0D0-2;Q99J95	Cyclin-dependent kinase 4	Cdk13
30900	NaN	14800	NaN	37200	13500	19200	8870	15400	NaN	9480	19300	14600	18400	NaN	34800	23500	18500	24300	Q8K0D0;A0A1L1SUS7;Q8K0D0-2	CDK17_MOUSE	Q8K0D0;Q8K0D0-2	Cyclin-dependent kinase 17	Cdk17
NaN	39000	21200	24000	NaN	NaN	57700	NaN	NaN	NaN	21200	NaN	16000	88800	NaN	NaN	NaN	9140	29000	O35207;F2Z4B3	CDKA1_MOUSE	O35207	Cyclin-dependent kinase 2-associated protein 1	Cdk2ap1
78800	184000	120000	131000	72300	196000	108000	78600	137000	197000	45400	62500	65500	80400	41000	77900	16900	75400	39900	P30285;D3YWB0;D6RHS5;E9PZX7;E9Q9E4	CDK4_MOUSE	P30285	Cyclin-dependent kinase 4	Cdk4
213000	219000	235000	232000	185000	316000	317000	286000	320000	320000	297000	278000	288000	238000	205000	302000	268000	228000	215000	P49615;A0A0G2JDL3	CDK5_MOUSE	P49615	Cyclin-dependent kinase 5	Cdk5
49200	67000	96200	50000	62300	NaN	47400	71100	66400	NaN	82700	60800	49600	68700	45200	61700	52500	53900	41200	Q99LM2	CK5P3_MOUSE	Q99LM2	CDK5 regulatory subunit-associated protein 3	Cdk5rap3
91700	142000	91100	105000	73200	72800	64500	119000	145000	146000	135000	90900	49800	83200	85500	65200	109000	69300	86800	Q64261	CDK6_MOUSE	Q64261	Cyclin-dependent kinase 6	Cdk6
566000	714000	464000	868000	694000	624000	598000	827000	968000	972000	703000	665000	706000	649000	507000	950000	1070000	1080000	881000	P46414	CDN1B_MOUSE	P46414	Cyclin-dependent kinase inhibitor 1B	Cdkn1b
12400	NaN	5890	NaN	NaN	8280	50300	NaN	14500	NaN	NaN	6420	NaN	22300	NaN	NaN	NaN	NaN	NaN	A0A140LJ83	A0A140LJ83_MOUSE	A0A140LJ83	Cyclin-dependent kinase inhibitor 1C (P57) (Fragment)	Cdkn1c
317000	390000	326000	473000	551000	541000	372000	241000	428000	507000	366000	398000	283000	351000	227000	306000	370000	483000	348000	Q8BI72	CARF_MOUSE	Q8BI72	CDKN2A-interacting protein	Cdkn2aip
156000	102000	143000	193000	155000	89300	144000	131000	86400	199000	133000	153000	148000	167000	109000	159000	184000	149000	126000	A2A6T1	CDR2L_MOUSE	A2A6T1	Cerebellar degeneration-related protein 2-like	Cdr2l
63400	28100	19700	NaN	38400	74400	63700	40000	36300	154000	32600	26800	NaN	27800	16400	17700	86900	39200	61700	Q99L43;Q6PBC0;H3BKR7	CDS2_MOUSE	Q99L43	Phosphatidate cytidylyltransferase 2	Cds2
1770000	1830000	1680000	2210000	2030000	1490000	1570000	1390000	1580000	1850000	1380000	1710000	1530000	1980000	1310000	1800000	1670000	1450000	1630000	Q4VAA2;A0A087WNP6;A0A087WRM0;A0A087WS49;F8WGL9;Q4VAA2-2	CDV3_MOUSE	Q4VAA2	Protein CDV3	Cdv3
208000	191000	217000	113000	154000	118000	110000	95100	135000	69600	150000	137000	168000	216000	187000	138000	174000	151000	125000	P28659;P28659-2;P28659-3;P28659-4;A0A0R4J0T5	CELF1_MOUSE	P28659-4	Isoform 4 of CUGBP Elav-like family member 1	Celf1
912000	986000	1020000	797000	932000	631000	808000	761000	978000	707000	916000	841000	886000	1060000	796000	871000	747000	782000	793000	Q9Z0H4-2;Q9Z0H4-6;S4R1S7;A3KGT0	CELF2_MOUSE	Q9Z0H4-2;Q9Z0H4-6	Isoform 2 of CUGBP Elav-like family member 2	Celf2
94800	87200	58400	59100	110000	69700	54400	52600	66100	42000	72500	88300	62000	64000	86300	101000	90700	75100	70900	Q5FWI3	CEIP2_MOUSE	Q5FWI3	Cell surface hyaluronidase	Cemip2
1610000	1650000	1430000	3170000	2890000	2760000	1940000	2860000	3160000	2600000	1880000	2020000	2160000	1960000	1820000	2290000	2620000	3290000	1990000	Q9JKC6	CEND_MOUSE	Q9JKC6	Cell cycle exit and neuronal differentiation protein 1	Cend1
34400	95000	85800	47700	91000	84800	58800	57200	101000	52400	94200	44600	41800	47100	NaN	NaN	NaN	45700	80600	Q6RT24;E9QKK1	CENPE_MOUSE	Q6RT24	Centromere-associated protein E	Cenpe
13200	NaN	NaN	NaN	29800	NaN	NaN	NaN	NaN	27800	NaN	NaN	27400	NaN	43600	NaN	NaN	33600	26900	Q9CXS4	CENPV_MOUSE	Q9CXS4	Centromere protein V	Cenpv
445000	506000	NaN	391000	634000	372000	228000	522000	327000	104000	279000	369000	378000	537000	NaN	374000	362000	NaN	273000	Q62036;B1AXI9;J3QMP9	CP131_MOUSE	Q62036	Centrosomal protein of 131 kDa	Cep131
233000	238000	252000	275000	234000	264000	299000	286000	315000	330000	242000	281000	268000	257000	175000	272000	235000	243000	231000	Q6A065;H7BX26	CE170_MOUSE	Q6A065	Centrosomal protein of 170 kDa	Cep170
47900	76400	42800	103000	73600	102000	74400	102000	104000	151000	62700	61100	69600	74400	72000	83400	83100	110000	103000	Q80U49;B9EIX2	C170B_MOUSE	Q80U49	Centrosomal protein of 170 kDa protein B	Cep170b
NaN	47600	NaN	NaN	NaN	NaN	NaN	NaN	NaN	NaN	NaN	80700	NaN	NaN	NaN	46500	64500	NaN	NaN	Q60952;A3KGJ7;E9Q5A8	CP250_MOUSE	Q60952	Centrosome-associated protein CEP250	Cep250
597000	600000	986000	1340000	672000	943000	1110000	434000	1050000	684000	894000	672000	710000	1320000	649000	565000	623000	465000	707000	Q8BGS7;A0A0A6YXR0;D3YX12;Q8BGS7-2;D3Z5Y5	CEPT1_MOUSE	Q8BGS7;Q8BGS7-2	Choline/ethanolaminephosphotransferase 1	Cept1
1050000	866000	831000	1320000	1360000	713000	971000	1150000	756000	776000	913000	1030000	893000	950000	731000	987000	868000	744000	933000	Q924Z4	CERS2_MOUSE	Q924Z4	Ceramide synthase 2	Cers2
165000	104000	129000	42500	84200	NaN	28100	71900	42900	NaN	93000	85800	63100	31800	136000	64600	89900	111000	99800	Q9EQG9;Q9EQG9-2	CERT_MOUSE	Q9EQG9;Q9EQG9-2	Ceramide transfer protein	Cert1
123000	NaN	104000	NaN	123000	42600	104000	128000	101000	114000	157000	NaN	140000	178000	194000	182000	157000	129000	113000	D3Z5G7	D3Z5G7_MOUSE	D3Z5G7	Carboxylic ester hydrolase	Ces1b
1000000	699000	765000	1170000	1160000	601000	685000	1050000	850000	783000	1100000	874000	917000	1050000	1650000	1120000	1390000	1080000	1320000	P23953	EST1C_MOUSE	P23953	Carboxylesterase 1C	Ces1c
65300	53800	123000	171000	136000	106000	184000	205000	140000	65000	418000	187000	162000	80600	672000	181000	341000	248000	112000	Q8VCT4	EST1D_MOUSE	Q8VCT4	Carboxylesterase 1D	Ces1d
45100	23000	40300	28400	20900	NaN	49100	47500	49300	NaN	32800	31000	24200	51600	48800	20800	NaN	42100	9700	Q9R1K9;B1AUQ7;Z4YJH1	CETN2_MOUSE	Q9R1K9	Centrin-2	Cetn2
153000	169000	149000	164000	142000	156000	170000	169000	196000	165000	144000	169000	178000	192000	86100	120000	119000	49700	87400	Q8BTU1	CFA20_MOUSE	Q8BTU1	Cilia- and flagella-associated protein 20	Cfap20
450000	469000	440000	486000	384000	403000	306000	362000	401000	368000	419000	453000	455000	433000	400000	566000	529000	393000	428000	Q8C6E0	CFA36_MOUSE	Q8C6E0	Cilia- and flagella-associated protein 36	Cfap36
192000	121000	169000	115000	210000	89400	93500	162000	148000	84400	191000	180000	NaN	NaN	177000	188000	236000	189000	290000	Q8C6G1;Q3U699	CF410_MOUSE	Q8C6G1	Cilia- and flagella-associated protein 410	Cfap410
60600	91400	88400	79500	68800	66900	35000	75400	54300	49200	47900	53100	NaN	39400	49700	74100	70600	65500	51200	Q3UJP5;B1AV75	CF418_MOUSE	Q3UJP5	Cilia- and flagella-associated protein 418	Cfap418
1430000	1350000	1250000	1280000	1280000	960000	1310000	1500000	1200000	1140000	1410000	1340000	1470000	1600000	1110000	994000	1030000	739000	1010000	P04186;B8JJN0;B8JJM5;B8JJM6;F6VQX8;F6XQ00;B8JJM3;F6W2T4;H3BK95	CFAB_MOUSE	P04186	Complement factor B	Cfb
1650000	1700000	1640000	1300000	1650000	1840000	1900000	2300000	1510000	1830000	2400000	2100000	1950000	1570000	2850000	1630000	2090000	1870000	2010000	P03953;P03953-2	CFAD_MOUSE	P03953;P03953-2	Complement factor D	Cfd
146000	152000	186000	119000	104000	107000	160000	118000	136000	131000	124000	170000	150000	140000	82100	103000	100000	81400	60800	O88271	CFDP1_MOUSE	O88271	Craniofacial development protein 1	Cfdp1
2690000	2750000	2320000	2940000	3020000	1870000	2660000	3150000	2520000	2150000	3240000	2650000	3370000	2830000	2340000	2160000	2410000	1690000	2200000	P06909;E9Q8I0;A0A0A6YWP4;D6RGQ0	CFAH_MOUSE	P06909	Complement factor H	Cfh
72100	43000	38100	90500	93300	36600	67200	98800	78100	55800	107000	75400	94900	84300	80100	77900	114000	67400	100000	E9PUM5;E9Q8B5;E9Q8B6	E9PUM5_MOUSE;E9Q8B5_MOUSE	E9PUM5;E9Q8B5	Complement factor H-related 4	Cfhr4
655000	586000	609000	403000	526000	329000	455000	575000	481000	345000	613000	621000	571000	712000	547000	425000	511000	436000	437000	Q61129	CFAI_MOUSE	Q61129	Complement factor I	Cfi
35300000	40400000	40700000	33900000	36500000	31200000	37100000	41600000	37800000	29600000	38400000	35500000	38600000	39500000	30900000	35600000	33400000	33200000	29900000	P18760;F8WGL3;A0A494B9A7	COF1_MOUSE	P18760	Cofilin-1	Cfl1
3940000	4710000	3830000	3830000	4300000	4790000	3630000	4230000	4140000	3240000	4050000	3910000	4190000	4470000	5620000	4260000	4440000	5100000	4620000	P45591;A0A1Y7VJ71	COF2_MOUSE	P45591	Cofilin-2	Cfl2
610000	553000	432000	737000	677000	507000	498000	723000	571000	665000	588000	720000	743000	689000	650000	555000	712000	640000	790000	P11680	PROP_MOUSE	P11680	Properdin	Cfp
96600	126000	115000	87000	65900	127000	128000	102000	140000	118000	103000	133000	128000	119000	65600	93600	80700	113000	96800	Q8BHG9	CGBP1_MOUSE	Q8BHG9	CGG triplet repeat-binding protein 1	Cggbp1
69800	63100	49300	65800	86800	41200	36300	35100	57300	98000	28700	69700	68300	39400	44600	43700	54300	51600	24600	Q6AW69;Q6AW69-3;Q6AW69-5;D3Z3H4	CGNL1_MOUSE	Q6AW69;Q6AW69-5	Cingulin-like protein 1	Cgnl1
88900	80600	98400	128000	129000	97500	153000	130000	177000	198000	92200	114000	121000	113000	72400	88000	86600	104000	87500	E9Q7T7;G3UXV0	CHADL_MOUSE	E9Q7T7	Chondroadherin-like protein	Chadl
128000	129000	146000	133000	150000	185000	178000	123000	193000	189000	122000	142000	148000	122000	94200	90300	104000	122000	80000	Q8K327	CHAP1_MOUSE	Q8K327	Chromosome alignment-maintaining phosphoprotein 1	Champ1
40600	51500	52700	77900	106000	84600	73600	109000	108000	40700	98500	53600	70400	69200	82600	121000	119000	96200	82300	Q03059;A0A2I3BPD4;Q8BQV2	CLAT_MOUSE	Q03059	Choline O-acetyltransferase	Chat
316000	317000	359000	310000	291000	357000	330000	326000	398000	350000	284000	323000	283000	360000	375000	294000	282000	386000	360000	Q9D1L0	CHCH2_MOUSE	Q9D1L0	Coiled-coil-helix-coiled-coil-helix domain-containing protein 2	Chchd2
363000	444000	430000	379000	486000	469000	375000	367000	447000	428000	424000	392000	375000	402000	473000	382000	288000	449000	439000	Q9CRB9;D3Z0L4;Q9D9P1;S4R238	MIC19_MOUSE	Q9CRB9	MICOS complex subunit Mic19	Chchd3
119000	151000	148000	116000	135000	161000	137000	103000	137000	74900	110000	119000	145000	158000	137000	137000	112000	112000	162000	Q8VEA4	MIA40_MOUSE	Q8VEA4	Mitochondrial intermembrane space import and assembly protein 40	Chchd4
143000	92200	121000	102000	119000	156000	120000	113000	154000	134000	116000	137000	137000	118000	99500	137000	117000	156000	150000	Q91VN4;E9Q4M4	MIC25_MOUSE	Q91VN4	MICOS complex subunit Mic25	Chchd6
21300	30500	33300	46700	31900	NaN	NaN	NaN	NaN	NaN	11300	NaN	NaN	10600	20700	22100	33100	38700	22400	Q8K2Q5;B1AXC5;B1AXC7;B1AXC8;Q3TFT3	CHCH7_MOUSE	Q8K2Q5	Coiled-coil-helix-coiled-coil-helix domain-containing protein 7	Chchd7
406000	341000	364000	236000	272000	322000	276000	246000	319000	322000	245000	273000	362000	372000	266000	279000	248000	249000	209000	A2A8L1;B1AR17;F7C528;Q6PDQ2;E9Q614;E9QAS5;B0QZH7;B0QZH8;E9PYL1;E9PYU4;E9QAS4	CHD4_MOUSE	Q6PDQ2	Chromodomain-helicase-DNA-binding protein 4	Chd4
152000	160000	123000	235000	225000	185000	188000	178000	180000	186000	210000	166000	186000	184000	167000	248000	237000	250000	229000	Q8BJ64	CHDH_MOUSE	Q8BJ64	Choline dehydrogenase, mitochondrial	Chdh
183000	216000	188000	136000	172000	177000	167000	103000	179000	187000	193000	170000	186000	157000	110000	160000	110000	158000	81400	Q8CGZ0;G5E8I8;A0A1D5RL92	CHERP_MOUSE	Q8CGZ0	Calcium homeostasis endoplasmic reticulum protein	Cherp
75700	57600	94500	60600	67400	79900	49400	91800	63700	36100	79900	78800	69200	61100	64900	66100	68100	44400	64800	Q922Q9;A0A0R4J242;A0A0R4J058;A0A1B0GSH5;D3YWG2;G8JL55;Q922Q9-2	CHID1_MOUSE	Q922Q9;Q922Q9-2	Chitinase domain-containing protein 1	Chid1
291000	549000	642000	694000	455000	363000	308000	294000	380000	479000	310000	248000	192000	345000	283000	341000	326000	453000	487000	O55229;F6RRT7	CHKB_MOUSE	O55229	Choline/ethanolamine kinase	Chkb
47300	NaN	16300	66300	47900	NaN	36600	53400	45800	58900	28000	32300	71000	47000	30800	50100	64200	62200	63200	P70232-2	NCHL1_MOUSE	P70232-2	Isoform 2 of Neural cell adhesion molecule L1-like protein	Chl1
75200	86600	104000	111000	105000	98700	62600	71800	97700	74900	83700	89400	53600	90100	59600	49900	117000	71700	54900	Q9QXG2;A2AD03;Q3UR39	RAE1_MOUSE	Q9QXG2	Rab proteins geranylgeranyltransferase component A 1	Chm
NaN	29000	18700	46900	38100	29300	38500	9150	36400	59100	5260	24800	22600	21900	9320	20900	32300	31900	39100	Q9QZD5;A0A0R4J1A1	RAE2_MOUSE	Q9QZD5	Rab proteins geranylgeranyltransferase component A 2	Chml
116000	92200	108000	47400	130000	43400	63800	111000	73200	24200	115000	111000	83000	93000	145000	128000	130000	104000	103000	Q921W0	CHM1A_MOUSE	Q921W0	Charged multivesicular body protein 1a	Chmp1a
342000	402000	341000	224000	364000	179000	293000	430000	363000	94900	454000	394000	348000	396000	281000	224000	294000	324000	432000	Q99LU0	CH1B1_MOUSE	Q99LU0	Charged multivesicular body protein 1B1	Chmp1b1
508000	413000	403000	182000	436000	122000	319000	525000	333000	73500	454000	591000	401000	464000	444000	421000	482000	446000	460000	Q9DB34;A0A1B0GR63;A0A1B0GSH4;A0A1B0GT75	CHM2A_MOUSE	Q9DB34	Charged multivesicular body protein 2a	Chmp2a
262000	442000	403000	411000	433000	295000	338000	289000	456000	357000	466000	344000	330000	411000	249000	305000	238000	350000	449000	Q8BJF9;A0A338P7L8	CHM2B_MOUSE	Q8BJF9	Charged multivesicular body protein 2b	Chmp2b
388000	255000	334000	163000	225000	69500	178000	350000	203000	96300	299000	288000	299000	279000	361000	320000	377000	320000	325000	Q9CQ10;A0A0N4SVS3	CHMP3_MOUSE	Q9CQ10	Charged multivesicular body protein 3	Chmp3
907000	1030000	1000000	955000	990000	901000	1060000	1030000	984000	904000	1090000	1080000	1010000	939000	838000	898000	870000	897000	959000	Q9D7F7;Q9D8B3	CHM4B_MOUSE	Q9D8B3	Charged multivesicular body protein 4b	Chmp4b
759000	731000	768000	941000	762000	758000	863000	732000	951000	763000	739000	786000	790000	871000	586000	782000	700000	767000	763000	Q9D7S9	CHMP5_MOUSE	Q9D7S9	Charged multivesicular body protein 5	Chmp5
512000	393000	391000	246000	424000	156000	191000	377000	335000	238000	408000	417000	327000	335000	426000	476000	525000	510000	535000	P0C0A3;B1AZ41;B1AZ42	CHMP6_MOUSE	P0C0A3	Charged multivesicular body protein 6	Chmp6
166000	141000	118000	155000	223000	215000	183000	107000	194000	151000	99200	152000	197000	152000	82200	245000	161000	NaN	301000	Q8R1T1;Q8R1T1-2	CHMP7_MOUSE	Q8R1T1	Charged multivesicular body protein 7	Chmp7
NaN	156000	NaN	NaN	NaN	NaN	NaN	NaN	NaN	99300	NaN	145000	131000	NaN	NaN	NaN	NaN	NaN	NaN	Q80XD1;Q3V2R3;Q80XD1-2;Q80XD1-3;A0A0N4SV96;A0A0N4SVT0;H7BXA9	CHIO_MOUSE	Q80XD1;Q80XD1-2;Q80XD1-3	Beta-chimaerin	Chn2
363000	321000	323000	344000	300000	173000	194000	259000	193000	160000	364000	316000	326000	333000	309000	320000	353000	294000	358000	Q9D1P4;A0A1L1SU22	CHRD1_MOUSE	Q9D1P4	Cysteine and histidine-rich domain-containing protein 1	Chordc1
102000	111000	185000	222000	134000	227000	146000	141000	153000	172000	85800	113000	48400	111000	246000	89100	162000	140000	72700	Q8C025;D3YU39;D3Z6W4;D6RCW3;Q8C025-2;Q8C025-3	CHPT1_MOUSE	Q8C025;Q8C025-2;Q8C025-3	Cholinephosphotransferase 1	Chpt1
65300	61700	39400	53300	93200	NaN	47700	28000	43600	26500	59700	46200	49600	82700	38300	56100	67100	58300	71300	Q80WV3	CHST2_MOUSE	Q80WV3	Carbohydrate sulfotransferase 2	Chst2
417000	424000	417000	351000	453000	391000	357000	250000	390000	368000	321000	396000	331000	334000	317000	301000	199000	280000	302000	Q9CY57;Q9CY57-2;Q9CY57-3;Q9CY57-4;Q9CY57-5;D3YZA1;D3Z7T7;E9PW20	CHTOP_MOUSE	Q9CY57;Q9CY57-2;Q9CY57-3;Q9CY57-4;Q9CY57-5	Chromatin target of PRMT1 protein	Chtop
87500	127000	113000	120000	125000	99000	100000	93000	98000	119000	111000	77700	85600	93300	71200	130000	88100	109000	99700	Q99KN2;G3UYN9;G3UYR5	CIAO1_MOUSE	Q99KN2	Probable cytosolic iron-sulfur protein assembly protein CIAO1	Ciao1
18000	NaN	8680	NaN	9480	NaN	NaN	12900	NaN	NaN	10200	18200	8100	17200	14900	13400	13900	NaN	12600	Q9DCL2	CIA2A_MOUSE	Q9DCL2	Cytosolic iron-sulfur assembly component 2A	Ciao2a
134000	176000	159000	239000	199000	157000	336000	157000	260000	245000	234000	247000	159000	174000	283000	120000	189000	178000	163000	Q9D187;A0A1D5RMI0;F8WHV1	CIA2B_MOUSE	Q9D187	Cytosolic iron-sulfur assembly component 2B	Ciao2b
316000	323000	318000	383000	340000	436000	409000	363000	422000	307000	285000	360000	341000	317000	301000	429000	353000	519000	358000	Q8WTY4;F7BWP1	CPIN1_MOUSE	Q8WTY4	Anamorsin	Ciapin1
61600	110000	77800	72400	88800	NaN	NaN	NaN	NaN	NaN	65300	NaN	NaN	70900	31700	70100	51700	121000	81800	Q924A2;E9Q6T8;E9QP01;Q924A2-2	CIC_MOUSE	Q924A2;Q924A2-2	Protein capicua homolog	Cic
1180000	1510000	1180000	1120000	1240000	2210000	2090000	1300000	1490000	1710000	1140000	1360000	1130000	933000	1020000	1220000	1050000	1480000	1210000	P60824;D3YU80;K4DI65	CIRBP_MOUSE	P60824	Cold-inducible RNA-binding protein	Cirbp
1100000	1080000	1020000	864000	1050000	1030000	1060000	1170000	1050000	802000	1180000	1180000	1050000	1110000	1350000	1380000	1250000	1350000	1120000	Q91WS0	CISD1_MOUSE	Q91WS0	CDGSH iron-sulfur domain-containing protein 1	Cisd1
744000	616000	669000	764000	689000	745000	799000	731000	802000	659000	606000	535000	443000	707000	514000	460000	457000	554000	441000	Q9CQB5;D3Z3X4	CISD2_MOUSE	Q9CQB5	CDGSH iron-sulfur domain-containing protein 2	Cisd2
97600	109000	95400	65200	88900	80200	103000	110000	130000	67700	93900	96600	93200	119000	144000	103000	98000	101000	63100	B1AR13;B2RWE3;Z4YKM2	CISD3_MOUSE	B1AR13	CDGSH iron-sulfur domain-containing protein 3, mitochondrial	Cisd3
2610000	2370000	2720000	1170000	1620000	1300000	1780000	1990000	1520000	1020000	1980000	2500000	2170000	2110000	1620000	1470000	1490000	1100000	1350000	Q8BMK4	CKAP4_MOUSE	Q8BMK4	Cytoskeleton-associated protein 4	Ckap4
441000	448000	409000	471000	403000	390000	485000	440000	500000	433000	442000	406000	413000	492000	366000	472000	458000	389000	397000	A2AGT5;K3W4R5;A0A0R4J0K2;Z4YL78;A2AGT5-2;A2AGT5-3	CKAP5_MOUSE	A2AGT5;A2AGT5-2;A2AGT5-3	Cytoskeleton-associated protein 5	Ckap5
200000	970000	338000	30300	169000	199000	51000	223000	328000	32100	809000	70500	83900	606000	1180000	114000	58400	302000	474000	Q04447;P07310;A0A0J9YKD4	KCRB_MOUSE;KCRM_MOUSE	P07310;Q04447	Creatine kinase M-type	Ckb
23300000	81800000	6130000	19100000	8030000	109000000	4340000	22200000	27300000	37100000	31800000	7860000	19100000	48700000	244000000	6680000	4680000	46300000	20700000	P07310	KCRM_MOUSE	P07310	Creatine kinase M-type	Ckm
1230000	1410000	1220000	1650000	1540000	1890000	1780000	1710000	2030000	2070000	1710000	1320000	1450000	1260000	1320000	1670000	1660000	2590000	1700000	P30275;A2ARP5	KCRU_MOUSE	P30275	Creatine kinase U-type, mitochondrial	Ckmt1
34400	375000	NaN	NaN	NaN	591000	NaN	NaN	116000	224000	40300	NaN	NaN	364000	1990000	155000	NaN	183000	27800	Q6P8J7	KCRS_MOUSE	Q6P8J7	Creatine kinase S-type, mitochondrial	Ckmt2
204000	236000	230000	319000	240000	349000	343000	292000	353000	357000	245000	240000	260000	244000	139000	277000	249000	358000	288000	A0A087WNW8;A0A087WP42;A0A087WQ31;A0A087WQ95;A0A087WRE8;A0A087WRK0;A0A087WS18;J3QP81;A0A0A6YXZ1;A0A0N4SUT7;Q80TV8-2	CLAP1_MOUSE	Q80TV8-2	Isoform 2 of CLIP-associating protein 1	Clasp1
439000	542000	504000	650000	541000	625000	575000	532000	650000	738000	497000	547000	558000	550000	389000	478000	490000	477000	462000	Q8BRT1;E9Q8N5;F7DCH5;Q08EB5;Q08EB6	CLAP2_MOUSE	Q8BRT1	CLIP-associating protein 2	Clasp2
150000	234000	281000	378000	278000	302000	181000	153000	318000	381000	124000	185000	144000	226000	124000	126000	255000	212000	139000	Q99LI2;A2AEM2	CLCC1_MOUSE	Q99LI2	Chloride channel CLIC-like protein 1	Clcc1
NaN	NaN	NaN	46000	NaN	NaN	10600	20500	28700	11000	NaN	NaN	19600	NaN	NaN	11500	16000	NaN	NaN	Q9R0A1;A0A338P673;A9C437	CLCN2_MOUSE	Q9R0A1	Chloride channel protein 2	Clcn2
22800	45100	33000	64300	35200	65500	29800	49200	46900	NaN	37100	43300	44100	63500	31300	27600	49300	48300	56400	O35454;A2A7F6;E9Q741	CLCN6_MOUSE	O35454	H(+)/Cl(-) exchange transporter 6	Clcn6
107000	143000	112000	215000	178000	209000	164000	116000	183000	218000	160000	133000	122000	108000	82300	131000	132000	156000	195000	Q9ET38-2	CLD19_MOUSE	Q9ET38-2	Isoform 2 of Claudin-19	Cldn19
35800	26800	43100	23300	41500	7180	50700	41200	NaN	19400	70600	40400	86000	59800	76700	34300	64800	29900	24500	P49300;A2CF65;B1AU03;F8WHB7;J3QPR7	CLC10_MOUSE	P49300	C-type lectin domain family 10 member A	Clec10a
630000	528000	624000	304000	515000	254000	409000	633000	366000	194000	578000	596000	593000	516000	538000	400000	550000	411000	452000	P43025;Q8CFZ6	TETN_MOUSE	P43025	Tetranectin	Clec3b
20400	98900	37400	44600	52500	106000	82000	80400	105000	111000	20400	29800	15900	69900	NaN	37400	44200	103000	35600	P52194	CLGN_MOUSE	P52194	Calmegin	Clgn
1690000	1440000	1840000	1040000	1120000	1250000	1150000	1690000	1380000	1060000	1350000	1670000	1320000	1440000	1580000	1230000	1540000	1180000	1350000	Q9Z1Q5	CLIC1_MOUSE	Q9Z1Q5	Chloride intracellular channel protein 1	Clic1
625000	475000	596000	415000	442000	280000	339000	547000	434000	204000	549000	598000	495000	464000	716000	451000	755000	442000	624000	Q9QYB1	CLIC4_MOUSE	Q9QYB1	Chloride intracellular channel protein 4	Clic4
388000	492000	529000	447000	429000	423000	363000	320000	345000	368000	316000	443000	384000	430000	378000	329000	349000	330000	276000	Q5SUH6;Q5SUH7	Q5SUH6_MOUSE;Q5SUH7_MOUSE	Q5SUH6;Q5SUH7	Clathrin interactor 1	Clint1
121000	111000	134000	139000	126000	163000	130000	111000	163000	134000	121000	150000	123000	163000	132000	94400	117000	107000	103000	Q922J3;F8WIA1;Q922J3-2;D3Z2Z1;D3Z3M7;Q8C0S5	CLIP1_MOUSE	Q922J3	CAP-Gly domain-containing linker protein 1	Clip1
374000	568000	406000	431000	341000	707000	436000	563000	582000	416000	463000	584000	569000	589000	343000	612000	452000	385000	668000	Q9Z0H8	CLIP2_MOUSE	Q9Z0H8	CAP-Gly domain-containing linker protein 2	Clip2
62000	52100	54500	88000	NaN	90300	96700	58500	90000	109000	66700	71200	52100	59700	NaN	56500	82600	36700	78000	B9EHT4	CLIP3_MOUSE	B9EHT4	CAP-Gly domain-containing linker protein 3	Clip3
78900	63700	67200	111000	107000	12200	65500	46800	71400	125000	40400	86100	84600	77800	32000	79600	84100	84800	67000	Q8C5W0;Q8C5W0-2;Q8C5W0-3;Q8C5W0-4	CLMN_MOUSE	Q8C5W0;Q8C5W0-2;Q8C5W0-3;Q8C5W0-4	Calmin	Clmn
50200	40300	45100	78800	NaN	63400	41400	40800	81000	59300	51700	42800	73100	NaN	28000	41900	69900	52300	40300	Q8R373	CLMP_MOUSE	Q8R373	CXADR-like membrane protein	Clmp
243000	277000	265000	460000	360000	355000	353000	349000	268000	450000	186000	169000	269000	376000	201000	279000	281000	320000	284000	O88696	CLPP_MOUSE	O88696	ATP-dependent Clp protease proteolytic subunit, mitochondrial	Clpp
478000	591000	580000	750000	630000	690000	638000	557000	735000	771000	451000	584000	572000	690000	340000	396000	513000	586000	489000	Q8VBZ3	CLPT1_MOUSE	Q8VBZ3	Putative lipid scramblase CLPTM1	Clptm1
76900	41500	39700	NaN	NaN	29500	47900	23000	24300	NaN	29400	26800	43700	33100	39700	20500	34800	22500	NaN	Q9JHS4;Q6P8N8	CLPX_MOUSE	Q9JHS4	ATP-dependent Clp protease ATP-binding subunit clpX-like, mitochondrial	Clpx
133000	146000	126000	187000	124000	141000	177000	183000	210000	131000	162000	154000	149000	118000	114000	129000	170000	155000	183000	Q9EPL2;Q9EPL2-2	CSTN1_MOUSE	Q9EPL2;Q9EPL2-2	Calsyntenin-1	Clstn1
880000	1160000	1110000	1330000	1070000	960000	1090000	880000	1090000	1100000	1120000	1130000	1330000	1030000	766000	960000	805000	1030000	1030000	B1AWE0;Q6PFA2	B1AWE0_MOUSE;Q6PFA2_MOUSE	B1AWE0;Q6PFA2	Clathrin light chain	Clta
420000	383000	339000	477000	310000	249000	374000	464000	618000	492000	515000	370000	568000	357000	400000	577000	328000	585000	446000	Q6IRU5	CLCB_MOUSE	Q6IRU5	Clathrin light chain B	Cltb
4930000	4320000	4680000	3630000	4620000	3130000	3720000	4400000	4230000	2720000	4940000	4430000	4690000	4560000	5080000	4540000	4690000	4750000	5070000	Q68FD5;Q5SXR6	CLH1_MOUSE	Q68FD5	Clathrin heavy chain 1	Cltc
207000	178000	183000	182000	195000	175000	176000	205000	171000	160000	229000	174000	201000	187000	304000	186000	228000	195000	217000	Q06890	CLUS_MOUSE	Q06890	Clusterin	Clu
34900	66500	36400	38700	37400	106000	35100	NaN	NaN	74700	52800	39500	47600	46100	38500	33500	34000	51800	42200	A0A0R4J140;Z4YLI8	A0A0R4J140_MOUSE;Z4YLI8_MOUSE	A0A0R4J140;Z4YLI8	Clustered mitochondria protein homolog	Cluh
166000	189000	196000	169000	130000	263000	174000	182000	212000	152000	164000	188000	164000	157000	334000	144000	165000	213000	148000	Q8R4N0	CLYBL_MOUSE	Q8R4N0	Citramalyl-CoA lyase, mitochondrial	Clybl
284000	328000	339000	247000	226000	189000	257000	290000	289000	188000	307000	298000	302000	292000	192000	277000	258000	282000	287000	Q99KK2;A0A0R4J0B4;Q99KK2-2	NEUA_MOUSE	Q99KK2;Q99KK2-2	N-acylneuraminate cytidylyltransferase	Cmas
178000	235000	203000	280000	265000	240000	229000	220000	239000	208000	301000	199000	211000	257000	403000	318000	298000	214000	286000	Q8R1G2;A0A2I3BPJ4;E0CXH4;E0CXT6	CMBL_MOUSE	Q8R1G2	Carboxymethylenebutenolidase homolog	Cmbl
136000	147000	163000	127000	119000	154000	129000	97500	148000	134000	147000	97400	148000	176000	160000	127000	81000	120000	86700	Q9CPZ8	COXM1_MOUSE	Q9CPZ8	COX assembly mitochondrial protein homolog	Cmc1
94500	83300	93400	79800	76700	70200	67700	42200	62700	55600	58600	55200	79800	78500	94100	52800	68300	72400	29400	Q8K199;D3YZZ0;D6RD08;D6RJ47;F8WHQ0	COXM2_MOUSE	Q8K199	COX assembly mitochondrial protein 2 homolog	Cmc2
1920000	1880000	1930000	1820000	2030000	1860000	2070000	2430000	2180000	1800000	2080000	2150000	1960000	2010000	1810000	2060000	1970000	2040000	1750000	A0A0R4J093;Q9DBP5	KCY_MOUSE	Q9DBP5	UMP-CMP kinase	Cmpk1
149000	164000	157000	206000	159000	157000	129000	100000	154000	187000	132000	122000	129000	167000	165000	142000	135000	200000	163000	Q3U5Q7	CMPK2_MOUSE	Q3U5Q7	UMP-CMP kinase 2, mitochondrial	Cmpk2
114000	44100	44900	67200	147000	NaN	24400	27500	60600	45700	125000	51800	60100	61700	140000	101000	143000	157000	293000	Q9D6G9;Q45TP8;Q9D6G9-2	CKLF5_MOUSE	Q9D6G9;Q9D6G9-2	CKLF-like MARVEL transmembrane domain-containing protein 5	Cmtm5
107000	125000	120000	120000	130000	178000	69700	95700	141000	171000	89300	106000	149000	120000	145000	91100	133000	120000	104000	E0CXC2;Q9DBC3;A0A3Q4EHZ1;A0A3Q4EBV9;A0A3Q4EH87;D3Z491	CMTR1_MOUSE	Q9DBC3	Cap-specific mRNA (nucleoside-2'-O-)-methyltransferase 1	Cmtr1
NaN	NaN	NaN	NaN	NaN	17200	NaN	NaN	NaN	NaN	NaN	NaN	NaN	9770	27900	NaN	NaN	NaN	NaN	Q70KF4;E9QLJ0	CMYA5_MOUSE	Q70KF4	Cardiomyopathy-associated protein 5	Cmya5
149000	181000	196000	210000	156000	179000	99400	105000	173000	220000	130000	139000	139000	205000	129000	115000	145000	197000	177000	P53996	CNBP_MOUSE	P53996	CCHC-type zinc finger nucleic acid binding protein	Cnbp
92100	126000	127000	71900	70900	NaN	139000	34700	166000	37800	146000	102000	105000	185000	135000	151000	NaN	98900	149000	Q8BUG2;A0A0R4J0V0	CNDP1_MOUSE	Q8BUG2	Beta-Ala-His dipeptidase	Cndp1
1850000	1580000	1610000	1540000	1640000	1110000	1380000	1730000	1410000	1140000	1730000	1610000	1650000	1580000	1860000	1740000	1870000	1730000	1910000	Q9D1A2	CNDP2_MOUSE	Q9D1A2	Cytosolic non-specific dipeptidase	Cndp2
369000	NaN	785000	355000	420000	970000	398000	182000	80100	NaN	1100000	876000	995000	67800	669000	98400	708000	145000	231000	Q08091;A0A1L1SRV0;Q08091-2	CNN1_MOUSE	Q08091	Calponin-1	Cnn1
480000	389000	600000	454000	385000	485000	433000	453000	396000	338000	616000	526000	477000	414000	466000	260000	470000	266000	378000	Q08093;D3Z7R6	CNN2_MOUSE	Q08093	Calponin-2	Cnn2
4240000	4220000	4370000	4560000	4380000	4070000	4420000	4280000	4320000	4870000	4330000	4830000	4580000	4410000	3300000	3940000	4320000	3940000	3900000	Q9DAW9;A0A0G2JDV8	CNN3_MOUSE	Q9DAW9	Calponin-3	Cnn3
29900	34300	30100	39900	35900	46600	70400	28100	72400	41900	51300	44900	15300	64800	31300	36800	46400	39100	97300	Q32NY4;Q32NY4-2	CNNM3_MOUSE	Q32NY4;Q32NY4-2	Metal transporter CNNM3	Cnnm3
104000	141000	155000	184000	105000	144000	95700	127000	152000	121000	158000	106000	149000	127000	83700	104000	143000	140000	88000	Q6ZQ08;Q6ZQ08-2;Q6ZQ08-4;A0A1D5RMD8;A0A1D5RMJ8;A0A1D5RML9;B7ZWL1	CNOT1_MOUSE	Q6ZQ08;Q6ZQ08-4	CCR4-NOT transcription complex subunit 1	Cnot1
27900	21100	23100	19600	21500	NaN	NaN	NaN	26900	NaN	12100	NaN	24600	30400	NaN	NaN	13900	24000	NaN	Q8BH15;Q8BH15-3;Q8BH15-4	CNO10_MOUSE	Q8BH15	CCR4-NOT transcription complex subunit 10	Cnot10
57900	60400	76300	76900	49800	72200	48800	50800	43800	91600	43100	81300	52500	75600	62000	47200	57100	73700	45200	Q8K0V4;F6UAW9	CNOT3_MOUSE	Q8K0V4	CCR4-NOT transcription complex subunit 3	Cnot3
59500	60700	43800	44300	52000	32400	32500	57900	51700	NaN	63400	65200	39700	21100	NaN	46900	56800	65400	50000	Q8BT14;A0A0R4J1K1;E9QA19;Q05BG1;Q8BT14-2;Q8BT14-3	CNOT4_MOUSE	Q8BT14;Q8BT14-2;Q8BT14-3	CCR4-NOT transcription complex subunit 4	Cnot4
155000	179000	175000	161000	157000	156000	166000	70000	108000	124000	148000	163000	143000	143000	114000	123000	124000	70700	115000	Q9JKY0	CNOT9_MOUSE	Q9JKY0	CCR4-NOT transcription complex subunit 9	Cnot9
1010000	1310000	971000	1320000	1240000	1370000	1540000	1740000	1320000	1360000	1450000	1250000	1170000	1070000	832000	1480000	1240000	1300000	1230000	P16330	CN37_MOUSE	P16330	2',3'-cyclic-nucleotide 3'-phosphodiesterase	Cnp
1370000	1360000	1370000	830000	1050000	1000000	1100000	1240000	949000	804000	1010000	1040000	983000	1170000	873000	782000	831000	787000	640000	Q9QXT0;A0A1W2P729	CNPY2_MOUSE	Q9QXT0	Protein canopy homolog 2	Cnpy2
383000	475000	453000	276000	362000	432000	325000	417000	368000	476000	376000	320000	375000	349000	444000	218000	275000	311000	358000	Q9DAU1;B0V2V1	CNPY3_MOUSE	Q9DAU1	Protein canopy homolog 3	Cnpy3
807000	763000	880000	547000	713000	557000	663000	677000	592000	605000	549000	701000	626000	704000	457000	480000	480000	391000	475000	Q8BQ47;D3Z0T5	CNPY4_MOUSE	Q8BQ47	Protein canopy homolog 4	Cnpy4
260000	184000	176000	63400	144000	111000	170000	252000	147000	104000	168000	242000	176000	195000	218000	187000	268000	203000	272000	Q5M8N0;F7C0H6	CNRP1_MOUSE	Q5M8N0	CB1 cannabinoid receptor-interacting protein 1	Cnrip1
47500	94200	81000	133000	117000	190000	141000	96000	172000	149000	90600	105000	128000	81100	71300	94500	86300	96900	111000	Q8CBC4;Q8CBC4-3	CNST_MOUSE	Q8CBC4;Q8CBC4-3	Consortin	Cnst
588000	575000	498000	823000	872000	473000	513000	564000	513000	456000	809000	522000	684000	506000	985000	1030000	1020000	961000	977000	P51642	CNTF_MOUSE	P51642	Ciliary neurotrophic factor	Cntf
NaN	12700	12100	11100	10400	NaN	NaN	NaN	NaN	NaN	NaN	NaN	NaN	NaN	30300	NaN	38100	NaN	NaN	O88507;A2AMR7	CNTFR_MOUSE	O88507	Ciliary neurotrophic factor receptor subunit alpha	Cntfr
558000	493000	433000	497000	559000	545000	640000	647000	536000	570000	611000	492000	640000	434000	527000	654000	525000	703000	666000	P12960	CNTN1_MOUSE	P12960	Contactin-1	Cntn1
99000	111000	114000	118000	171000	126000	122000	124000	133000	145000	111000	108000	110000	93600	128000	138000	146000	199000	211000	Q61330;A0A087WQQ9	CNTN2_MOUSE	Q61330	Contactin-2	Cntn2
142000	174000	196000	317000	246000	280000	249000	145000	191000	255000	303000	55900	201000	271000	210000	327000	244000	308000	382000	O54991	CNTP1_MOUSE	O54991	Contactin-associated protein 1	Cntnap1
226000	203000	202000	295000	287000	247000	279000	263000	276000	236000	260000	223000	292000	208000	243000	267000	264000	335000	320000	Q9CPW0;E9QNF7	CNTP2_MOUSE	Q9CPW0	Contactin-associated protein-like 2	Cntnap2
154000	168000	179000	93000	134000	116000	136000	133000	142000	91000	167000	195000	163000	172000	142000	125000	114000	132000	102000	Q9D2R6;E9Q6W2	COA3_MOUSE	Q9D2R6	Cytochrome c oxidase assembly factor 3 homolog, mitochondrial	Coa3
176000	229000	181000	291000	190000	225000	278000	317000	243000	297000	183000	294000	246000	177000	190000	135000	57500	221000	219000	Q921H9	COA7_MOUSE	Q921H9	Cytochrome c oxidase assembly factor 7	Coa7
256000	253000	261000	267000	252000	181000	174000	253000	162000	136000	218000	199000	185000	199000	198000	247000	249000	185000	219000	Q9DBL7	COASY_MOUSE	Q9DBL7	Bifunctional coenzyme A synthase	Coasy
NaN	NaN	NaN	NaN	NaN	NaN	NaN	NaN	NaN	NaN	NaN	NaN	NaN	NaN	70900	NaN	NaN	NaN	NaN	Q5NBX1;Q5NBX1-2;Q5NBX1-3;Q5NBX1-4;Q5NBX1-5;F6RR81;G3UWY3;G3UZ73;G5E8P4	COBL_MOUSE	Q5NBX1;Q5NBX1-2;Q5NBX1-3;Q5NBX1-4;Q5NBX1-5	Protein cordon-bleu	Cobl
626000	689000	748000	866000	815000	663000	694000	665000	760000	707000	710000	749000	620000	713000	547000	718000	807000	779000	743000	Q3UMF0;Q3UMF0-2;Q3UMF0-3;Q3UMF0-4;B1AZ14;B1AZ15	COBL1_MOUSE	Q3UMF0;Q3UMF0-3	Cordon-bleu protein-like 1	Cobll1
138000	94600	125000	149000	123000	64300	111000	82600	38500	147000	90900	50600	67100	87800	10800	37300	78700	100000	89300	Q9Z160	COG1_MOUSE	Q9Z160	Conserved oligomeric Golgi complex subunit 1	Cog1
26000	49000	39600	30700	11000	NaN	31000	57700	16200	20200	32200	25200	40500	35800	17700	30700	68200	35400	30600	Q921L5	COG2_MOUSE	Q921L5	Conserved oligomeric Golgi complex subunit 2	Cog2
109000	132000	123000	86300	91800	126000	141000	76800	127000	111000	90400	NaN	89800	128000	56800	106000	75800	39800	55400	E9QL65	E9QL65_MOUSE	E9QL65	Conserved oligomeric Golgi complex subunit 3	Cog3
329000	316000	303000	211000	324000	298000	329000	383000	315000	295000	385000	306000	338000	447000	169000	249000	265000	258000	220000	Q8R1U1;G3UWH9;G3UWY4;G3UX78;G3UYW8;G3UZ15	COG4_MOUSE	Q8R1U1	Conserved oligomeric Golgi complex subunit 4	Cog4
35500	34800	32900	33900	39000	74300	21900	NaN	29300	49800	47700	NaN	59900	51000	35300	66300	29000	18800	38000	Q3UM29;A0A0R4J0Q9;Q3TR20	COG7_MOUSE	Q3UM29	Conserved oligomeric Golgi complex subunit 7	Cog7
650000	993000	566000	554000	947000	683000	635000	429000	502000	844000	490000	555000	862000	428000	491000	774000	530000	610000	467000	Q60847;Q60847-2;Q60847-3;Q60847-4;Q60847-5;E9PX70	COCA1_MOUSE	Q60847;Q60847-2;Q60847-5	Collagen alpha-1(XII) chain	Col12a1
611000	589000	490000	999000	784000	1160000	1200000	837000	714000	1220000	768000	795000	734000	502000	446000	427000	524000	602000	552000	B7ZNH7	B7ZNH7_MOUSE	B7ZNH7	Collagen, type XIV, alpha 1	Col14a1
2220000	2660000	1800000	2460000	4140000	2610000	1990000	2210000	2010000	2670000	2720000	2750000	3800000	1560000	3460000	4070000	3280000	4540000	3500000	O35206;A2AJY2;A2AJY5;A2AJY7	COFA1_MOUSE	O35206	Collagen alpha-1(XV) chain	Col15a1
111000	124000	94100	83600	117000	81800	47100	59300	106000	94800	99400	86900	140000	59900	120000	104000	100000	151000	162000	P39061;E9QPX1;P39061-1;P39061-2	COIA1_MOUSE	P39061	Collagen alpha-1(XVIII) chain	Col18a1
159000	95600	95700	NaN	138000	76800	116000	25900	NaN	NaN	108000	77300	133000	20900	146000	101000	119000	NaN	109000	Q0VF58;F8WHV4	COJA1_MOUSE	Q0VF58	Collagen alpha-1(XIX) chain	Col19a1
10300000	11400000	10600000	6110000	10700000	7150000	8000000	7910000	7040000	7130000	7090000	9430000	10300000	9170000	6660000	6390000	6290000	6010000	6010000	P11087;P11087-2	CO1A1_MOUSE	P11087	Collagen alpha-1(I) chain	Col1a1
1820000	2530000	2120000	1380000	2340000	1780000	1640000	1550000	1470000	1870000	1410000	2080000	2040000	1700000	1130000	1560000	1400000	1380000	1300000	Q01149	CO1A2_MOUSE	Q01149	Collagen alpha-2(I) chain	Col1a2
1120000	1350000	666000	361000	1250000	1030000	715000	585000	586000	965000	1090000	967000	1970000	349000	1230000	1900000	1190000	1510000	894000	Q2UY11	COSA1_MOUSE	Q2UY11	Collagen alpha-1(XXVIII) chain	Col28a1
6140000	5760000	6280000	4200000	5030000	4960000	5360000	4390000	3870000	3940000	4120000	5810000	5420000	5490000	3270000	3090000	3550000	2950000	2940000	P08121;A0A087WPJ5	CO3A1_MOUSE	P08121	Collagen alpha-1(III) chain	Col3a1
1500000	2560000	872000	972000	4030000	3140000	682000	1250000	661000	2790000	1110000	1290000	3820000	491000	2600000	3710000	2590000	4430000	1770000	P02463	CO4A1_MOUSE	P02463	Collagen alpha-1(IV) chain	Col4a1
6140000	13400000	4260000	6920000	17400000	17800000	4460000	5530000	3840000	15900000	4670000	6010000	18300000	1980000	9740000	18200000	11000000	17000000	6030000	P08122	CO4A2_MOUSE	P08122	Collagen alpha-2(IV) chain	Col4a2
211000	133000	157000	195000	109000	24800	60900	103000	54700	41400	20200	105000	75500	75800	146000	84100	NaN	79800	180000	O88207;A3KGE7	CO5A1_MOUSE	O88207	Collagen alpha-1(V) chain	Col5a1
345000	377000	372000	239000	375000	266000	329000	274000	294000	285000	245000	334000	261000	320000	142000	182000	232000	261000	192000	Q3U962	CO5A2_MOUSE	Q3U962	Collagen alpha-2(V) chain	Col5a2
201000	161000	156000	NaN	138000	57300	142000	293000	121000	NaN	175000	249000	186000	116000	181000	105000	165000	130000	186000	Q9JLI2	Q9JLI2_MOUSE	Q9JLI2	Collagen type V alpha 3 chain	Col5a3
1010000	1960000	559000	438000	2520000	1200000	374000	772000	347000	862000	606000	1200000	2810000	320000	1640000	2550000	2200000	1890000	808000	Q04857	CO6A1_MOUSE	Q04857	Collagen alpha-1(VI) chain	Col6a1
2160000	4840000	1270000	1660000	5770000	4570000	874000	1820000	1010000	4120000	1460000	2410000	6810000	783000	3240000	6080000	5110000	4990000	1800000	Q02788;D3Z7D5	CO6A2_MOUSE	Q02788	Collagen alpha-2(VI) chain	Col6a2
3840000	8310000	2060000	2650000	9960000	7600000	2130000	3140000	1740000	5090000	2790000	4210000	10000000	1520000	5760000	10100000	7780000	7000000	3260000	E9PWQ3;J3QQ16;A0A087WS16	E9PWQ3_MOUSE	E9PWQ3	Collagen, type VI, alpha 3	Col6a3
156000	657000	129000	283000	895000	244000	156000	172000	184000	604000	151000	125000	893000	129000	367000	856000	404000	461000	98700	A6H584;A0A140T8T7;A0A140T8W1	CO6A5_MOUSE	A6H584	Collagen alpha-5(VI) chain	Col6a5
29900	83400	22600	16300	91500	107000	18200	17100	39000	48100	42100	56000	92400	22500	63500	69100	53400	67300	16000	Q8C6K9;E9Q6A6	CO6A6_MOUSE	Q8C6K9	Collagen alpha-6(VI) chain	Col6a6
12500	32900	73800	46400	37400	65300	6010	NaN	24500	16300	NaN	33300	26000	NaN	NaN	21700	39500	NaN	73300	Q8K4Q8	COL12_MOUSE	Q8K4Q8	Collectin-12	Colec12
1330000	1410000	1580000	748000	1260000	751000	1020000	676000	694000	593000	993000	894000	928000	1100000	758000	698000	993000	522000	627000	Q8K297	GT251_MOUSE	Q8K297	Procollagen galactosyltransferase 1	Colgalt1
779000	906000	777000	969000	858000	909000	948000	795000	1030000	940000	897000	1030000	944000	1040000	706000	850000	755000	619000	624000	Q8JZY2;A0A3Q4EC50;A0A3Q4EGT0;A0A3Q4EHW7;A0A3Q4EII3;Q3UTM6	COMDA_MOUSE	Q8JZY2	COMM domain-containing protein 10	Commd10
75600	66000	82000	NaN	49100	NaN	22700	55100	NaN	NaN	51000	75200	66800	39200	68400	46700	83800	56000	61900	Q63829	COMD3_MOUSE	Q63829	COMM domain-containing protein 3	Commd3
82200	54900	72400	92900	40600	90500	35100	50600	42200	49300	33600	74500	31300	81900	96100	68800	62200	70900	75900	Q3V4B5	COMD6_MOUSE	Q3V4B5	COMM domain-containing protein 6	Commd6
NaN	NaN	NaN	NaN	201000	49400	206000	108000	231000	39400	166000	146000	150000	142000	160000	NaN	NaN	141000	NaN	Q8BG94;A2AU52	COMD7_MOUSE	Q8BG94	COMM domain-containing protein 7	Commd7
162000	160000	153000	125000	192000	71600	77200	107000	121000	90200	NaN	138000	88700	130000	106000	118000	167000	97200	142000	Q8K2Q0	COMD9_MOUSE	Q8K2Q0	COMM domain-containing protein 9	Commd9
293000	244000	221000	297000	254000	167000	212000	230000	294000	185000	248000	200000	236000	298000	259000	226000	320000	257000	300000	O88587;O88587-2	COMT_MOUSE	O88587;O88587-2	Catechol O-methyltransferase	Comt
NaN	92200	NaN	57900	108000	NaN	NaN	114000	92800	NaN	NaN	NaN	NaN	122000	NaN	NaN	NaN	NaN	58900	Q8BIG7;H3BJ37	CMTD1_MOUSE	Q8BIG7	Catechol O-methyltransferase domain-containing protein 1	Comtd1
1220000	1480000	1490000	1300000	1250000	1090000	1270000	1080000	1230000	1040000	1230000	1250000	1190000	1550000	911000	1010000	1030000	893000	955000	Q8CIE6;F8WHL2	COPA_MOUSE	Q8CIE6	Coatomer subunit alpha	Copa
1520000	1500000	1600000	1140000	1370000	993000	1200000	1210000	1140000	827000	1490000	1510000	1360000	1830000	1110000	1080000	1150000	1120000	969000	Q9JIF7	COPB_MOUSE	Q9JIF7	Coatomer subunit beta	Copb1
1240000	1370000	1360000	937000	1020000	894000	1170000	1070000	1040000	821000	1230000	1190000	1170000	1330000	909000	942000	937000	781000	817000	O55029	COPB2_MOUSE	O55029	Coatomer subunit beta'	Copb2
2800000	3610000	3480000	3720000	3490000	3610000	3680000	3310000	3470000	3700000	3020000	3340000	3460000	3650000	2250000	2450000	2340000	2660000	2660000	O89079;D3Z315	COPE_MOUSE	O89079	Coatomer subunit epsilon	Cope
703000	503000	414000	387000	NaN	NaN	733000	711000	834000	856000	795000	834000	685000	372000	212000	NaN	447000	497000	757000	Q9QXK3;Q9QZE5;Q9QXK3-3;Q9QXK3-4	COPG1_MOUSE;COPG2_MOUSE	Q9QXK3;Q9QXK3-4;Q9QZE5	Coatomer subunit gamma-2	Copg1
529000	504000	520000	528000	467000	314000	440000	513000	317000	206000	611000	501000	418000	375000	429000	444000	452000	479000	522000	Q9QXK3;Q9QXK3-4	COPG2_MOUSE	Q9QXK3;Q9QXK3-4	Coatomer subunit gamma-2	Copg2
175000	126000	136000	135000	134000	106000	137000	128000	103000	104000	165000	110000	117000	129000	169000	134000	139000	128000	135000	P61202;P61202-2;A2AQE4	CSN2_MOUSE	P61202;P61202-2	COP9 signalosome complex subunit 2	Cops2
757000	740000	766000	818000	821000	745000	755000	784000	844000	506000	907000	806000	792000	926000	708000	779000	882000	757000	709000	O88543	CSN3_MOUSE	O88543	COP9 signalosome complex subunit 3	Cops3
450000	269000	354000	303000	301000	317000	284000	300000	70400	251000	347000	318000	286000	267000	605000	282000	429000	317000	403000	O88544;D3YV99;D3Z1R9;F6QTS1	CSN4_MOUSE	O88544	COP9 signalosome complex subunit 4	Cops4
221000	198000	183000	189000	209000	195000	226000	177000	200000	250000	197000	178000	196000	229000	230000	218000	242000	182000	202000	O35864;A0A087WRH6	CSN5_MOUSE	O35864	COP9 signalosome complex subunit 5	Cops5
137000	127000	105000	108000	127000	81100	121000	106000	80400	93300	120000	148000	83300	97400	157000	105000	156000	132000	200000	O88545;D3Z0F5	CSN6_MOUSE	O88545	COP9 signalosome complex subunit 6	Cops6
146000	188000	170000	160000	167000	184000	207000	181000	196000	176000	205000	202000	168000	197000	186000	175000	117000	138000	182000	Q9CZ04;D3Z440;D3YVI6;D3Z0S0;Q9CZ04-2	CSN7A_MOUSE	Q9CZ04;Q9CZ04-2	COP9 signalosome complex subunit 7a	Cops7a
201000	227000	267000	159000	183000	315000	90200	234000	288000	316000	227000	357000	194000	309000	177000	204000	269000	144000	241000	Q8VBV7	CSN8_MOUSE	Q8VBV7	COP9 signalosome complex subunit 8	Cops8
NaN	NaN	152000	385000	NaN	NaN	NaN	NaN	NaN	254000	NaN	NaN	NaN	NaN	77500	72700	NaN	166000	297000	Q3U898;D3Z159	CSN9_MOUSE	Q3U898	COP9 signalosome complex subunit 9	Cops9
960000	864000	962000	870000	767000	860000	871000	912000	722000	997000	502000	1040000	650000	600000	560000	644000	608000	616000	762000	P61924;A0A2R8VJV3;Q8R3M1	COPZ1_MOUSE	P61924	Coatomer subunit zeta-1	Copz1
508000	523000	522000	515000	466000	369000	440000	491000	342000	459000	403000	632000	355000	487000	318000	361000	374000	357000	390000	Q9JHH9	COPZ2_MOUSE	Q9JHH9	Coatomer subunit zeta-2	Copz2
94500	171000	80700	126000	113000	200000	129000	138000	145000	129000	123000	110000	107000	162000	204000	124000	55300	103000	79800	Q8BMS4	COQ3_MOUSE	Q8BMS4	Ubiquinone biosynthesis O-methyltransferase, mitochondrial	Coq3
NaN	NaN	NaN	NaN	NaN	398000	258000	261000	79600	264000	236000	326000	NaN	NaN	32700	12500	NaN	8110	18100	P97478;A0A140LIF0;Q3TYT1	COQ7_MOUSE	P97478	5-demethoxyubiquinone hydroxylase, mitochondrial	Coq7
36700	NaN	20800	NaN	NaN	34100	NaN	NaN	NaN	NaN	12800	NaN	NaN	13500	142000	10300	NaN	38900	NaN	Q60936;Q60936-2;A0A0A6YXD9;F7B1B6	COQ8A_MOUSE	Q60936	Atypical kinase COQ8A, mitochondrial	Coq8a
51700	49200	44700	39700	17100	149000	NaN	NaN	NaN	32800	87100	50100	NaN	79400	123000	NaN	39700	NaN	83300	Q8K1Z0;F6SFF5	COQ9_MOUSE	Q8K1Z0	Ubiquinone biosynthesis protein COQ9, mitochondrial	Coq9
463000	442000	443000	409000	413000	534000	470000	578000	505000	539000	534000	456000	528000	495000	436000	479000	449000	439000	385000	O89053;G3UYK8;A0A0U1RPY8;D3YW57;D3YXM2;G3UX53	COR1A_MOUSE	O89053	Coronin-1A	Coro1a
636000	469000	565000	363000	443000	355000	406000	512000	400000	321000	537000	515000	483000	485000	540000	449000	538000	461000	485000	Q9WUM3;A0A494B9Y4;A0A494BAI1;D3YUG6	COR1B_MOUSE	Q9WUM3	Coronin-1B	Coro1b
1240000	1170000	1260000	1030000	1100000	1260000	1290000	1340000	1220000	1080000	1160000	1040000	1340000	1280000	1180000	1010000	985000	851000	915000	Q9WUM4;E9PVJ1;E9PX03;E9PZJ0	COR1C_MOUSE	Q9WUM4	Coronin-1C	Coro1c
218000	225000	195000	236000	221000	150000	182000	141000	291000	179000	192000	202000	192000	200000	188000	193000	217000	275000	254000	Q8C0P5;B1AVH5	COR2A_MOUSE	Q8C0P5	Coronin-2A	Coro2a
201000	278000	180000	197000	177000	221000	197000	192000	241000	190000	188000	215000	268000	223000	253000	276000	182000	296000	305000	Q8BH44;G3UW48	COR2B_MOUSE	Q8BH44	Coronin-2B	Coro2b
372000	393000	376000	438000	419000	342000	298000	374000	415000	315000	434000	400000	370000	404000	382000	433000	438000	439000	382000	Q9D2V7	CORO7_MOUSE	Q9D2V7	Coronin-7	Coro7
2080000	2020000	2010000	1640000	1860000	1760000	2220000	2050000	1760000	1740000	2000000	2170000	1990000	2240000	1660000	1850000	1720000	1550000	1820000	Q9CQI6	COTL1_MOUSE	Q9CQI6	Coactosin-like protein	Cotl1
103000	100000	102000	132000	42300	140000	142000	149000	170000	176000	61200	134000	123000	139000	177000	103000	118000	84400	70800	P56394	COX17_MOUSE	P56394	Cytochrome c oxidase copper chaperone	Cox17
1250000	1360000	1410000	1670000	1360000	1840000	1540000	1330000	1710000	1580000	1440000	1290000	1350000	1580000	2010000	1510000	1180000	1610000	1530000	P19783;M0QWX7	COX41_MOUSE	P19783	Cytochrome c oxidase subunit 4 isoform 1, mitochondrial	Cox4i1
13500	17300	30200	24600	13400	40100	31800	NaN	12600	18800	16600	18000	NaN	19500	10300	NaN	5940	20600	NaN	Q91W29	COX42_MOUSE	Q91W29	Cytochrome c oxidase subunit 4 isoform 2, mitochondrial	Cox4i2
4220000	2890000	4180000	1370000	3300000	1680000	1720000	2560000	3020000	771000	3370000	4000000	3920000	4940000	6520000	4320000	3440000	5110000	4340000	P12787	COX5A_MOUSE	P12787	Cytochrome c oxidase subunit 5A, mitochondrial	Cox5a
1670000	1520000	1420000	1360000	1630000	1860000	1760000	1440000	1770000	1600000	1750000	1710000	1550000	1600000	2730000	1690000	1400000	2050000	1930000	P19536;Q9D881	COX5B_MOUSE	P19536	Cytochrome c oxidase subunit 5B, mitochondrial	Cox5b
65700	56000	91000	29200	61200	NaN	NaN	90500	40400	NaN	50700	98600	77900	102000	21600	86800	89800	119000	142000	P43024;Q9DCW5	CX6A1_MOUSE	P43024	Cytochrome c oxidase subunit 6A1, mitochondrial	Cox6a1
1680000	1160000	1550000	1180000	1670000	1390000	1360000	1930000	1700000	977000	1710000	1040000	2020000	1970000	2530000	1740000	1550000	1600000	931000	P56391	CX6B1_MOUSE	P56391	Cytochrome c oxidase subunit 6B1	Cox6b1
6300000	6280000	5900000	6300000	6510000	8090000	6530000	5750000	7120000	7470000	6740000	7760000	6290000	6900000	9020000	6680000	5620000	6540000	6540000	Q9CPQ1	COX6C_MOUSE	Q9CPQ1	Cytochrome c oxidase subunit 6C	Cox6c
NaN	NaN	NaN	NaN	NaN	60900	16600	NaN	29200	NaN	41600	22800	NaN	42800	245000	NaN	NaN	16400	34200	P56392;A0A140LIU4	CX7A1_MOUSE	P56392	Cytochrome c oxidase subunit 7A1, mitochondrial	Cox7a1
93700	106000	72000	95400	81600	186000	78900	102000	68100	123000	94200	120000	71400	81600	66000	82600	67400	59900	108000	P48771	CX7A2_MOUSE	P48771	Cytochrome c oxidase subunit 7A2, mitochondrial	Cox7a2
29600	37800	28800	69400	NaN	45300	36800	37700	NaN	19000	33800	NaN	NaN	49600	49500	NaN	NaN	16800	31000	Q61387;E9PZS8	COX7R_MOUSE	Q61387	Cytochrome c oxidase subunit 7A-related protein, mitochondrial	Cox7a2l
25100	12800	20500	NaN	NaN	NaN	NaN	13000	8150	NaN	NaN	25700	12400	NaN	24800	NaN	14500	17900	30600	P17665	COX7C_MOUSE	P17665	Cytochrome c oxidase subunit 7C, mitochondrial	Cox7c
3410000	3610000	3370000	4600000	4130000	3330000	3450000	3760000	3450000	3400000	4530000	3420000	4010000	3990000	3760000	3450000	3790000	3250000	3370000	Q61147;E9PZD8;G3X8Q5;G3X9T8;G3UZ53	CERU_MOUSE	Q61147	Ceruloplasmin	Cp
233000	268000	217000	146000	133000	83500	261000	418000	176000	98400	356000	247000	147000	262000	194000	303000	245000	142000	181000	O89001	CBPD_MOUSE	O89001	Carboxypeptidase D	Cpd
NaN	NaN	27600	NaN	116000	121000	26400	NaN	NaN	NaN	107000	61300	NaN	NaN	18300	84400	37100	81900	111000	Q812E0;E9Q969;A0A0H2UH22;E9Q5X2	CPEB2_MOUSE	Q812E0	Cytoplasmic polyadenylation element-binding protein 2	Cpeb2
372000	467000	470000	743000	689000	334000	354000	145000	575000	664000	534000	293000	492000	582000	480000	793000	797000	870000	891000	P63040;D3YZ72	CPLX1_MOUSE	P63040	Complexin-1	Cplx1
276000	276000	264000	244000	206000	218000	245000	184000	378000	261000	253000	258000	278000	287000	107000	202000	163000	207000	200000	P84086	CPLX2_MOUSE	P84086	Complexin-2	Cplx2
NaN	NaN	21600	59800	21900	NaN	25200	NaN	32400	49700	41700	35900	47700	NaN	NaN	NaN	NaN	16800	35300	Q9JJN5	CBPN_MOUSE	Q9JJN5	Carboxypeptidase N catalytic chain	Cpn1
103000	88700	101000	137000	158000	NaN	75900	118000	145000	NaN	223000	NaN	117000	151000	79500	45900	97300	97400	102000	Q9DBB9	CPN2_MOUSE	Q9DBB9	Carboxypeptidase N subunit 2	Cpn2
9450	NaN	12300	NaN	NaN	NaN	NaN	NaN	NaN	NaN	NaN	NaN	NaN	NaN	9000	NaN	NaN	NaN	13400	Q8BT60;Q8C166;A3KGK7;B7ZCP4;B7ZCP5;B7ZCP6;B7ZCP7;B7ZCP8;E9Q806;V9GWY2;V9GX86	CPNE1_MOUSE;CPNE3_MOUSE	Q8BT60;Q8C166	Copine-3	Cpne1
NaN	62100	97700	NaN	NaN	NaN	98800	122000	37200	104000	67900	96100	NaN	82200	5940	NaN	NaN	NaN	37300	P59108;A0A0R4J1D0	CPNE2_MOUSE	P59108	Copine-2	Cpne2
316000	343000	358000	375000	381000	365000	361000	326000	433000	401000	385000	329000	320000	343000	336000	350000	320000	350000	200000	Q8BT60	CPNE3_MOUSE	Q8BT60	Copine-3	Cpne3
590000	748000	594000	666000	864000	641000	698000	665000	719000	674000	871000	628000	742000	651000	860000	1030000	604000	1180000	586000	Q9Z140;Q3UYN2	CPNE6_MOUSE	Q9Z140	Copine-6	Cpne6
417000	722000	356000	304000	460000	867000	950000	836000	1060000	533000	308000	472000	923000	506000	742000	133000	326000	747000	671000	P36552	HEM6_MOUSE	P36552	Oxygen-dependent coproporphyrinogen-III oxidase, mitochondrial	Cpox
489000	604000	606000	650000	601000	521000	500000	292000	626000	496000	596000	437000	493000	465000	567000	621000	735000	579000	545000	Q8BFS6;Q8BFS6-2;Q8BFS6-3;Q8BFS6-4;D3Z7F7	CPPED_MOUSE	Q8BFS6	Serine/threonine-protein phosphatase CPPED1	Cpped1
270000	213000	212000	198000	331000	77300	123000	178000	187000	99600	280000	269000	185000	178000	220000	226000	297000	238000	265000	Q9WVJ3;A0A2I3BPG0;A0A2I3BS14	CBPQ_MOUSE	Q9WVJ3	Carboxypeptidase Q	Cpq
NaN	NaN	31900	NaN	NaN	NaN	NaN	NaN	NaN	NaN	NaN	30700	NaN	NaN	NaN	NaN	NaN	NaN	NaN	Q9EPU4;A0A2R8VK76	CPSF1_MOUSE	Q9EPU4	Cleavage and polyadenylation specificity factor subunit 1	Cpsf1
46100	85600	60500	69500	24400	37900	59200	48000	91500	56200	42100	36800	69800	71100	51700	60300	28900	41400	NaN	O35218	CPSF2_MOUSE	O35218	Cleavage and polyadenylation specificity factor subunit 2	Cpsf2
128000	111000	94400	NaN	67800	NaN	55100	68200	37600	NaN	45700	91000	36800	83100	92800	NaN	NaN	91700	91300	Q8BQZ5;B2LVG5;B2LVG6;E0CXT7;F7B6Z5;Q8BQZ5-2;Q8BQZ5-3;M0QWM8	CPSF4_MOUSE	Q8BQZ5;Q8BQZ5-2;Q8BQZ5-3	Cleavage and polyadenylation specificity factor subunit 4	Cpsf4
915000	918000	1160000	716000	565000	891000	882000	869000	867000	662000	816000	1140000	857000	907000	867000	739000	844000	810000	476000	Q6NVF9;H3BJW3;H3BJ30;H3BKW0	CPSF6_MOUSE	Q6NVF9	Cleavage and polyadenylation specificity factor subunit 6	Cpsf6
81500	59900	55200	52700	41800	45300	62800	87000	68200	60200	63600	83100	46300	60800	59800	44100	76400	77000	70100	Q8BTV2;Q8BTV2-2;Q8BTV2-3	CPSF7_MOUSE	Q8BTV2;Q8BTV2-2	Cleavage and polyadenylation specificity factor subunit 7	Cpsf7
400000	371000	461000	369000	358000	469000	535000	479000	371000	368000	516000	492000	481000	388000	288000	448000	273000	338000	375000	P97742	CPT1A_MOUSE	P97742	Carnitine O-palmitoyltransferase 1, liver isoform	Cpt1a
NaN	76900	NaN	NaN	NaN	128000	NaN	NaN	50400	NaN	NaN	NaN	NaN	31000	213000	NaN	NaN	NaN	NaN	Q924X2;F6QXT4	CPT1B_MOUSE	Q924X2	Carnitine O-palmitoyltransferase 1, muscle isoform	Cpt1b
46600	107000	74600	110000	99900	108000	103000	95000	72200	61300	146000	79200	89000	68900	107000	87200	108000	82900	56000	P52825	CPT2_MOUSE	P52825	Carnitine O-palmitoyltransferase 2, mitochondrial	Cpt2
282000	345000	350000	417000	413000	263000	348000	335000	342000	300000	429000	319000	373000	335000	374000	359000	392000	319000	413000	Q64735;Q64735-2;A0A0A6YVT1;A0A0A6YXN9;A0A0A6YXR6;A0A0A6YY75	CR1L_MOUSE	Q64735;Q64735-2	Complement component receptor 1-like protein	Cr1l
88400	22900	53300	27000	35600	37000	81100	82300	69100	27500	42800	84700	NaN	51100	62100	59400	53000	31900	65800	P22935;P62965	RABP1_MOUSE;RABP2_MOUSE	P22935;P62965	Cellular retinoic acid-binding protein 2	Crabp1
334000	247000	338000	181000	207000	191000	293000	250000	239000	166000	313000	145000	245000	289000	209000	274000	342000	212000	210000	P22935	RABP2_MOUSE	P22935	Cellular retinoic acid-binding protein 2	Crabp2
159000	163000	140000	253000	181000	116000	168000	197000	193000	201000	127000	155000	188000	210000	125000	147000	149000	169000	149000	Q5PR69;A0A5F8MPP1;Q5PR69-4	CRACD_MOUSE	Q5PR69	Capping protein-inhibiting regulator of actin dynamics	Cracd
64200	107000	77800	85100	75800	187000	98800	144000	103000	84500	95200	93300	84200	118000	229000	92600	65600	75900	64200	P47934;H7BX88	CACP_MOUSE	P47934	Carnitine O-acetyltransferase	Crat
187000	NaN	198000	195000	NaN	280000	296000	336000	271000	173000	371000	NaN	155000	127000	NaN	215000	225000	114000	129000	Q8C7D2;Q8C7D2-2;Q8C7D2-3	CRBN_MOUSE	Q8C7D2;Q8C7D2-2;Q8C7D2-3	Protein cereblon	Crbn
NaN	NaN	NaN	NaN	5440	NaN	12100	12200	14000	NaN	22800	NaN	12800	NaN	NaN	NaN	NaN	NaN	NaN	O35427;A0A0J9YU23;A0A0J9YVE5	RPC9_MOUSE	O35427	DNA-directed RNA polymerase III subunit RPC9	Crcp
135000	162000	127000	133000	172000	205000	206000	147000	201000	227000	158000	176000	164000	108000	129000	125000	134000	149000	145000	P81269;Q01147;P27699-10;P27699-11;P27699-2;P27699-5;P27699-6;P27699-7;P27699-8;D3Z2U7;D3Z326;D3Z6A5;D3Z7M6;D3Z7P7;E9PWV9;F6Q346;F6QKL8;F6QWT6;F6U9F5;F6VJ22;F6W4F5;Q01147-1;Q62347	CREB1_MOUSE	Q01147;Q01147-1	Cyclic AMP-responsive element-binding protein 1	Creb1
258000	163000	241000	190000	182000	287000	310000	375000	327000	208000	NaN	374000	265000	333000	218000	178000	213000	275000	185000	B2RWS6;P45481;F8VPR5;A0A0U1RQB6	CBP_MOUSE;EP300_MOUSE	B2RWS6;P45481	Histone acetyltransferase p300	Crebbp
37800	27100	30600	NaN	NaN	NaN	NaN	33700	NaN	NaN	24700	54200	22100	15100	44300	16300	41600	37700	48600	O88668;K4DI63	CREG1_MOUSE	O88668	Protein CREG1	Creg1
282000	330000	361000	404000	362000	325000	328000	272000	461000	364000	291000	205000	249000	346000	220000	250000	323000	350000	234000	Q91XD7	CREL1_MOUSE	Q91XD7	Protein disulfide isomerase Creld1	Creld1
255000	276000	271000	364000	268000	222000	296000	154000	274000	290000	162000	241000	259000	287000	145000	210000	258000	219000	210000	Q9CYA0	CREL2_MOUSE	Q9CYA0	Protein disulfide isomerase Creld2	Creld2
9370000	8880000	13900000	8080000	8820000	11700000	11100000	9650000	8450000	7790000	14400000	12100000	14500000	9280000	8840000	7970000	9390000	6480000	5120000	P63254;A0A0G2JEK2	CRIP1_MOUSE	P63254	Cysteine-rich protein 1	Crip1
7360000	7950000	7850000	7650000	7510000	6380000	6730000	7260000	8660000	7310000	8660000	7240000	8020000	8390000	7350000	8810000	9150000	8330000	7920000	Q9DCT8	CRIP2_MOUSE	Q9DCT8	Cysteine-rich protein 2	Crip2
879000	955000	1020000	901000	1070000	1090000	962000	1150000	912000	795000	1030000	946000	1100000	1070000	870000	860000	1050000	1030000	1090000	Q64010	CRK_MOUSE	Q64010	Adapter molecule crk	Crk
1060000	1090000	1170000	822000	1160000	770000	877000	1010000	993000	588000	1020000	973000	1050000	1120000	1100000	972000	1260000	1280000	1060000	P47941;A0A338P675;A0A338P6Q0	CRKL_MOUSE	P47941	Crk-like protein	Crkl
180000	136000	232000	103000	253000	NaN	NaN	123000	NaN	NaN	127000	149000	NaN	179000	179000	190000	271000	179000	186000	Q9Z2L7;Q9Z2L7-2;J3QMV5	CRLF3_MOUSE	Q9Z2L7;Q9Z2L7-2	Cytokine receptor-like factor 3	Crlf3
9680000	5320000	6670000	2380000	2420000	5800000	5410000	11900000	2860000	1760000	8970000	6830000	8960000	1930000	6510000	7460000	3070000	3740000	3050000	O08553;P97427;Q6P1J1;Q71H75	DPYL1_MOUSE;DPYL2_MOUSE	O08553;P97427	Dihydropyrimidinase-related protein 2	Crmp1
9220	16400	23800	3650	14000	10100	15100	5120	13200	21400	8180	10800	18900	17000	14200	12100	12800	15300	NaN	P63154	CRNL1_MOUSE	P63154	Crooked neck-like protein 1	Crnkl1
346000	407000	393000	458000	418000	403000	401000	343000	468000	431000	422000	361000	263000	364000	286000	277000	321000	370000	463000	Q8CJ40;Q8CJ40-2;Q8CJ40-3	CROCC_MOUSE	Q8CJ40;Q8CJ40-2;Q8CJ40-3	Rootletin	Crocc
399000	488000	440000	688000	488000	408000	467000	421000	502000	482000	552000	507000	479000	485000	396000	470000	521000	574000	484000	Q9DC50	OCTC_MOUSE	Q9DC50	Peroxisomal carnitine O-octanoyltransferase	Crot
23400	38300	25900	56500	NaN	NaN	NaN	50400	NaN	48100	NaN	NaN	NaN	NaN	85700	36800	39500	NaN	33200	Q5RJG7;A0A1Y7VK76;A0A1Y7VM96;Q5RJG7-2;Q5RJG7-3;Q5RJG7-4;Q5RJG7-5	ISPD_MOUSE	Q5RJG7	D-ribitol-5-phosphate cytidylyltransferase	Crppa
332000	335000	337000	198000	222000	202000	304000	222000	216000	187000	183000	232000	221000	300000	111000	130000	144000	77400	116000	Q9CYD3	CRTAP_MOUSE	Q9CYD3	Cartilage-associated protein	Crtap
103000	129000	118000	141000	114000	83800	139000	101000	135000	112000	118000	116000	152000	116000	75200	118000	128000	132000	186000	Q68ED7	CRTC1_MOUSE	Q68ED7	CREB-regulated transcription coactivator 1	Crtc1
331000	304000	256000	377000	294000	342000	259000	292000	280000	343000	262000	448000	308000	335000	307000	361000	323000	365000	148000	Q91X84;Q91X84-2	CRTC3_MOUSE	Q91X84	CREB-regulated transcription coactivator 3	Crtc3
5210000	4170000	3560000	3840000	4460000	2980000	3020000	5080000	2780000	2980000	5010000	4430000	3940000	3740000	6510000	6910000	4740000	4330000	5960000	P23927	CRYAB_MOUSE	P23927	Alpha-crystallin B chain	Cryab
35200	43800	45100	131000	32900	45200	26300	41800	NaN	61900	55900	66500	45500	NaN	NaN	78400	88700	92400	70700	Q9WVJ5;E9PYP8	CRBB1_MOUSE	Q9WVJ5	Beta-crystallin B1	Crybb1
71400	96800	86300	123000	117000	89400	85500	72600	103000	106000	110000	71100	90400	120000	115000	93800	90600	84700	103000	A0A338P6N4	A0A338P6N4_MOUSE	A0A338P6N4	Beta-gamma crystallin domain containing 3	Crybg3
58600	47600	48800	33500	34200	NaN	15300	40700	NaN	NaN	31500	24400	55000	48700	101000	NaN	69600	39700	98600	P04342;P04345;Q03740;Q9CXV3;E9Q3I1;F7CUK9	CRGA_MOUSE;CRGD_MOUSE;CRGE_MOUSE;CRGF_MOUSE	P04342;P04345;Q03740;Q9CXV3	Gamma-crystallin D	Cryga
31200	29500	40500	31700	40600	46700	52600	50700	23700	NaN	45500	29100	48000	26300	41700	39500	28200	30100	16600	Q99KP3	CRYL1_MOUSE	Q99KP3	Lambda-crystallin homolog	Cryl1
56800	49700	40800	48100	26600	18900	30900	47100	33000	40200	40400	40100	30500	39000	66300	53400	41300	60700	49600	O54983	CRYM_MOUSE	O54983	Ketimine reductase mu-crystallin	Crym
108000	98200	86800	76700	77300	61200	93700	127000	83100	63500	88700	94800	83200	71700	100000	76400	89900	59200	75200	P47199;A0A0A6YVS7;A0A0A6YXR4;V9GXY8	QOR_MOUSE	P47199	Quinone oxidoreductase	Cryz
73700	44000	65500	NaN	NaN	NaN	NaN	88200	NaN	NaN	NaN	112000	20200	NaN	60300	NaN	59600	62100	101000	Q921W4;Q921W4-2;A0A338P6Y1;D3YU21;D3YZD6;D3Z6I4	QORL1_MOUSE	Q921W4	Quinone oxidoreductase-like protein 1	Cryzl1
22100	NaN	NaN	NaN	NaN	NaN	NaN	NaN	NaN	NaN	NaN	NaN	NaN	NaN	NaN	NaN	23800	26300	22900	Q3UNZ8;A0A0A6YWV6;Q3UNZ8-2	QORL2_MOUSE	Q3UNZ8;Q3UNZ8-2	Quinone oxidoreductase-like protein 2	Cryzl2
3220000	3830000	3280000	3410000	3050000	5580000	4020000	3710000	3680000	4030000	3610000	3390000	2940000	4010000	4740000	3600000	3160000	3380000	3350000	Q9CZU6;Q80X68	CISY_MOUSE	Q9CZU6	Citrate synthase, mitochondrial	Cs
198000	171000	242000	265000	258000	242000	302000	331000	257000	173000	277000	209000	298000	286000	300000	212000	225000	245000	206000	Q9DBE0;A0A2R8VHX0;A0A2R8VHD3;A0A2R8VHG5;A0A2R8VHJ2;A0A2R8VHW7;A0A2R8VI19;A0A2R8VI48;A0A2R8VI50;A0A2R8VK32;A0A2R8W6X8	CSAD_MOUSE	Q9DBE0	Cysteine sulfinic acid decarboxylase	Csad
436000	442000	445000	390000	387000	396000	412000	401000	430000	304000	431000	432000	428000	479000	317000	391000	389000	430000	394000	Q91W50;A0A0G2JF72;Q8JZN2	CSDE1_MOUSE	Q91W50	Cold shock domain-containing protein E1	Csde1
418000	470000	384000	378000	420000	373000	432000	367000	425000	294000	458000	378000	454000	501000	447000	499000	445000	353000	359000	Q9ERK4;E9Q1T9;E9QAX7;F6ZEW4	XPO2_MOUSE	Q9ERK4	Exportin-2	Cse1l
296000	202000	267000	248000	301000	200000	233000	287000	206000	246000	256000	270000	250000	264000	347000	229000	229000	190000	313000	P09581	CSF1R_MOUSE	P09581	Macrophage colony-stimulating factor 1 receptor	Csf1r
847000	794000	888000	739000	953000	1090000	929000	939000	947000	844000	1130000	922000	765000	952000	879000	1020000	979000	919000	993000	P41241;A0A1L1SQQ5;A0A1L1SR46;A0A1L1STA1	CSK_MOUSE	P41241	Tyrosine-protein kinase CSK	Csk
44900	40300	162000	113000	319000	75100	108000	117000	137000	242000	105000	123000	96900	95500	NaN	NaN	44400	NaN	NaN	Q8BK63;E9PWB2;E9Q4G7;H7BXB1;E9Q2U6;E9Q3W1;F6YBC9;Q8BK63-2	KC1A_MOUSE	Q8BK63;Q8BK63-2	Casein kinase I isoform alpha	Csnk1a1
71400	42200	42400	82500	34800	53400	31200	26900	5390	109000	NaN	55200	59900	59500	48800	NaN	42700	105000	82200	Q9DC28	KC1D_MOUSE	Q9DC28	Casein kinase I isoform delta	Csnk1d
13700	NaN	NaN	17100	19600	NaN	16400	10800	17500	NaN	19600	22000	16300	NaN	NaN	12200	NaN	NaN	12700	Q8BVP5;Q8C4X2;A0A494BAP2;Q99K78	KC1G3_MOUSE	Q8C4X2	Casein kinase I isoform gamma-3	Csnk1g3
202000	280000	145000	217000	150000	415000	364000	218000	154000	498000	231000	305000	208000	236000	199000	NaN	99600	240000	483000	Q60737;A2ANR6;Q6NSS6	CSK21_MOUSE	Q60737	Casein kinase II subunit alpha	Csnk2a1
103000	227000	93600	123000	182000	199000	190000	140000	125000	208000	128000	126000	129000	161000	65900	139000	82600	166000	128000	O54833	CSK22_MOUSE	O54833	Casein kinase II subunit alpha'	Csnk2a2
221000	271000	160000	153000	169000	271000	259000	108000	168000	213000	151000	196000	206000	221000	232000	118000	135000	154000	131000	P67871;G3UZX4;G3UXG7;G3UXU2;G3UZA4;G3UZJ5	CSK2B_MOUSE	P67871	Casein kinase II subunit beta	Csnk2b
471000	328000	429000	271000	390000	265000	299000	346000	280000	218000	413000	459000	355000	306000	332000	350000	452000	386000	405000	Q8VHY0;Q8VHY0-3	CSPG4_MOUSE	Q8VHY0	Chondroitin sulfate proteoglycan 4	Cspg4
9430000	9630000	11900000	10500000	11700000	8830000	9340000	9200000	12900000	10500000	13100000	10000000	12100000	10000000	11400000	12000000	12900000	10900000	9270000	P97315	CSRP1_MOUSE	P97315	Cysteine and glycine-rich protein 1	Csrp1
756000	777000	1160000	649000	707000	607000	637000	538000	715000	586000	600000	676000	634000	746000	405000	475000	536000	408000	450000	P97314;A0A1W2P6I3;A0A1W2P758;A0A1W2P780;A0A1W2P7N8;A0A1W2P845	CSRP2_MOUSE	P97314	Cysteine and glycine-rich protein 2	Csrp2
NaN	NaN	NaN	NaN	NaN	466000	NaN	NaN	NaN	84500	NaN	NaN	NaN	121000	918000	NaN	NaN	76700	NaN	P50462	CSRP3_MOUSE	P50462	Cysteine and glycine-rich protein 3	Csrp3
846000	805000	835000	1180000	1030000	830000	1080000	1090000	1160000	1160000	1200000	959000	1030000	892000	1060000	951000	941000	1170000	1060000	P21460	CYTC_MOUSE	P21460	Cystatin-C	Cst3
347000	351000	329000	231000	178000	274000	243000	177000	209000	221000	183000	278000	202000	236000	241000	161000	144000	239000	181000	Q9D1B1	Q9D1B1_MOUSE	Q9D1B1	Cystatin E/M	Cst6
1360000	1410000	1450000	986000	1210000	1430000	1720000	1900000	1340000	1100000	1550000	1660000	1390000	1400000	1240000	1250000	1370000	979000	1120000	Q62426	CYTB_MOUSE	Q62426	Cystatin-B	Cstb
52800	40500	55300	40800	53300	35400	36800	45900	61100	44800	70900	27000	22400	79000	31900	19700	76400	48000	33300	Q99LC2	CSTF1_MOUSE	Q99LC2	Cleavage stimulation factor subunit 1	Cstf1
863000	845000	919000	877000	798000	887000	838000	747000	1140000	1140000	765000	1010000	793000	982000	724000	739000	736000	904000	921000	Q8BIQ5;Q8C7E9;A2AEK1	CSTF2_MOUSE	Q8BIQ5	Cleavage stimulation factor subunit 2	Cstf2
850000	880000	948000	827000	1160000	807000	993000	676000	1150000	735000	678000	701000	800000	982000	641000	NaN	608000	901000	657000	Q99LI7	CSTF3_MOUSE	Q99LI7	Cleavage stimulation factor subunit 3	Cstf3
376000	424000	355000	376000	376000	387000	392000	338000	396000	355000	356000	344000	366000	366000	336000	339000	327000	316000	267000	O88712;A0A0J9YU62;A0A0J9YUM4;O88712-2;O88712-3	CTBP1_MOUSE	O88712;O88712-2	C-terminal-binding protein 1	Ctbp1
117000	114000	117000	78300	97800	53800	75000	96200	73300	55800	69100	87000	85400	123000	82200	79400	78400	67400	57300	P56546;Q91YZ2;P56546-2	CTBP2_MOUSE	P56546;P56546-2	C-terminal-binding protein 2	Ctbp2
83900	75600	71500	35300	93000	74300	102000	64200	138000	178000	55400	106000	55400	88200	25600	28200	82500	83800	92600	Q8R242;Q8R242-2	DIAC_MOUSE	Q8R242	Di-N-acetylchitobiase	Ctbs
276000	305000	259000	128000	232000	105000	171000	110000	231000	442000	136000	111000	163000	197000	137000	119000	184000	179000	NaN	Q61164	CTCF_MOUSE	Q61164	Transcriptional repressor CTCF	Ctcf
41600	40900	29000	26000	75500	85400	88200	86800	131000	187000	33500	99700	136000	114000	NaN	62000	56200	33900	217000	Q7TSG2	CTDP1_MOUSE	Q7TSG2	RNA polymerase II subunit A C-terminal domain phosphatase	Ctdp1
42000	35900	36200	81200	44000	60000	47000	49600	67500	77200	48000	34400	NaN	48200	NaN	41800	40700	53600	43400	P58466	CTDS1_MOUSE	P58466	Carboxy-terminal domain RNA polymerase II polypeptide A small phosphatase 1	Ctdsp1
25900	NaN	19900	29000	25300	48200	NaN	NaN	21300	41600	9140	36800	26100	31700	NaN	13600	NaN	NaN	20400	Q8BG15;Q8BG15-2;Q8BG15-3;Q8BG15-4;Q8BG15-5;Q8BG15-6	CTSL2_MOUSE	Q8BG15;Q8BG15-2;Q8BG15-3;Q8BG15-4;Q8BG15-5;Q8BG15-6	CTD small phosphatase-like protein 2	Ctdspl2
107000	79900	109000	NaN	NaN	NaN	56100	60200	NaN	NaN	24400	107000	87200	118000	NaN	NaN	NaN	NaN	45400	Q9D1D6;A0A2I3BRW6	CTHR1_MOUSE	Q9D1D6	Collagen triple helix repeat-containing protein 1	Cthrc1
1600000	1580000	1480000	1640000	1780000	1380000	1600000	1420000	1560000	1430000	1630000	1570000	1640000	1560000	1360000	1750000	1490000	1440000	1410000	P26231	CTNA1_MOUSE	P26231	Catenin alpha-1	Ctnna1
158000	168000	148000	155000	228000	185000	216000	159000	327000	266000	242000	113000	162000	159000	134000	201000	141000	183000	97200	Q61301;E0CXB9;Q61301-2;Q61301-3;Q8BS72	CTNA2_MOUSE	Q61301;Q61301-2;Q61301-3	Catenin alpha-2	Ctnna2
560000	521000	424000	604000	676000	441000	593000	494000	522000	498000	683000	486000	620000	626000	574000	887000	652000	695000	590000	Q65CL1	CTNA3_MOUSE	Q65CL1	Catenin alpha-3	Ctnna3
170000	193000	191000	111000	162000	59100	124000	128000	73600	58000	180000	143000	154000	177000	186000	191000	196000	112000	163000	O88327	CTNL1_MOUSE	O88327	Alpha-catulin	Ctnnal1
1760000	2070000	1820000	2330000	2400000	1920000	2150000	1710000	2580000	2390000	2230000	2010000	2310000	2340000	1700000	2450000	2130000	2290000	2000000	Q02248;E9Q6A9;F6QZ47	CTNB1_MOUSE	Q02248	Catenin beta-1	Ctnnb1
163000	174000	188000	137000	129000	172000	177000	155000	173000	215000	173000	126000	198000	191000	140000	123000	120000	131000	90100	Q9CWL8	CTBL1_MOUSE	Q9CWL8	Beta-catenin-like protein 1	Ctnnbl1
71800	NaN	49400	85700	72200	60800	7480	NaN	NaN	108000	14800	NaN	1180	72100	42200	27500	63100	92400	124000	P30999;E9Q8Z8;D3Z2H2;D3Z2H7;D3Z7H6;E9Q8Z4;E9Q8Z6;E9Q8Z9;E9Q901;E9Q904;E9Q905;E9Q907;E9Q986;G3X9V2	CTND1_MOUSE	P30999	Catenin delta-1	Ctnnd1
NaN	NaN	NaN	NaN	7180	NaN	NaN	NaN	NaN	11700	NaN	NaN	NaN	5850	NaN	NaN	NaN	NaN	12200	O35927;B7ZNF6;E9QKH8;O35927-2;A0A2I3BQV6	CTND2_MOUSE	O35927;O35927-2	Catenin delta-2	Ctnnd2
50700	NaN	25000	NaN	NaN	NaN	NaN	NaN	NaN	NaN	NaN	33300	NaN	NaN	46500	NaN	NaN	NaN	NaN	P70698;P70303;P70303-2;P70303-3	PYRG1_MOUSE;PYRG2_MOUSE	P70303;P70698	CTP synthase 2	Ctps1
209000	148000	271000	283000	256000	112000	222000	261000	228000	151000	250000	210000	180000	235000	99500	96600	199000	155000	173000	P70303;A2AEQ5	PYRG2_MOUSE	P70303	CTP synthase 2	Ctps2
873000	558000	717000	346000	414000	297000	308000	624000	402000	238000	525000	668000	553000	591000	579000	515000	671000	574000	625000	P16675;G3X8T3	PPGB_MOUSE	P16675	Lysosomal protective protein	Ctsa
812000	521000	615000	500000	458000	461000	485000	420000	530000	539000	413000	622000	463000	367000	705000	332000	662000	716000	672000	P10605	CATB_MOUSE	P10605	Cathepsin B	Ctsb
463000	244000	414000	NaN	262000	280000	140000	460000	269000	160000	263000	494000	257000	210000	221000	269000	261000	431000	272000	P97821	CATC_MOUSE	P97821	Dipeptidyl peptidase 1	Ctsc
8070000	5770000	7140000	4700000	5410000	4680000	4940000	8320000	4320000	3830000	6260000	8140000	5730000	6310000	8150000	7420000	6900000	6550000	7350000	P18242;F8WIR1;A0A1B0GT66;F6Y6L6	CATD_MOUSE	P18242	Cathepsin D	Ctsd
130000	264000	268000	195000	275000	353000	295000	295000	377000	321000	254000	260000	324000	289000	166000	244000	256000	198000	252000	Q9R013	CATF_MOUSE	Q9R013	Cathepsin F	Ctsf
390000	313000	417000	255000	348000	204000	207000	373000	283000	410000	437000	421000	358000	345000	291000	288000	356000	242000	378000	P49935;A0A087WR20	CATH_MOUSE	P49935	Pro-cathepsin H	Ctsh
45400	35800	49800	NaN	44400	NaN	NaN	NaN	NaN	NaN	NaN	338000	53400	32500	NaN	NaN	NaN	NaN	NaN	P55097	CATK_MOUSE	P55097	Cathepsin K	Ctsk
413000	467000	453000	351000	303000	288000	364000	406000	445000	382000	431000	444000	292000	389000	362000	304000	387000	575000	368000	P06797	CATL1_MOUSE	P06797	Procathepsin L	Ctsl
1370000	1280000	1310000	1310000	1230000	1210000	1060000	1360000	1190000	1210000	1290000	1350000	1130000	1430000	1120000	986000	1430000	1290000	1220000	Q9WUU7	CATZ_MOUSE	Q9WUU7	Cathepsin Z	Ctsz
2750000	2840000	2930000	2820000	2830000	2630000	3220000	2840000	2730000	2760000	2840000	3020000	3080000	2810000	2180000	2590000	2390000	2150000	2040000	Q60598;Q921L6	SRC8_MOUSE	Q60598	Src substrate cortactin	Cttn
89200	129000	69600	106000	58300	91800	89600	43400	124000	100000	105000	92200	NaN	156000	54100	64500	77700	66300	61600	B9EJA2;B9EJA2-2;B9EJA2-3;B9EJA2-4;B9EJA2-5	CTTB2_MOUSE	B9EJA2;B9EJA2-4;B9EJA2-5	Cortactin-binding protein 2	Cttnbp2
259000	313000	263000	318000	306000	214000	314000	304000	307000	300000	263000	292000	335000	363000	215000	285000	319000	241000	244000	Q99LJ0;A0A0G2JFS0	CT2NL_MOUSE	Q99LJ0	CTTNBP2 N-terminal-like protein	Cttnbp2nl
41500	32800	43200	63300	56300	58500	34400	56800	74800	73200	44600	39400	14100	50800	41000	45700	58900	51100	69700	G3UXB4;Q3U308;D3Z2M0	CTU2_MOUSE	Q3U308	Cytoplasmic tRNA 2-thiolation protein 2	Ctu2
172000	195000	163000	118000	101000	106000	161000	94800	109000	97300	69300	128000	81800	145000	58100	111000	80400	74400	64800	Q9CXX9;A0A494BB93;A0A494BAT2	CUED2_MOUSE	Q9CXX9	CUE domain-containing protein 2	Cuedc2
233000	265000	249000	210000	273000	183000	266000	277000	259000	177000	293000	275000	254000	181000	199000	227000	277000	190000	249000	Q9WTX6;Q3TPM3	CUL1_MOUSE	Q9WTX6	Cullin-1	Cul1
72300	54500	74000	40300	72200	65400	54600	52500	67700	37300	62700	58700	60500	69300	83300	70000	87900	67200	88800	Q9D4H8;E0CYT5;Q9D4H8-2	CUL2_MOUSE	Q9D4H8	Cullin-2	Cul2
155000	155000	174000	119000	149000	95000	146000	124000	134000	100000	155000	151000	134000	148000	172000	157000	160000	167000	176000	Q9JLV5;E9Q4T8	CUL3_MOUSE	Q9JLV5	Cullin-3	Cul3
47200	55100	56200	27400	44300	NaN	28100	60000	51300	NaN	29700	27200	43200	35100	37700	47100	52100	30400	38000	A2A432;Q3TCH7;E9PXY1;A2A432-2	CUL4A_MOUSE;CUL4B_MOUSE	A2A432;A2A432-2;Q3TCH7	Cullin-4B	Cul4a
64900	57400	65100	77000	78000	65600	82600	66600	63900	80600	60700	57200	61900	48200	58000	48100	74000	87500	59800	A2A432;E9PXY1;A2A432-2	CUL4B_MOUSE	A2A432;A2A432-2	Cullin-4B	Cul4b
358000	401000	389000	364000	416000	385000	387000	374000	388000	306000	477000	367000	371000	441000	434000	378000	398000	385000	308000	Q9D5V5;G3X914;E9PV12;E9Q6Z0	CUL5_MOUSE	Q9D5V5	Cullin-5	Cul5
684000	447000	764000	181000	233000	58400	133000	515000	214000	NaN	414000	533000	385000	583000	774000	564000	859000	723000	787000	Q9CQ89;D5MCW4	CUTA_MOUSE	Q9CQ89	Protein CutA	Cuta
118000	162000	99500	123000	98100	137000	157000	123000	148000	97500	77700	116000	122000	134000	47200	84100	108000	88800	83800	P53564;E9QKE9;H3BJQ9;H3BK24;H3BKF6;H3BLS0;P53564-2;P53564-3;P53564-4	CUX1_MOUSE	P53564-3	Isoform 3 of Homeobox protein cut-like 1	Cux1
32500	27400	27100	26600	19700	42000	23600	12500	18200	31400	32000	7750	22400	34200	13600	31600	20200	NaN	22900	Q9JHS9;A0A1L1SVD8	CWC15_MOUSE	Q9JHS9	Spliceosome-associated protein CWC15 homolog	Cwc15
686000	578000	633000	620000	590000	703000	670000	655000	624000	541000	474000	518000	536000	509000	499000	410000	508000	562000	414000	P97792	CXAR_MOUSE	P97792	Coxsackievirus and adenovirus receptor homolog	Cxadr
1350000	1280000	1310000	1550000	1340000	1450000	1680000	1230000	1170000	1230000	1540000	1260000	1400000	1260000	1240000	1300000	1260000	1010000	1080000	P56395;A0A494B9D8;G5E850	CYB5_MOUSE	P56395	Cytochrome b5	Cyb5a
1410000	1610000	1680000	1670000	1840000	1510000	1770000	1170000	1720000	1560000	1890000	1620000	1590000	1660000	1070000	1660000	1210000	1340000	1270000	Q9CQX2	CYB5B_MOUSE	Q9CQX2	Cytochrome b5 type B	Cyb5b
3570000	2980000	3030000	2460000	3530000	1430000	2240000	2820000	2420000	1240000	3020000	3040000	3060000	2820000	2960000	3160000	3700000	2900000	3630000	Q9DCN2;F2Z456;Q9DCN2-2	NB5R3_MOUSE	Q9DCN2;Q9DCN2-2	NADH-cytochrome b5 reductase 3	Cyb5r3
520000	710000	555000	849000	808000	1290000	837000	692000	1020000	926000	690000	583000	561000	808000	1020000	823000	564000	638000	770000	Q9D0M3;Q9D0M3-2;A0A2R8VHK1	CY1_MOUSE	Q9D0M3	Cytochrome c1, heme protein, mitochondrial	Cyc1
1700000	2080000	1710000	1690000	1900000	3120000	2120000	2160000	2290000	2250000	2090000	2240000	1940000	1910000	2670000	1920000	1740000	1730000	1690000	P62897	CYC_MOUSE	P62897	Cytochrome c, somatic	Cycs
366000	380000	392000	412000	343000	288000	366000	316000	337000	279000	442000	352000	343000	440000	386000	410000	386000	307000	337000	Q5SQX6;Q7TMB8;A0A0R4J119;Q7TMB8-2;F6QD74	CYFP1_MOUSE	Q7TMB8	Cytoplasmic FMR1-interacting protein 1	Cyfip1
25300	40400	27500	20300	NaN	73700	50200	10200	13000	45600	33000	52400	NaN	22100	21400	NaN	15300	38600	29800	Q9CX80	CYGB_MOUSE	Q9CX80	Cytoglobin	Cygb
23600	21800	NaN	35100	NaN	NaN	34000	18600	13500	28200	19700	24600	22700	NaN	NaN	NaN	NaN	24300	15500	Q80TQ2;Z4YJJ5;A0A1B0GSE5;Q80TQ2-2;Q80TQ2-3	CYLD_MOUSE	Q80TQ2;Q80TQ2-2;Q80TQ2-3	Ubiquitin carboxyl-terminal hydrolase CYLD	Cyld
51500	19100	32700	30800	25600	NaN	NaN	38700	NaN	NaN	37100	32500	20200	46600	20900	29400	47800	NaN	21800	Q8BKE6	CP20A_MOUSE	Q8BKE6	Cytochrome P450 20A1	Cyp20a1
653000	509000	516000	466000	704000	596000	612000	601000	669000	534000	574000	628000	585000	675000	674000	619000	671000	818000	802000	Q9JKY7;A0A2R8VKC7	Q9JKY7_MOUSE	Q9JKY7	Cytochrome P450	Cyp2d22
295000	277000	234000	385000	309000	269000	423000	306000	333000	344000	242000	222000	214000	286000	210000	251000	197000	205000	94900	Q9JKJ9;A0A3B2WCK5	CP39A_MOUSE	Q9JKJ9	24-hydroxycholesterol 7-alpha-hydroxylase	Cyp39a1
13800	11500	NaN	NaN	NaN	NaN	11000	NaN	NaN	NaN	NaN	NaN	16300	6570	NaN	NaN	NaN	NaN	NaN	B8JK07;Q99N19	Q99N19_MOUSE	Q99N19	Cytochrome P450 CYP4F13	Cyp4f13
1050000	1150000	1110000	860000	867000	445000	621000	515000	653000	496000	862000	908000	846000	1160000	691000	912000	893000	753000	840000	Q8K0C4	CP51A_MOUSE	Q8K0C4	Lanosterol 14-alpha demethylase	Cyp51a1
NaN	NaN	13500	21000	13500	NaN	22400	11600	15100	15000	NaN	8730	14000	NaN	NaN	NaN	NaN	10400	14500	Q8BHZ0	CYRIA_MOUSE	Q8BHZ0	CYFIP-related Rac1 interactor A	Cyria
430000	412000	369000	483000	414000	262000	355000	431000	465000	346000	483000	405000	377000	480000	396000	445000	420000	413000	503000	Q921M7;A0A2I3BPH9;A0A2I3BRN5	CYRIB_MOUSE	Q921M7	CYFIP-related Rac1 interactor B	Cyrib
197000	190000	200000	161000	143000	118000	139000	157000	143000	138000	146000	186000	159000	156000	142000	133000	198000	126000	204000	Q8BHG2;A2A8E2;B7ZC71;B7ZC72;Q8BHG2-2;Q8BHG2-3	CZIB_MOUSE	Q8BHG2;Q8BHG2-3	CXXC motif containing zinc binding protein	Czib
5060	NaN	13300	4890	NaN	NaN	9540	NaN	NaN	NaN	13400	25600	NaN	15100	NaN	11900	8460	7110	20600	Q8BGN2;A0A0A6YWY5;A0A0A6YY40;F8WJL8	CD033_MOUSE	Q8BGN2	UPF0462 protein C4orf33 homolog	D3Ertd751e
NaN	15100	57800	54700	55200	NaN	57100	21300	NaN	32300	NaN	49000	35700	101000	NaN	18900	40400	NaN	NaN	A2AC60;Q8BWG4	A2AC60_MOUSE	A2AC60	RIKEN cDNA D630003M21 gene	D630003M21Rik
NaN	27200	33900	58800	51400	24200	56700	25800	47700	48000	35000	31000	39700	33100	NaN	NaN	28700	24000	35600	Q91YN0	CL004_MOUSE	Q91YN0	Protein C12orf4 homolog	D6Wsu163e
5500	24500	NaN	50000	11800	NaN	29000	29600	NaN	22700	NaN	NaN	NaN	15600	17000	15900	NaN	20400	NaN	Q8BPM0;Q8BPM0-2;Q8BPM0-3	DAAM1_MOUSE	Q8BPM0;Q8BPM0-2	Disheveled-associated activator of morphogenesis 1	Daam1
3780	NaN	NaN	NaN	NaN	NaN	NaN	NaN	NaN	NaN	NaN	NaN	NaN	8270	24300	16800	8850	NaN	NaN	Q80U19	DAAM2_MOUSE	Q80U19	Disheveled-associated activator of morphogenesis 2	Daam2
1070000	1080000	1320000	1000000	1060000	1270000	1310000	1050000	1010000	1060000	1010000	1330000	1170000	1060000	864000	801000	854000	668000	645000	A0A0R4J104;P98078;P98078-2;P98078-3;E0CXT5;E9PX84;E9QL31;Q3TRE6;Q9DCE6	DAB2_MOUSE	P98078;P98078-2	Disabled homolog 2	Dab2
30100	27300	34300	38200	34900	27200	26800	17400	21100	5530	27700	20800	22100	41100	21100	30400	32400	42000	29300	Q3UHC7;Q3UHC7-2;Q3UHC7-3;Q3UHC7-4;A2AUX3;A2AUX5;B7ZD29;F6QQP6;F6RK07	DAB2P_MOUSE	Q3UHC7;Q3UHC7-2;Q3UHC7-3;Q3UHC7-4	Disabled homolog 2-interacting protein	Dab2ip
3640000	4230000	3510000	4290000	4160000	3970000	3960000	3790000	4130000	3750000	3940000	4410000	4380000	4120000	3760000	5150000	3740000	4190000	4210000	Q62165	DAG1_MOUSE	Q62165	Dystroglycan 1	Dag1
334000	390000	360000	334000	393000	560000	468000	348000	463000	350000	504000	414000	419000	269000	215000	226000	331000	189000	369000	Q91XC8;A0A087WR57;A0A087WRC6	DAP1_MOUSE	Q91XC8	Death-associated protein 1	Dap
49400	87800	44500	120000	92000	173000	NaN	NaN	146000	NaN	37700	NaN	NaN	47000	NaN	51800	81000	NaN	NaN	Q9ER88;G3X9M0;A0A0R4J1B9;G3UWM7;G3UWZ6;Q9ER88-2	RT29_MOUSE	Q9ER88;Q9ER88-2	28S ribosomal protein S29, mitochondrial	Dap3
304000	188000	251000	161000	357000	200000	NaN	NaN	214000	155000	386000	188000	NaN	219000	298000	294000	257000	116000	327000	O54784	DAPK3_MOUSE	O54784	Death-associated protein kinase 3	Dapk3
831000	678000	669000	488000	629000	497000	528000	727000	518000	481000	784000	782000	627000	588000	701000	608000	625000	729000	710000	Q922B2	SYDC_MOUSE	Q922B2	Aspartate--tRNA ligase, cytoplasmic	Dars1
595000	536000	641000	443000	503000	529000	531000	468000	568000	437000	546000	570000	501000	633000	540000	535000	545000	483000	429000	Q9JII5;Q3UGB5;Q9JII5-2	DAZP1_MOUSE	Q9JII5	DAZ-associated protein 1	Dazap1
73000	53500	79400	111000	113000	31700	139000	179000	245000	186000	131000	32000	78000	46800	114000	93500	140000	146000	172000	Q64237	DOPO_MOUSE	Q64237	Dopamine beta-hydroxylase	Dbh
8560000	7090000	9550000	9810000	13500000	6530000	9440000	16200000	10900000	8660000	13300000	7140000	13900000	11700000	14100000	13400000	12300000	9530000	6490000	P31786;D3Z563;Q4VWZ5	ACBP_MOUSE	P31786	Acyl-CoA-binding protein	Dbi
1330000	1480000	1610000	1400000	1500000	1160000	1310000	1250000	1610000	1190000	1510000	1300000	1270000	1620000	1050000	1200000	1160000	1310000	1380000	Q9QXS6;Q9QXS6-2;Q9QXS6-3;A0A0R4J1E3;F7CPL2	DREB_MOUSE	Q9QXS6-3	Isoform E2 of Drebrin	Dbn1
112000	114000	133000	136000	149000	98000	144000	107000	139000	102000	41200	150000	128000	145000	155000	143000	161000	115000	106000	Q62418-2	DBNL_MOUSE	Q62418-2	Isoform 2 of Drebrin-like protein	Dbnl
398000	359000	432000	349000	365000	427000	460000	319000	347000	357000	468000	463000	372000	383000	489000	383000	375000	379000	331000	P53395	ODB2_MOUSE	P53395	Lipoamide acyltransferase component of branched-chain alpha-keto acid dehydrogenase complex, mitochondrial	Dbt
22400	39400	30200	NaN	NaN	NaN	7770	NaN	NaN	NaN	18000	NaN	15900	15200	29000	NaN	NaN	46100	61500	Q91VU6;D3Z4U8;Q91VU6-2	DCA11_MOUSE	Q91VU6;Q91VU6-2	DDB1- and CUL4-associated factor 11	Dcaf11
92800	43900	74800	89900	59800	70900	84800	72900	68000	49600	107000	79500	86700	53000	67100	55000	59600	101000	60800	P61963	DCAF7_MOUSE	P61963	DDB1- and CUL4-associated factor 7	Dcaf7
238000	232000	266000	190000	188000	250000	194000	221000	267000	236000	204000	219000	201000	283000	193000	175000	193000	210000	144000	Q8N7N5;Q8N7N5-2	DCAF8_MOUSE	Q8N7N5	DDB1- and CUL4-associated factor 8	Dcaf8
188000	216000	176000	143000	NaN	260000	236000	199000	221000	188000	133000	237000	NaN	142000	134000	130000	127000	91000	123000	Q8BHC4	DCAKD_MOUSE	Q8BHC4	Dephospho-CoA kinase domain-containing protein	Dcakd
265000	326000	316000	381000	293000	352000	338000	327000	448000	470000	283000	314000	275000	288000	218000	288000	260000	335000	266000	O88809;Q9JLM8;A0A0G2JGQ6;Q6PGI2;Q80VB6;Q9CXL6;Q9JLM8-2	DCLK1_MOUSE;DCX_MOUSE	O88809;Q9JLM8	Neuronal migration protein doublecortin	Dclk1
NaN	30500	16300	49400	NaN	NaN	24400	23100	21900	32300	48100	22600	12600	32600	21300	NaN	NaN	NaN	NaN	O88809;Q6PGN3;A0A0A6YWI6;A0A0A6YX33;A0A0A6YX71;Q6PGI2;Q6PGN3-2;Q6PGN3-3;Q6PGN3-4;Q6PGN3-5;Q6PGN3-6;Q9CXL6	DCLK2_MOUSE;DCX_MOUSE	O88809;Q6PGN3;Q6PGN3-2;Q6PGN3-3;Q6PGN3-4;Q6PGN3-5;Q6PGN3-6	Neuronal migration protein doublecortin	Dclk2
17200000	13200000	14300000	8710000	14200000	9600000	12200000	17700000	10600000	5120000	19300000	18900000	17600000	12300000	18500000	12400000	16800000	13300000	14900000	P28654	PGS2_MOUSE	P28654	Decorin	Dcn
21900	59500	63800	69800	57700	54400	65700	46700	74900	64100	NaN	62100	43500	99300	NaN	44500	31400	30100	48000	Q91YD3;A0A286YDC8	DCP1A_MOUSE	Q91YD3	mRNA-decapping enzyme 1A	Dcp1a
811000	741000	692000	770000	806000	780000	882000	874000	839000	813000	883000	806000	684000	781000	614000	708000	632000	656000	622000	Q9DAR7;Q3TBW9;D6RFQ0	DCPS_MOUSE	Q9DAR7	m7GpppX diphosphatase	Dcps
1300000	1410000	1330000	1350000	1390000	1270000	1510000	1520000	1450000	1300000	1550000	1340000	1470000	1490000	1280000	1500000	1310000	1410000	1390000	O08788;E9Q3M3;E9Q586;D3YYG9;D3Z2M9;O08788-2	DCTN1_MOUSE	O08788;O08788-2	Dynactin subunit 1	Dctn1
2810000	2500000	2710000	1770000	2200000	1880000	2470000	2900000	2500000	1580000	2610000	2660000	2760000	2630000	2700000	2820000	2430000	2590000	2590000	Q99KJ8	DCTN2_MOUSE	Q99KJ8	Dynactin subunit 2	Dctn2
373000	286000	332000	173000	267000	181000	213000	280000	275000	169000	295000	327000	302000	301000	409000	320000	286000	299000	297000	Q9Z0Y1;E9Q919	DCTN3_MOUSE	Q9Z0Y1	Dynactin subunit 3	Dctn3
1270000	1380000	1270000	1680000	1430000	1380000	1400000	1380000	1800000	1730000	1470000	1320000	1270000	1560000	1210000	1380000	1360000	1470000	1480000	Q8CBY8;Q8CBY8-2	DCTN4_MOUSE	Q8CBY8-2	Isoform 2 of Dynactin subunit 4	Dctn4
285000	354000	292000	393000	331000	263000	399000	336000	372000	295000	356000	328000	318000	331000	278000	358000	367000	349000	328000	Q9QZB9	DCTN5_MOUSE	Q9QZB9	Dynactin subunit 5	Dctn5
113000	132000	118000	97100	142000	74000	127000	155000	148000	66100	151000	170000	134000	114000	118000	152000	129000	142000	155000	Q9WUB4;D3Z4E5;D3Z6H3	DCTN6_MOUSE	Q9WUB4	Dynactin subunit 6	Dctn6
167000	130000	162000	245000	177000	230000	137000	135000	206000	186000	178000	81800	108000	90200	151000	179000	143000	202000	229000	Q9QZ73;A0A0G2JDM0;A0A0G2JEA2	DCNL1_MOUSE	Q9QZ73	DCN1-like protein 1	Dcun1d1
1890	8320	6030	12100	NaN	NaN	14500	NaN	27800	32400	NaN	NaN	NaN	NaN	10700	9310	5480	10400	8830	Q8BZJ7;Q8BZJ7-2;Q8BZJ7-4;A0A0N4SW71;A0A0N4SW97;G5E8Q5;G5E8Q6	DCNL2_MOUSE	Q8BZJ7;Q8BZJ7-2;Q8BZJ7-4	DCN1-like protein 2	Dcun1d2
NaN	67900	56300	86600	94000	NaN	60100	86400	33300	73200	79500	41000	54500	NaN	84600	64400	66100	68600	74500	Q91X52;A2AC16	DCXR_MOUSE	Q91X52	L-xylulose reductase	Dcxr
203000	142000	146000	67300	158000	50700	87400	166000	78200	29000	121000	189000	153000	111000	274000	246000	198000	199000	305000	Q9CWS0;Q99LD8;D3YU15;G3UZR0;O08972	DDAH1_MOUSE;DDAH2_MOUSE	Q99LD8;Q9CWS0	N(G),N(G)-dimethylarginine dimethylaminohydrolase 2	Ddah1
5580000	5100000	6530000	4680000	5960000	3560000	4700000	6850000	7300000	3550000	6200000	4990000	5520000	5830000	5760000	5390000	6130000	5540000	6230000	Q99LD8;O08972	DDAH2_MOUSE	Q99LD8	N(G),N(G)-dimethylarginine dimethylaminohydrolase 2	Ddah2
398000	414000	388000	378000	369000	393000	383000	355000	350000	338000	377000	392000	375000	400000	393000	332000	343000	356000	403000	Q3U1J4;A0A494BAF6	DDB1_MOUSE	Q3U1J4	DNA damage-binding protein 1	Ddb1
26000	17000	28600	14100	29400	NaN	12700	35100	24000	NaN	34900	27800	45700	62900	21400	18200	33000	NaN	53600	Q80YA3;Q80YA3-2;E9QQ38;F8WHP5;F8WIJ5;G3UWN4	DDHD1_MOUSE	Q80YA3;Q80YA3-2	Phospholipase DDHD1	Ddhd1
44800	107000	77900	192000	129000	68000	67900	49700	126000	139000	68600	68500	61000	79900	47200	80300	113000	88900	75300	Q80Y98;Q80Y98-2;Q80Y98-3;A0A1B0GRX3;A0A1B0GS27;A0A1B0GSA5	DDHD2_MOUSE	Q80Y98;Q80Y98-2;Q80Y98-3	Phospholipase DDHD2	Ddhd2
412000	343000	418000	384000	441000	395000	524000	395000	454000	408000	447000	466000	514000	426000	343000	434000	437000	418000	403000	A2ADY9	DDI2_MOUSE	A2ADY9	Protein DDI1 homolog 2	Ddi2
29600	24900	30500	30800	41000	NaN	12900	12200	30200	NaN	26100	31100	14500	39500	16500	23500	33600	NaN	NaN	Q80TS7	DEND_MOUSE	Q80TS7	Dendrin	Ddn
457000	408000	427000	340000	367000	311000	425000	429000	351000	290000	383000	456000	318000	347000	260000	334000	301000	257000	348000	O54734	OST48_MOUSE	O54734	Dolichyl-diphosphooligosaccharide--protein glycosyltransferase 48 kDa subunit	Ddost
29500	35600	25200	33800	49500	50400	55800	73800	53600	76600	26900	58600	34600	45300	21600	31500	39100	33400	24800	Q80WW9	DDRGK_MOUSE	Q80WW9	DDRGK domain-containing protein 1	Ddrgk1
399000	266000	345000	122000	315000	107000	158000	472000	218000	82600	335000	377000	318000	362000	482000	452000	582000	444000	587000	O35215;G3UYJ7;G3UZN1	DOPD_MOUSE	O35215	D-dopachrome decarboxylase	Ddt
1380000	1450000	1460000	1160000	1260000	1110000	1390000	1350000	1300000	1140000	1310000	1300000	1220000	1270000	1130000	1150000	1070000	1210000	1130000	Q91VR5;A0A1Y7VM48	DDX1_MOUSE	Q91VR5	ATP-dependent RNA helicase DDX1	Ddx1
1000000	1070000	1120000	996000	844000	1270000	1060000	963000	1010000	1030000	1090000	992000	892000	1010000	860000	857000	903000	951000	842000	Q501J6;Q3U741	DDX17_MOUSE	Q501J6	Probable ATP-dependent RNA helicase DDX17	Ddx17
683000	653000	654000	412000	424000	530000	511000	495000	434000	392000	490000	584000	484000	508000	484000	461000	542000	586000	546000	Q61655;Q8BZY3;Q8R3C7	DD19A_MOUSE	Q61655	ATP-dependent RNA helicase DDX19A	Ddx19a
112000	114000	108000	41400	66900	118000	99600	61000	58800	91600	68100	76300	113000	82900	116000	68400	53500	73400	71800	Q9JIK5	DDX21_MOUSE	Q9JIK5	Nucleolar RNA helicase 2	Ddx21
146000	126000	153000	126000	123000	175000	164000	121000	152000	82700	118000	154000	136000	131000	104000	140000	104000	142000	110000	D3Z0M9	D3Z0M9_MOUSE	D3Z0M9	RNA helicase	Ddx23
479000	566000	399000	625000	654000	656000	675000	292000	555000	997000	410000	445000	271000	329000	285000	NaN	485000	707000	202000	Q8VDW0;D6RHT5	DX39A_MOUSE	Q8VDW0	ATP-dependent RNA helicase DDX39A	Ddx39a
3410000	2750000	3140000	1900000	2220000	2270000	2710000	2140000	2770000	2500000	2700000	2950000	2500000	2100000	3040000	2390000	2370000	2600000	2410000	Q9Z1N5	DX39B_MOUSE	Q9Z1N5	Spliceosome RNA helicase Ddx39b	Ddx39b
1770000	1180000	1550000	1030000	1250000	1480000	1350000	1190000	1270000	1320000	1180000	1380000	1070000	1290000	1620000	1170000	1320000	1210000	1410000	P16381;Q62095;Q62167	DDX3X_MOUSE;DDX3Y_MOUSE	Q62095;Q62167	ATP-dependent RNA helicase DDX3Y	Ddx3x
43300	43500	55800	37500	32500	48200	41400	34900	29400	92100	58000	64800	51600	25000	64000	51200	52300	35700	27500	Q62095	DDX3Y_MOUSE	Q62095	ATP-dependent RNA helicase DDX3Y	Ddx3y
353000	421000	373000	351000	332000	507000	603000	411000	404000	459000	324000	393000	402000	312000	275000	337000	278000	277000	237000	Q810A7;Q810A7-2	DDX42_MOUSE	Q810A7	ATP-dependent RNA helicase DDX42	Ddx42
280000	340000	334000	292000	327000	367000	407000	251000	375000	398000	326000	320000	283000	237000	212000	219000	252000	287000	249000	Q569Z5;F8WHR6;Q569Z5-2	DDX46_MOUSE	Q569Z5;Q569Z5-2	Probable ATP-dependent RNA helicase DDX46	Ddx46
1730000	1950000	2030000	1260000	1490000	2230000	2170000	1730000	1680000	1460000	1560000	1760000	1750000	1620000	1470000	1450000	1200000	1240000	1110000	Q61656;Q8BTS0;B1ARB9;B1ARC0;S4R1I6;S4R1E3	DDX5_MOUSE	Q61656	Probable ATP-dependent RNA helicase DDX5	Ddx5
46200	47900	43700	36900	67800	19100	57800	56100	55300	71700	28800	66500	49800	52600	20100	13200	NaN	16900	22700	Q99MJ9	DDX50_MOUSE	Q99MJ9	ATP-dependent RNA helicase DDX50	Ddx50
1000000	1130000	1140000	1050000	1050000	1240000	1220000	967000	1150000	998000	1050000	1120000	956000	1160000	900000	919000	1030000	993000	1010000	P54823	DDX6_MOUSE	P54823	Probable ATP-dependent RNA helicase DDX6	Ddx6
1020000	1110000	1010000	782000	932000	1130000	854000	848000	884000	583000	1120000	1130000	913000	908000	1560000	989000	968000	875000	959000	Q9CQ62	DECR_MOUSE	Q9CQ62	2,4-dienoyl-CoA reductase [(3E)-enoyl-CoA-producing], mitochondrial	Decr1
NaN	13000	12000	NaN	NaN	NaN	28600	23400	NaN	13800	NaN	NaN	8490	NaN	NaN	12600	8370	NaN	20000	Q8C2K1;Q8C2K1-2;A0A0R4IZX1	DEFI6_MOUSE	Q8C2K1	Differentially expressed in FDCP 6	Def6
1580000	1830000	969000	2060000	1930000	1200000	1570000	1480000	1310000	1040000	1150000	1150000	1550000	1800000	731000	914000	1390000	1060000	1230000	O09005	DEGS1_MOUSE	O09005	Sphingolipid delta(4)-desaturase DES1	Degs1
690000	561000	639000	453000	501000	459000	686000	741000	642000	500000	642000	681000	617000	670000	545000	510000	514000	521000	459000	Q7TNV0;D3YVJ6;E9Q8Y1	DEK_MOUSE	Q7TNV0	Protein DEK	Dek
795000	752000	799000	547000	739000	336000	671000	723000	694000	467000	879000	884000	725000	725000	762000	655000	852000	747000	715000	Q9D8N2;Q3TH34	DEN10_MOUSE	Q9D8N2	DENN domain-containing protein 10	Dennd10
135000	165000	174000	189000	151000	146000	165000	143000	185000	156000	152000	148000	170000	188000	108000	141000	131000	131000	148000	A6H8H2;A6H8H2-2;E9Q449	DEN4C_MOUSE	A6H8H2;A6H8H2-2	DENN domain-containing protein 4C	Dennd4c
147000	211000	126000	99300	123000	92800	NaN	74800	90100	NaN	609000	34300	NaN	128000	NaN	131000	96900	NaN	120000	Q6PAL8;A0A0R4J1B6	DEN5A_MOUSE	Q6PAL8	DENN domain-containing protein 5A	Dennd5a
625000	783000	706000	701000	769000	569000	610000	695000	655000	598000	602000	605000	585000	600000	555000	459000	697000	824000	729000	Q9CQJ6	DENR_MOUSE	Q9CQJ6	Density-regulated protein	Denr
30400	NaN	54900	NaN	NaN	NaN	12400	8550	NaN	NaN	NaN	21500	21900	40300	NaN	15500	19900	20500	NaN	Q8CIG0;Q8BH88;D3Z6J1;E9PW09;Q8CIG0-2	DEP1A_MOUSE;DEP1B_MOUSE	Q8BH88;Q8CIG0;Q8CIG0-2	DEP domain-containing protein 1B	Depdc1a
35200	52800	22900	33200	NaN	NaN	47600	43600	NaN	73000	NaN	NaN	NaN	21700	NaN	20300	20500	NaN	18600	Q91WS7	DEPD7_MOUSE	Q91WS7	DEP domain-containing protein 7	Depdc7
721000	505000	515000	607000	687000	445000	560000	743000	803000	796000	752000	607000	530000	600000	618000	703000	880000	877000	793000	Q570Y9;Q570Y9-2;Q570Y9-3;B2ZRS5	DPTOR_MOUSE	Q570Y9;Q570Y9-3	DEP domain-containing mTOR-interacting protein	Deptor
103000	110000	175000	131000	77300	134000	145000	107000	102000	110000	126000	123000	143000	170000	69900	53000	115000	104000	96600	P0CG14	DERPC_MOUSE	P0CG14	Decreased expression in renal and prostate cancer protein	Derpc
18000000	15300000	8570000	3080000	14700000	3060000	2400000	7720000	4240000	1090000	13000000	14400000	25400000	7800000	21000000	30000000	16500000	20000000	19200000	P08551;P08553;P19246;P20152;P31001;P46660;A0A0R4J036;A0A0A6YWC8;D3YZ35	AINX_MOUSE;DESM_MOUSE;NFH_MOUSE;NFL_MOUSE;NFM_MOUSE;VIME_MOUSE	P08551;P08553;P19246;P20152;P31001;P46660	Neurofilament light polypeptide	Des
108000	99300	86500	145000	137000	114000	90700	91100	89000	115000	151000	108000	117000	121000	171000	189000	195000	196000	175000	O54786;O54786-2	DFFA_MOUSE	O54786-2	Isoform ICAD-S of DNA fragmentation factor subunit alpha	Dffa
NaN	NaN	16300	26000	NaN	NaN	19500	NaN	45400	25200	15700	NaN	17500	38700	NaN	27200	20600	NaN	NaN	O88673	DGKA_MOUSE	O88673	Diacylglycerol kinase alpha	Dgka
40500	54200	63400	111000	68500	80900	48500	59700	143000	115000	72300	47100	37600	61400	36100	75900	89800	73900	46700	Q91WG7;Q8C413	DGKG_MOUSE	Q91WG7	Diacylglycerol kinase gamma	Dgkg
69300	99300	67700	94600	87100	61500	61900	170000	98900	120000	85900	66700	42800	91500	68100	96000	88100	108000	105000	D3YXJ0;A0A2I3BQ43;A0A2I3BQ48;A0JP53;D3YXJ0-2;D3YXJ0-3	DGKH_MOUSE	D3YXJ0-2;D3YXJ0-3	Isoform 2 of Diacylglycerol kinase eta	Dgkh
64200	107000	46300	93600	62800	84600	96500	63400	150000	71000	91400	65700	85300	63300	12800	88400	108000	106000	106000	Q80UP3;A0A668KL90;A2AHJ7;A2AHK0	DGKZ_MOUSE	Q80UP3	Diacylglycerol kinase zeta	Dgkz
NaN	NaN	16200	8830	15400	15500	9680	14600	12100	12700	34200	12800	12700	21700	23900	23500	28600	8570	17000	Q8BH86;E9QMK9;Q8BH86-2	GLUCM_MOUSE	Q8BH86;Q8BH86-2	D-glutamate cyclase, mitochondrial	Dglucy
306000	426000	286000	276000	411000	NaN	258000	199000	266000	NaN	360000	376000	303000	596000	296000	453000	487000	399000	409000	Q8VCH6	DHC24_MOUSE	Q8VCH6	Delta(24)-sterol reductase	Dhcr24
187000	197000	162000	319000	254000	72800	170000	149000	166000	197000	195000	153000	151000	252000	129000	197000	234000	152000	253000	O88455;A0A140LIT2	DHCR7_MOUSE	O88455	7-dehydrocholesterol reductase	Dhcr7
246000	167000	201000	284000	207000	688000	246000	213000	387000	308000	345000	226000	299000	276000	262000	260000	325000	248000	247000	Q9DBB8;A0A1B0GSH8	DHDH_MOUSE	Q9DBB8	Trans-1,2-dihydrobenzene-1,2-diol dehydrogenase	Dhdh
291000	242000	276000	103000	200000	119000	69500	276000	111000	102000	146000	193000	117000	177000	218000	136000	182000	195000	236000	P00375	DYR_MOUSE	P00375	Dihydrofolate reductase	Dhfr
47500	74500	59000	57000	50400	52500	68800	74400	98800	NaN	101000	73500	83500	83200	125000	61800	144000	64300	72100	O35435;E9Q1V3	PYRD_MOUSE	O35435	Dihydroorotate dehydrogenase (quinone), mitochondrial	Dhodh
1160000	1190000	1250000	1470000	1380000	732000	1060000	1160000	1400000	890000	1170000	999000	1050000	1510000	971000	1160000	1200000	928000	930000	Q99L04	DHRS1_MOUSE	Q99L04	Dehydrogenase/reductase SDR family member 1	Dhrs1
34600	23100	NaN	13000	NaN	NaN	NaN	NaN	NaN	NaN	34100	NaN	NaN	NaN	24400	44000	33000	40800	59600	Q3U0B3	DHR11_MOUSE	Q3U0B3	Dehydrogenase/reductase SDR family member 11	Dhrs11
899000	835000	801000	814000	680000	501000	961000	859000	627000	647000	803000	820000	679000	662000	873000	730000	704000	591000	630000	Q99LB2;A0A2I3BPY3;A0A2I3BQ25;A0A2I3BRG8;Q9D2U3	DHRS4_MOUSE	Q99LB2	Dehydrogenase/reductase SDR family member 4	Dhrs4
189000	202000	215000	261000	224000	313000	259000	230000	270000	233000	294000	258000	241000	277000	220000	195000	243000	199000	152000	Q9CXR1;A0A1Y7VN19	DHRS7_MOUSE	Q9CXR1	Dehydrogenase/reductase SDR family member 7	Dhrs7
132000	95900	122000	183000	112000	112000	63400	140000	119000	68900	24600	103000	121000	96900	203000	116000	119000	NaN	143000	Q99J47;Q99J47-2;Z4YKT6	DRS7B_MOUSE	Q99J47;Q99J47-2	Dehydrogenase/reductase SDR family member 7B	Dhrs7b
1010000	991000	992000	885000	899000	1060000	924000	920000	1060000	918000	1020000	894000	921000	953000	830000	825000	757000	763000	672000	O35286;A0A0G2JG10;Q497W9	DHX15_MOUSE	O35286	ATP-dependent RNA helicase DHX15	Dhx15
93700	113000	131000	97200	117000	103000	126000	111000	105000	72000	96700	141000	141000	127000	97500	146000	105000	110000	60800	Q6PGC1	DHX29_MOUSE	Q6PGC1	ATP-dependent RNA helicase DHX29	Dhx29
32700	37700	23300	15700	26300	26200	35200	27700	31700	19800	28400	39400	31400	25000	7240	22300	20000	27100	18600	Q99PU8;A0A0G2JGL8;Q99PU8-2;Q99PU8-3;A0A0G2JE53;A0A0G2JGD9;A0A0G2JGY7	DHX30_MOUSE	Q99PU8-2	Isoform 2 of ATP-dependent RNA helicase DHX30	Dhx30
6290	20000	13900	34100	23800	20200	24800	13200	32400	24300	22500	14400	12200	23000	NaN	16000	9760	22600	4420	Q8VHK9	DHX36_MOUSE	Q8VHK9	ATP-dependent DNA/RNA helicase DHX36	Dhx36
NaN	NaN	5550	14100	NaN	NaN	9270	11500	NaN	NaN	2190	NaN	9490	NaN	NaN	8210	NaN	NaN	14000	Q80X98	Q80X98_MOUSE	Q80X98	RNA helicase	Dhx38
412000	449000	427000	341000	452000	469000	449000	380000	494000	429000	408000	416000	495000	416000	323000	326000	298000	262000	284000	E9QNN1;O70133;A0A087WPL5;O70133-2;Q3UR42;A0A087WRT3;A0A0R4J2C3	DHX9_MOUSE	O70133;O70133-2	ATP-dependent RNA helicase A	Dhx9
48900	70900	66600	65200	83200	76000	NaN	49600	104000	NaN	52800	NaN	31000	63400	55500	45900	38400	12600	51500	Q9JIQ3	DBLOH_MOUSE	Q9JIQ3	Diablo IAP-binding mitochondrial protein	Diablo
72900	83200	94300	98300	90900	95800	118000	132000	88900	87600	117000	78900	99100	99400	76800	74400	75400	55100	76000	O08808;E9PV41;D3Z074;E9PXV7;F6XC54	DIAP1_MOUSE	O08808	Protein diaphanous homolog 1	Diaph1
143000	127000	121000	159000	158000	105000	135000	96500	140000	141000	120000	124000	132000	161000	123000	158000	180000	180000	133000	O70566;E9Q4U7;Q6W4W7	DIAP2_MOUSE	O70566	Protein diaphanous homolog 2	Diaph2
33900	NaN	NaN	NaN	10400	NaN	27500	NaN	55400	34600	29100	NaN	14700	22200	NaN	17600	NaN	NaN	NaN	Q8C9B9;Q8C9B9-3;A0A0R4J0L7	DIDO1_MOUSE	Q8C9B9	Death-inducer obliterator 1	Dido1
89300	124000	86500	140000	119000	107000	152000	130000	94000	70600	111000	93100	102000	149000	102000	72500	100000	98200	103000	Q3UH60;Q8BWT5;B2RQC7;D3Z7D3;F8WI56;Q3UH60-2	DIP2A_MOUSE;DIP2B_MOUSE	Q3UH60;Q8BWT5	Disco-interacting protein 2 homolog B	Dip2a
NaN	104000	104000	170000	NaN	NaN	73500	246000	116000	111000	101000	346000	223000	92500	NaN	NaN	NaN	113000	119000	B2RQC7	B2RQC7_MOUSE	B2RQC7	DIP2 disco-interacting protein 2 homolog B (Drosophila)	Dip2b
132000	168000	134000	212000	192000	228000	188000	154000	184000	187000	183000	135000	185000	180000	112000	201000	156000	193000	225000	B2RQ71;B7ZMZ7;E9PWR4	B2RQ71_MOUSE;E9PWR4_MOUSE	B2RQ71;E9PWR4	Dip2c protein	Dip2c
NaN	NaN	NaN	NaN	NaN	NaN	NaN	17100	NaN	NaN	NaN	NaN	4990	6780	7670	10100	NaN	7220	NaN	Q91Z61	DIRA1_MOUSE	Q91Z61	GTP-binding protein Di-Ras1	Diras1
33400	15900	9110	NaN	NaN	NaN	NaN	18000	NaN	NaN	16200	22600	NaN	NaN	NaN	20000	NaN	24400	29700	Q5PR73	DIRA2_MOUSE	Q5PR73	GTP-binding protein Di-Ras2	Diras2
78600	103000	97700	51700	67900	85400	79800	75700	67500	64100	65600	61100	46700	70900	52000	52800	60000	48500	65400	Q9CSH3;A0A2I3BR78	RRP44_MOUSE	Q9CSH3	Exosome complex exonuclease RRP44	Dis3
148000	142000	149000	104000	101000	102000	112000	122000	114000	95100	110000	93200	115000	126000	86000	116000	115000	82500	84800	Q8CI75;A0A087WP08;Q8CI75-2	DI3L2_MOUSE	Q8CI75-2	Isoform 2 of DIS3-like exonuclease 2	Dis3l2
39000	44100	30900	33400	61700	48400	48300	45000	50300	79900	47900	26500	64600	26900	38600	28300	19300	36000	27500	Q9ESX5	DKC1_MOUSE	Q9ESX5	H/ACA ribonucleoprotein complex subunit DKC1	Dkc1
34400	47600	36200	46800	32700	28400	21900	18400	44900	19800	23400	59400	26600	41500	NaN	28000	57900	36000	56700	Q9QUN9	DKK3_MOUSE	Q9QUN9	Dickkopf-related protein 3	Dkk3
2200000	2230000	2270000	2310000	2400000	3240000	2560000	2440000	2820000	2050000	2540000	2390000	2210000	2480000	3390000	2460000	1930000	2580000	2190000	Q8BMF4	ODP2_MOUSE	Q8BMF4	Dihydrolipoyllysine-residue acetyltransferase component of pyruvate dehydrogenase complex, mitochondrial	Dlat
2980000	2860000	2700000	2000000	2500000	2660000	2560000	3100000	2430000	1750000	2940000	2970000	2780000	2700000	4220000	2790000	2400000	2940000	2830000	O08749	DLDH_MOUSE	O08749	Dihydrolipoyl dehydrogenase, mitochondrial	Dld
463000	405000	416000	490000	482000	451000	358000	484000	446000	497000	499000	515000	476000	455000	445000	505000	479000	481000	513000	Q811D0;Q811D0-2;Q811D0-3;D3Z3B8;E9Q9H0;H7BWY4	DLG1_MOUSE	Q811D0;Q811D0-2;Q811D0-3	Disks large homolog 1	Dlg1
196000	89100	136000	156000	240000	206000	156000	184000	202000	234000	290000	255000	174000	177000	101000	276000	290000	405000	308000	Q91XM9;Q91XM9-2;Q91XM9-3;Q91XM9-4;Q91XM9-6;Q91XM9-7;Q91XM9-8;A0A338P6J0;D3YUZ8	DLG2_MOUSE	Q91XM9;Q91XM9-2;Q91XM9-3;Q91XM9-4;Q91XM9-6;Q91XM9-7;Q91XM9-8	Disks large homolog 2	Dlg2
41000	21300	12000	21500	NaN	54100	16000	42600	37100	23800	NaN	NaN	15200	32400	21700	35000	39800	22400	NaN	Q9D415;Q9D415-2;Q9D415-3;Q9D415-4;Q9D415-5;Q9D415-6;D3Z709	DLGP1_MOUSE	Q9D415;Q9D415-2;Q9D415-3;Q9D415-4;Q9D415-5;Q9D415-6	Disks large-associated protein 1	Dlgap1
65700	52100	78000	40800	70000	92300	197000	98200	95400	21100	51900	66800	94800	99500	112000	98300	95800	106000	53700	B1AZP2;B1AZP2-2;B1AZP2-3;B7ZNS2;E9PUF2;F6YMR0;H3BJW9;H3BKJ0;I1E4X0	DLGP4_MOUSE	B1AZP2-3	Isoform 3 of Disks large-associated protein 4	Dlgap4
125000	204000	192000	132000	96200	395000	167000	80300	152000	136000	54200	146000	89400	189000	54200	NaN	65600	93600	35000	Q09163;B4YB46;B4YB48;E9PVN3;G3UWU8;Q09163-2;Q09163-3;Q09163-4;Q09163-5;Q09163-6;Q925U3;Q9DAU5;G3UX30	DLK1_MOUSE	Q09163;Q09163-2;Q09163-3;Q09163-4;Q09163-5;Q09163-6	Protein delta homolog 1	Dlk1
2250000	1730000	1910000	947000	1420000	1720000	1440000	1930000	1320000	869000	1790000	2260000	1710000	1500000	2910000	1770000	1580000	2110000	2180000	Q9D2G2	ODO2_MOUSE	Q9D2G2	Dihydrolipoyllysine-residue succinyltransferase component of 2-oxoglutarate dehydrogenase complex, mitochondrial	Dlst
2610000	2780000	2620000	2610000	2860000	1600000	2140000	2010000	2480000	2050000	2460000	2350000	2420000	2960000	2000000	2490000	2560000	2250000	2370000	P11531;A0A668KLA2	DMD_MOUSE	P11531	Dystrophin	Dmd
836000	948000	705000	1000000	1220000	1100000	961000	870000	1200000	1170000	1150000	981000	1140000	729000	936000	1480000	1060000	1370000	1360000	Q9WV69;Q9WV69-2;Q9WV69-3;Q9WV69-4	DEMA_MOUSE	Q9WV69	Dematin	Dmtn
27600	30700	40000	76900	72300	79200	129000	72600	147000	143000	71300	90700	95600	109000	46800	66800	59700	103000	71400	Q08274;E9Q6J8	DMWD_MOUSE	Q08274	Dystrophia myotonica WD repeat-containing protein	Dmwd
116000	147000	101000	76500	72200	74300	41400	84900	89800	63500	112000	103000	103000	110000	51700	94100	59200	88900	50700	Q6PNC0;F8WGX5	DMXL1_MOUSE	Q6PNC0	DmX-like protein 1	Dmxl1
130000	154000	87500	246000	148000	141000	221000	195000	211000	182000	172000	106000	118000	146000	194000	261000	175000	136000	157000	Q8BPN8;Q8BPN8-2;B0V2P5;F6RYL8	DMXL2_MOUSE	Q8BPN8;Q8BPN8-2	DmX-like protein 2	Dmxl2
26400	30700	35800	NaN	NaN	NaN	NaN	15500	NaN	NaN	18100	28900	NaN	NaN	12300	NaN	7220	NaN	NaN	Q8BGF3	DAA10_MOUSE	Q8BGF3	Dynein axonemal assembly factor 10	Dnaaf10
87400	61800	47800	NaN	NaN	NaN	40800	55800	NaN	NaN	64700	58500	NaN	NaN	NaN	NaN	64800	NaN	NaN	B1AR51;Q69Z23;A2A520;E9Q7P0;K3W4R0;Q69Z23-2	DYH17_MOUSE	Q69Z23;Q69Z23-2	Dynein axonemal heavy chain 17	Dnah17
NaN	30600	19400	25400	45500	NaN	NaN	54300	46600	49800	NaN	51700	NaN	40400	NaN	49300	NaN	22600	NaN	P0C6F1;D3Z667	DYH2_MOUSE	P0C6F1	Dynein axonemal heavy chain 2	Dnah2
56500	38000	44900	42100	NaN	NaN	NaN	NaN	NaN	NaN	54100	NaN	NaN	NaN	74000	NaN	NaN	47600	NaN	Q8BW94;A0A140LIN9;Q8BW94-2;Q8BW94-3;A0A140LIB2	DYH3_MOUSE	Q8BW94;Q8BW94-2;Q8BW94-3	Dynein axonemal heavy chain 3	Dnah3
533000	606000	574000	641000	616000	561000	469000	431000	590000	522000	528000	526000	536000	622000	424000	515000	563000	560000	514000	P63037	DNJA1_MOUSE	P63037	DnaJ homolog subfamily A member 1	Dnaja1
748000	797000	695000	573000	668000	671000	718000	779000	660000	683000	816000	716000	731000	873000	635000	781000	732000	710000	775000	Q9QYJ0	DNJA2_MOUSE	Q9QYJ0	DnaJ homolog subfamily A member 2	Dnaja2
101000	NaN	NaN	NaN	NaN	125000	154000	159000	103000	NaN	82300	130000	NaN	132000	116000	82900	NaN	122000	65300	Q99M87;Q99M87-2;Q99M87-3	DNJA3_MOUSE	Q99M87;Q99M87-2	DnaJ homolog subfamily A member 3, mitochondrial	Dnaja3
115000	158000	120000	124000	178000	111000	94700	129000	107000	102000	148000	118000	149000	122000	215000	200000	195000	151000	237000	Q9JMC3	DNJA4_MOUSE	Q9JMC3	DnaJ homolog subfamily A member 4	Dnaja4
386000	424000	379000	378000	482000	368000	297000	299000	425000	281000	425000	424000	412000	311000	443000	512000	504000	586000	487000	Q9QYJ3;Q9D832;Q3TYL7	DNJB1_MOUSE;DNJB4_MOUSE	Q9D832;Q9QYJ3	DnaJ homolog subfamily B member 4	Dnajb1
1050000	1210000	1060000	1210000	1150000	1150000	1250000	988000	1220000	1360000	893000	1120000	909000	1100000	645000	856000	882000	846000	742000	Q99KV1	DJB11_MOUSE	Q99KV1	DnaJ homolog subfamily B member 11	Dnajb11
383000	434000	402000	539000	475000	463000	555000	409000	506000	403000	371000	355000	335000	567000	276000	396000	292000	297000	245000	Q9QYI4;Q8C4C9;D6RHR9	DJB12_MOUSE	Q9QYI4	DnaJ homolog subfamily B member 12	Dnajb12
72300	82400	77400	89300	74900	NaN	33000	NaN	74400	NaN	77600	NaN	46700	37800	42100	97000	88700	64600	83700	Q149L6;A0A0G2JFJ4;Q149L6-2;Q149L6-3	DJB14_MOUSE	Q149L6;Q149L6-3	DnaJ homolog subfamily B member 14	Dnajb14
109000	66200	106000	191000	159000	153000	159000	125000	112000	136000	132000	167000	172000	195000	103000	176000	109000	146000	133000	Q9QYI5;Q9QYI5-1;A0A087WR37	DNJB2_MOUSE	Q9QYI5;Q9QYI5-1	DnaJ homolog subfamily B member 2	Dnajb2
218000	237000	207000	196000	203000	290000	204000	166000	162000	194000	231000	219000	259000	159000	235000	288000	203000	262000	286000	Q9D832	DNJB4_MOUSE	Q9D832	DnaJ homolog subfamily B member 4	Dnajb4
67000	109000	39900	115000	123000	133000	117000	71400	138000	156000	104000	61000	104000	97100	85500	106000	110000	115000	117000	O54946;O54946-2;A0A0G2JER9;G3X8S5	DNJB6_MOUSE	O54946;O54946-2	DnaJ homolog subfamily B member 6	Dnajb6
116000	114000	108000	130000	130000	141000	146000	125000	141000	204000	126000	126000	102000	143000	83100	68500	133000	89500	76900	Q61712;F6ZL86	DNJC1_MOUSE	Q61712	DnaJ homolog subfamily C member 1	Dnajc1
43200	31400	96900	70500	52700	71900	61500	NaN	NaN	35600	44200	NaN	NaN	NaN	NaN	NaN	19800	45300	32900	Q9DC23	DJC10_MOUSE	Q9DC23	DnaJ homolog subfamily C member 10	Dnajc10
272000	277000	312000	260000	280000	251000	234000	251000	206000	143000	319000	258000	339000	362000	335000	296000	276000	166000	212000	Q5U458	DJC11_MOUSE	Q5U458	DnaJ homolog subfamily C member 11	Dnajc11
67500	72200	66300	98100	66800	59700	72800	81900	87500	81400	78200	83800	78700	88300	57000	74400	85600	67300	89500	D4AFX7;G3X922	G3X922_MOUSE	G3X922	DnaJ heat shock protein family (Hsp40) member C13	Dnajc13
222000	177000	200000	115000	125000	94600	106000	323000	158000	177000	102000	155000	178000	210000	267000	131000	219000	125000	180000	Q91WT4	DJC17_MOUSE	Q91WT4	DnaJ homolog subfamily C member 17	Dnajc17
19000	15100	22300	24400	15200	25000	25300	NaN	NaN	NaN	27200	9880	14500	NaN	18800	16100	19100	12500	18300	Q9CQV7;D3Z5K6	TIM14_MOUSE	Q9CQV7	Mitochondrial import inner membrane translocase subunit TIM14	Dnajc19
94700	98100	90700	83000	81400	106000	114000	85900	81100	88900	61000	80100	119000	92100	77400	84300	102000	99900	71600	P54103;E9Q9H2;E9Q9H3	DNJC2_MOUSE	P54103	DnaJ homolog subfamily C member 2	Dnajc2
53800	41300	53800	40300	51400	20700	34700	23300	37500	NaN	53500	45500	55900	54400	34800	41500	60900	73400	50400	Q91ZF0;F7CGC9	DJC24_MOUSE	Q91ZF0	DnaJ homolog subfamily C member 24	Dnajc24
33800	18500	50400	60500	NaN	62600	49000	NaN	22200	70600	29200	48200	53000	NaN	NaN	NaN	34400	21100	NaN	A2ALW5;A2ALW5-2	DJC25_MOUSE	A2ALW5;A2ALW5-2	DnaJ homolog subfamily C member 25	Dnajc25
587000	637000	606000	540000	580000	463000	545000	532000	528000	492000	486000	565000	546000	656000	405000	414000	409000	475000	455000	Q91YW3	DNJC3_MOUSE	Q91YW3	DnaJ homolog subfamily C member 3	Dnajc3
82400	53300	33500	63500	81400	50900	64800	72700	19600	68400	84400	45300	77600	78100	41100	105000	49100	124000	68700	P60904;A2AUE1;G5E8T0	DNJC5_MOUSE	P60904	DnaJ homolog subfamily C member 5	Dnajc5
231000	193000	229000	285000	392000	269000	252000	201000	334000	214000	259000	226000	222000	249000	290000	328000	330000	357000	329000	Q80TZ3;Q80TZ3-2;Q80TZ3-3;B1B0B7	AUXI_MOUSE	Q80TZ3;Q80TZ3-2;Q80TZ3-3	Putative tyrosine-protein phosphatase auxilin	Dnajc6
260000	284000	315000	302000	242000	232000	241000	240000	309000	251000	251000	225000	225000	367000	227000	253000	265000	313000	224000	Q9QYI3;A0A6I8MWX8;A0A6I8MWY7;A0A6I8MWZ1;A0A6I8MX00;A2A5E1;F7BTP8	DNJC7_MOUSE	Q9QYI3	DnaJ homolog subfamily C member 7	Dnajc7
282000	296000	295000	272000	279000	356000	366000	380000	355000	273000	322000	390000	312000	330000	225000	284000	270000	285000	253000	Q6NZB0;A2ALF3;D3Z4I5;E9PZT4;F6QIL6;F6TQL3	DNJC8_MOUSE	Q6NZB0	DnaJ homolog subfamily C member 8	Dnajc8
54500	102000	45800	106000	76000	156000	110000	93200	44400	131000	97300	72800	120000	76400	NaN	NaN	59700	91300	NaN	P39053-6	DYN1_MOUSE	P39053-6	Isoform 6 of Dynamin-1	Dnm1
193000	263000	210000	399000	331000	358000	344000	349000	467000	405000	284000	265000	195000	289000	173000	231000	370000	413000	304000	E9PUD2	E9PUD2_MOUSE	E9PUD2	Dynamin 1-like	Dnm1l
14300	15700	5300	21400	NaN	NaN	NaN	NaN	NaN	16600	NaN	NaN	NaN	NaN	NaN	NaN	26300	NaN	12100	G3X9G4;P39054;Q3T9X3;Q3TCR7;G3UXX2	DYN2_MOUSE	P39054	Dynamin-2	Dnm2
174000	175000	167000	206000	206000	181000	217000	250000	232000	217000	218000	194000	177000	202000	200000	213000	222000	232000	230000	Q8BZ98;E9QLL2;Q8BZ98-2	DYN3_MOUSE	Q8BZ98;Q8BZ98-2	Dynamin-3	Dnm3
28900	NaN	33300	55300	NaN	51600	NaN	52500	56000	NaN	61400	NaN	NaN	139000	NaN	NaN	32700	NaN	26100	Q6TXD4;A0A0R4J055;A0A1D5RMB5	DNMBP_MOUSE	Q6TXD4	Dynamin-binding protein	Dnmbp
61400	93800	61700	99500	79400	65100	39900	45000	33300	64500	NaN	57900	65700	78900	NaN	51200	101000	NaN	NaN	P13864;J3QNW0;P13864-2	DNMT1_MOUSE	P13864;P13864-2	DNA (cytosine-5)-methyltransferase 1	Dnmt1
106000	89400	89000	103000	148000	176000	151000	55400	57000	270000	77400	86900	134000	39200	NaN	92800	38200	93200	69900	O88508;G3UX07;G3UXY2;G3UY43;G3UZU0	DNM3A_MOUSE	O88508	DNA (cytosine-5)-methyltransferase 3A	Dnmt3a
695000	676000	695000	486000	691000	334000	452000	656000	499000	334000	708000	611000	597000	701000	674000	688000	765000	462000	644000	Q9Z2W0;A0A087WRC1;A0A087WS31;A0A087WSE6;Q3TVK3;Q8BPW9;A0A087WNX3;A0A087WSD3;A0A087WSU0	DNPEP_MOUSE	Q9Z2W0	Aspartyl aminopeptidase	Dnpep
236000	171000	184000	NaN	275000	359000	579000	380000	339000	NaN	201000	272000	269000	319000	403000	167000	197000	103000	158000	Q8R2M2	TDIF2_MOUSE	Q8R2M2	Deoxynucleotidyltransferase terminal-interacting protein 2	Dnttip2
149000	202000	136000	197000	107000	188000	189000	138000	153000	202000	122000	127000	79500	NaN	75100	127000	133000	106000	127000	B2RY04;Q8BUR4;Q8BUR4-2	DOCK1_MOUSE;DOCK5_MOUSE	B2RY04;Q8BUR4	Dedicator of cytokinesis protein 5	Dock1
24400	28200	32200	NaN	NaN	NaN	NaN	17100	NaN	NaN	22200	NaN	14900	16000	51600	NaN	33500	26200	NaN	A2AF47;Q8BIK4;Q8BZN6;Q8BIK4-2;Q8BIK4-3;Q8BZN6-2;Q8BZN6-3;Q8BZN6-4;A0A087WRP5;A0A0R4J2B7;A0A1D5RLE0;A0A1D5RMM1;A0A5F8MPL9;A2AF65;A2AF67;E9QMR2;F8VPN7	DOC10_MOUSE;DOC11_MOUSE;DOCK9_MOUSE	A2AF47;Q8BIK4;Q8BIK4-2;Q8BZN6;Q8BZN6-2;Q8BZN6-3;Q8BZN6-4	Dedicator of cytokinesis protein 11	Dock10
151000	172000	144000	169000	139000	221000	206000	206000	199000	202000	163000	182000	178000	169000	117000	195000	166000	174000	137000	A2AF47;A2AF67	DOC11_MOUSE	A2AF47	Dedicator of cytokinesis protein 11	Dock11
408000	473000	429000	497000	499000	550000	654000	547000	659000	631000	554000	464000	578000	619000	292000	437000	448000	395000	417000	Q8R1A4;A2A9M4;Q8R1A4-2;A0A0U1RNK7;A0A0U1RNY4;A2A9M5;E9PX48	DOCK7_MOUSE	Q8R1A4;Q8R1A4-2	Dedicator of cytokinesis protein 7	Dock7
83900	166000	126000	163000	181000	236000	98500	184000	123000	237000	158000	101000	143000	150000	59500	98200	99900	157000	44500	A0A1D5RMM1;F8VPN7	A0A1D5RMM1_MOUSE;F8VPN7_MOUSE	A0A1D5RMM1;F8VPN7	Dedicator of cytokinesis 9	Dock9
62000	57300	86600	106000	79700	125000	130000	56400	76300	104000	144000	74800	117000	141000	41100	72000	72900	72800	81600	P97465	DOK1_MOUSE	P97465	Docking protein 1	Dok1
54100	82200	NaN	60500	NaN	NaN	NaN	NaN	NaN	NaN	NaN	NaN	NaN	NaN	4780	57200	49200	NaN	NaN	Q9QXP4;D3YWN6;D3Z6I5;D6RHL8;D6RJM0;F6QFE2	DONS_MOUSE	Q9QXP4	Protein downstream neighbor of Son	Donson
NaN	147000	NaN	113000	NaN	NaN	NaN	NaN	60400	82100	NaN	NaN	122000	77700	NaN	82800	34500	72900	76900	Q3UHQ6;A0A2I3BQW4;A0A2I3BRW5;A0A2I3BRZ2;Q3UHQ6-2	DOP2_MOUSE	Q3UHQ6;Q3UHQ6-2	Protein dopey-2	Dop1b
48100	22800	33200	30000	40300	NaN	4220	18700	NaN	NaN	30000	51100	45800	11100	20500	14400	52600	68800	18600	Q8BPA8	DPCD_MOUSE	Q8BPA8	Protein DPCD	Dpcd
263000	150000	280000	189000	187000	368000	260000	244000	483000	356000	254000	286000	252000	343000	258000	202000	213000	270000	178000	Q61103;D3Z5N6;A0A494BBF7	REQU_MOUSE	Q61103	Zinc finger protein ubi-d4	Dpf2
9880	NaN	NaN	NaN	NaN	12000	NaN	NaN	NaN	NaN	9700	15800	10500	10800	NaN	NaN	NaN	NaN	NaN	Q9CR25	DPH2_MOUSE	Q9CR25	2-(3-amino-3-carboxypropyl)histidine synthase subunit 2	Dph2
71100	52000	81000	88100	67400	31700	86000	77700	84000	54400	22400	90400	67200	68300	28800	63200	58000	53900	68300	Q9CQ28	DPH6_MOUSE	Q9CQ28	Diphthine--ammonia ligase	Dph6
231000	143000	277000	178000	98500	143000	268000	361000	230000	295000	205000	320000	158000	138000	133000	266000	182000	101000	116000	O70152	DPM1_MOUSE	O70152	Dolichol-phosphate mannosyltransferase subunit 1	Dpm1
1050000	1450000	1160000	1480000	1230000	1370000	1340000	1210000	1360000	1320000	1230000	1100000	1110000	1220000	986000	1030000	1140000	1140000	1150000	Q99KK7	DPP3_MOUSE	Q99KK7	Dipeptidyl peptidase 3	Dpp3
191000	184000	239000	301000	267000	210000	186000	207000	301000	320000	327000	181000	247000	261000	297000	185000	219000	124000	211000	P28843	DPP4_MOUSE	P28843	Dipeptidyl peptidase 4	Dpp4
290000	246000	209000	243000	307000	255000	340000	264000	340000	321000	329000	216000	290000	281000	238000	237000	245000	298000	324000	Q9Z218;E9PWX1;Q5U4C2;Q80VM5	DPP6_MOUSE	Q9Z218	Dipeptidyl aminopeptidase-like protein 6	Dpp6
168000	137000	198000	168000	207000	164000	166000	137000	112000	145000	86400	137000	64100	214000	307000	137000	227000	138000	180000	Q80YA7;A0A1L1STG9	DPP8_MOUSE	Q80YA7	Dipeptidyl peptidase 8	Dpp8
65400	72700	70500	79800	65700	70700	62500	62100	68500	77600	55200	66400	69500	62000	53600	56200	66700	67700	83200	Q8BVG4	DPP9_MOUSE	Q8BVG4	Dipeptidyl peptidase 9	Dpp9
241000	468000	254000	59700	649000	247000	111000	162000	127000	257000	292000	261000	779000	134000	436000	444000	278000	438000	387000	Q9QZZ6	DERM_MOUSE	Q9QZZ6	Dermatopontin	Dpt
68000	60900	80600	58500	62800	54000	65100	53900	54100	18600	74800	72300	74200	58800	48100	64300	63700	60400	51900	A6X919;A6X919-2;A6X919-3	D19L1_MOUSE	A6X919;A6X919-2;A6X919-3	Probable C-mannosyltransferase DPY19L1	Dpy19l1
27400	NaN	63100	19900	NaN	NaN	14500	NaN	25200	NaN	28900	NaN	44700	34900	77900	33200	NaN	22600	39100	Q99LT0	DPY30_MOUSE	Q99LT0	Protein dpy-30 homolog	Dpy30
18900000	18200000	16600000	18300000	19000000	19200000	21400000	25300000	20300000	18200000	20100000	18700000	18500000	17200000	19300000	22700000	21300000	21400000	22000000	O08553	DPYL2_MOUSE	O08553	Dihydropyrimidinase-related protein 2	Dpysl2
1100000	1240000	1450000	1430000	1150000	1830000	1660000	1510000	1920000	1860000	1200000	1130000	1280000	1210000	694000	1030000	982000	952000	1160000	E9PWE8	E9PWE8_MOUSE	E9PWE8	Dihydropyrimidinase-like 3	Dpysl3
746000	683000	659000	626000	728000	622000	805000	1020000	867000	725000	783000	791000	677000	700000	645000	862000	836000	909000	883000	O35098;O35098-2;A0A0R4J1N0;Q3TMU8	DPYL4_MOUSE	O35098-2	Isoform 2 of Dihydropyrimidinase-related protein 4	Dpysl4
3450000	3100000	3040000	3540000	2960000	4330000	4750000	4960000	5040000	4740000	3570000	3270000	3100000	3150000	3200000	3630000	3590000	3980000	3620000	Q9EQF6;Q3SYJ1	DPYL5_MOUSE	Q9EQF6	Dihydropyrimidinase-related protein 5	Dpysl5
113000	99800	124000	134000	108000	56800	156000	78300	150000	119000	117000	118000	108000	101000	85300	78200	98200	137000	116000	Q91WV0	NC2B_MOUSE	Q91WV0	Protein Dr1	Dr1
14000	39800	36100	25400	12900	28000	33400	NaN	21200	NaN	25700	16700	24500	NaN	24700	NaN	NaN	33400	31000	Q9D6N5;D3YY09;D3YYC2;F6T9K1;G3UXH5	NC2A_MOUSE	Q9D6N5	Dr1-associated corepressor	Drap1
181000	213000	184000	194000	202000	186000	185000	162000	206000	227000	184000	165000	174000	195000	120000	162000	146000	167000	174000	P32233	DRG1_MOUSE	P32233	Developmentally-regulated GTP-binding protein 1	Drg1
262000	281000	249000	170000	216000	222000	270000	299000	166000	156000	259000	274000	220000	258000	262000	279000	284000	215000	259000	Q9QXB9	DRG2_MOUSE	Q9QXB9	Developmentally-regulated GTP-binding protein 2	Drg2
1040000	1260000	1130000	1830000	2080000	1420000	1290000	1150000	1610000	1370000	1750000	1240000	1890000	1410000	2160000	2780000	2140000	2540000	2230000	Q05AA6;B1AV35	DRP2_MOUSE	Q05AA6	Dystrophin-related protein 2	Drp2
NaN	NaN	NaN	NaN	NaN	NaN	NaN	65400	16400	NaN	NaN	NaN	NaN	NaN	41000	NaN	NaN	NaN	NaN	Q61495;Q7TSF1	DSG1A_MOUSE;DSG1B_MOUSE	Q61495;Q7TSF1	Desmoglein-1-alpha	Dsg1a
NaN	NaN	NaN	72100	145000	NaN	NaN	142000	296000	NaN	NaN	26100	35600	NaN	424000	113000	111000	NaN	48100	E9Q557;E9PZW0	DESP_MOUSE	E9Q557	Desmoplakin	Dsp
NaN	68200	43200	NaN	159000	96600	NaN	NaN	129000	NaN	95900	55500	102000	108000	NaN	101000	NaN	NaN	NaN	A0A1D5RLZ3	A0A1D5RLZ3_MOUSE	A0A1D5RLZ3	Dystonin (Fragment)	Dst
12000000	9910000	14400000	9270000	10700000	6770000	9370000	13300000	11600000	6670000	12100000	9910000	11400000	12600000	12200000	11800000	14000000	12400000	10700000	Q9R0P5	DEST_MOUSE	Q9R0P5	Destrin	Dstn
244000	179000	174000	437000	305000	249000	242000	255000	298000	386000	224000	247000	159000	179000	213000	231000	345000	350000	380000	Q9DD18;Q9DD18-2	DTD1_MOUSE	Q9DD18	D-aminoacyl-tRNA deacylase 1	Dtd1
83800	110000	60300	92900	60100	74900	52200	46400	69200	132000	20900	61800	35100	46900	49000	59800	41800	59100	63800	Q8BHA3	DTD2_MOUSE	Q8BHA3	D-aminoacyl-tRNA deacylase 2	Dtd2
292000	266000	239000	409000	418000	289000	222000	238000	357000	310000	394000	274000	355000	296000	456000	525000	505000	522000	362000	Q9D2N4;A0A1Y7VJN9;A0A1Y7VL34;Q8CFR5;Q9D2N4-2;Q9D2N4-3;Q9D2N4-4;Q9D2N4-7	DTNA_MOUSE	Q9D2N4;Q9D2N4-2	Dystrobrevin alpha	Dtna
77000	115000	70000	103000	95800	25900	54200	61500	58100	NaN	54400	47900	39600	32600	70000	125000	82100	93400	93800	Q91WZ8;Q91WZ8-2;A0A1Y7VK42;K3W4R3	DTBP1_MOUSE	Q91WZ8	Dysbindin	Dtnbp1
23800	NaN	41700	NaN	NaN	NaN	NaN	26900	NaN	NaN	NaN	20000	NaN	48400	NaN	NaN	47100	66300	60500	Q80V91;D3YV13;E9Q3J1	DTX3_MOUSE	Q80V91	Probable E3 ubiquitin-protein ligase DTX3	Dtx3
6630	14000	17000	NaN	NaN	NaN	13800	9150	11500	16100	21700	16000	4290	13900	7300	8930	NaN	19000	14800	Q3UIR3;Q3UIR3-2	DTX3L_MOUSE	Q3UIR3	E3 ubiquitin-protein ligase DTX3L	Dtx3l
49300	30600	48700	64700	34700	31800	48400	79300	49500	NaN	69400	NaN	42000	61600	57300	59200	69200	53800	55500	A0A0R4IZY9	A0A0R4IZY9_MOUSE	A0A0R4IZY9	tRNA-dihydrouridine(47) synthase [NAD(P)(+)]	Dus3l
179000	164000	155000	163000	303000	111000	139000	142000	107000	87900	306000	105000	214000	169000	243000	255000	204000	165000	226000	Q8R4V2;Q8R4V2-2	DUS15_MOUSE	Q8R4V2	Dual specificity protein phosphatase 15	Dusp15
68000	90300	87000	79200	72600	123000	80800	80000	44200	87800	38900	80500	57200	71000	97500	62900	65400	67900	49000	Q6NT99	DUS23_MOUSE	Q6NT99	Dual specificity protein phosphatase 23	Dusp23
1050000	816000	959000	437000	664000	564000	598000	1200000	568000	278000	842000	1050000	744000	880000	998000	814000	1100000	825000	1180000	Q9D7X3;B1AQF4;H3BKL8	DUS3_MOUSE	Q9D7X3	Dual specificity protein phosphatase 3	Dusp3
118000	94200	98600	92500	95800	118000	69800	NaN	110000	NaN	106000	96900	60200	101000	98900	51300	83800	50400	75200	Q9CQ43;Q9CQ43-2	DUT_MOUSE	Q9CQ43;Q9CQ43-2	Deoxyuridine 5'-triphosphate nucleotidohydrolase	Dut
12400	7040	10900	13100	17700	7430	NaN	161000	8800	NaN	4520	NaN	NaN	NaN	11600	NaN	19700	14500	24500	Q60838	DVL2_MOUSE	Q60838	Segment polarity protein dishevelled homolog DVL-2	Dvl2
3510000	3520000	3550000	3220000	3700000	2690000	3500000	3420000	3610000	2540000	3900000	3360000	3570000	4090000	3390000	3810000	3670000	3610000	3820000	Q9JHU4	DYHC1_MOUSE	Q9JHU4	Cytoplasmic dynein 1 heavy chain 1	Dync1h1
174000	221000	173000	383000	275000	301000	287000	262000	304000	388000	256000	259000	269000	183000	231000	324000	252000	354000	276000	O88485;D3Z0M6;O88485-2;Q3TYJ3	DC1I1_MOUSE	O88485	Cytoplasmic dynein 1 intermediate chain 1	Dync1i1
107000	132000	110000	166000	130000	181000	147000	163000	209000	225000	160000	129000	146000	149000	133000	172000	179000	239000	169000	A2BFF9;A2BFF5;Q3TPJ8	A2BFF5_MOUSE;A2BFF9_MOUSE;Q3TPJ8_MOUSE	A2BFF5;A2BFF9;Q3TPJ8	Dynein cytoplasmic 1 intermediate chain 2	Dync1i2
790000	817000	803000	844000	822000	813000	927000	940000	806000	790000	881000	824000	782000	793000	751000	838000	700000	861000	738000	Q8R1Q8	DC1L1_MOUSE	Q8R1Q8	Cytoplasmic dynein 1 light intermediate chain 1	Dync1li1
1330000	1430000	1540000	1650000	1630000	1440000	1710000	1450000	1740000	1940000	1420000	1570000	1430000	1710000	1140000	1390000	1350000	1610000	1360000	Q6PDL0;A0A1D5RM94;A0A1D5RMC1	DC1L2_MOUSE	Q6PDL0	Cytoplasmic dynein 1 light intermediate chain 2	Dync1li2
659000	851000	726000	1190000	1130000	876000	844000	674000	949000	1010000	971000	821000	771000	610000	704000	1040000	572000	966000	773000	Q45VK7;Q45VK7-2	DYHC2_MOUSE	Q45VK7;Q45VK7-2	Cytoplasmic dynein 2 heavy chain 1	Dync2h1
4100000	4740000	3880000	3430000	4740000	3020000	4100000	4840000	4140000	3680000	4730000	3310000	4080000	4240000	3140000	4620000	2710000	4020000	4340000	P63168	DYL1_MOUSE	P63168	Dynein light chain 1, cytoplasmic	Dynll1
1890000	1630000	1620000	1700000	1800000	1360000	1380000	1660000	1980000	1290000	1850000	1740000	1920000	2110000	2280000	2000000	2120000	2320000	2000000	Q9D0M5;D6RIN4	DYL2_MOUSE	Q9D0M5	Dynein light chain 2, cytoplasmic	Dynll2
1190000	1230000	1260000	1930000	2480000	1610000	1690000	1890000	1710000	1650000	1950000	1590000	1950000	1800000	2040000	1840000	1660000	1600000	1530000	P62627;A2AVR9	DLRB1_MOUSE	P62627	Dynein light chain roadblock-type 1	Dynlrb1
161000	66400	96800	45500	74100	78300	99700	77400	66500	53900	32700	109000	41900	101000	51800	82400	71200	27700	98800	P51807;A0A338P7B7	DYLT1_MOUSE	P51807	Dynein light chain Tctex-type 1	Dynlt1
167000	218000	251000	417000	319000	195000	187000	153000	375000	258000	303000	215000	200000	268000	288000	414000	336000	357000	311000	P56387	DYLT3_MOUSE	P56387	Dynein light chain Tctex-type 3	Dynlt3
11700	16900	19900	16000	22800	23700	32000	24100	26800	19400	19100	NaN	17200	19400	12100	21300	16000	12300	NaN	Q61214;Q9Z188;F6U6X3;Q9Z188-2;A9C477;A9C478;Q9Z188-3	DYR1A_MOUSE;DYR1B_MOUSE	Q61214;Q9Z188;Q9Z188-2;Q9Z188-3	Dual specificity tyrosine-phosphorylation-regulated kinase 1A	Dyrk1a
229000	243000	129000	172000	118000	133000	249000	119000	121000	111000	142000	103000	232000	118000	214000	NaN	233000	116000	315000	Q69ZN7;Q9ESD7;A0A0N4SUJ2;A0A0N4SUN3;A0A0N4SV63;A0A0N4SVX9;A0A0N4SWG7;A0A0N4SWH3;A0A286YDF5;E9PXU9;E9Q390;E9Q423;E9QL12;Q69ZN7-2;Q69ZN7-4;Q9ESD7-2;Q9ESD7-3	DYSF_MOUSE;MYOF_MOUSE	Q69ZN7;Q9ESD7;Q9ESD7-2;Q9ESD7-3	Myoferlin	Dysf
NaN	135000	NaN	NaN	NaN	174000	50500	72100	92000	142000	NaN	41500	110000	102000	NaN	NaN	NaN	96600	NaN	P97426;Q923L6	ECP1_MOUSE	P97426	Eosinophil cationic protein 1	Ear1
60700	113000	44100	83900	75200	205000	153000	81700	214000	239000	200000	203000	209000	220000	129000	142000	121000	99600	63700	P97425;P97426;Q923L6	ECP2_MOUSE	P97425	Eosinophil cationic protein 2	Ear2
74400	NaN	81800	107000	129000	183000	110000	73600	240000	277000	242000	185000	240000	259000	118000	136000	144000	151000	61100	Q923L7	Q923L7_MOUSE	Q923L7	Ear6 protein	Ear6
16900	34800	21800	24700	17200	51600	NaN	NaN	18400	NaN	23300	22700	28100	7040	15200	7810	18200	NaN	NaN	O08791;Q07802;Q5SWK4;Q5SWK8;O08791-2;Q07802-2;Q3UUB6;Q6NXL3	COE1_MOUSE	Q07802;Q07802-2	Transcription factor COE1	Ebf1
677000	612000	675000	462000	518000	586000	539000	742000	551000	539000	699000	763000	524000	609000	828000	540000	610000	544000	774000	O35459;F7B227	ECH1_MOUSE	O35459	Delta(3,5)-Delta(2,4)-dienoyl-CoA isomerase, mitochondrial	Ech1
194000	122000	188000	200000	199000	76400	120000	178000	141000	NaN	224000	236000	213000	214000	294000	218000	245000	151000	283000	Q9D9V3;Q9D9V3-2;E0CXS3	ECHD1_MOUSE	Q9D9V3;Q9D9V3-2	Ethylmalonyl-CoA decarboxylase	Echdc1
126000	48800	71100	8760	NaN	11600	19300	104000	21700	15400	64600	151000	61000	64800	159000	51100	110000	125000	167000	Q3TLP5;F6YTG0;F6Z5N5;Q3TLP5-2;Q3TLP5-3	ECHD2_MOUSE	Q3TLP5;Q3TLP5-2;Q3TLP5-3	Enoyl-CoA hydratase domain-containing protein 2, mitochondrial	Echdc2
NaN	16100	35200	31400	17800	81400	13800	34300	14000	25700	60600	47200	18900	18300	26900	NaN	37600	10800	26200	Q9D7J9	ECHD3_MOUSE	Q9D7J9	Enoyl-CoA hydratase domain-containing protein 3, mitochondrial	Echdc3
2160000	2060000	1970000	1900000	1830000	2070000	1670000	1990000	1750000	1470000	2270000	2250000	1880000	1960000	2770000	2130000	2230000	2310000	1990000	Q8BH95	ECHM_MOUSE	Q8BH95	Enoyl-CoA hydratase, mitochondrial	Echs1
2120000	2590000	2280000	1990000	2170000	4030000	2820000	2070000	2230000	1890000	2730000	2590000	2200000	2310000	4550000	2070000	2060000	1760000	1410000	P42125;A0A3Q4EC00;A0A452J8A5	ECI1_MOUSE	P42125	Enoyl-CoA delta isomerase 1, mitochondrial	Eci1
548000	620000	593000	611000	678000	625000	585000	500000	684000	509000	594000	574000	597000	668000	631000	540000	620000	657000	511000	Q9WUR2;Q9WUR2-2;E9PUY9;E9PVM6;E9PYA9;E9PYC6;E9Q7A8;E9Q858;Q3TCD4	ECI2_MOUSE	Q9WUR2-2	Isoform 2 of Enoyl-CoA delta isomerase 2	Eci2
62800	60700	73900	108000	75500	83300	91500	88300	57300	126000	102000	64300	33800	99900	83100	69500	101000	55400	62800	D3YV64;D3Z772;F8WI14	D3YV64_MOUSE;D3Z772_MOUSE;F8WI14_MOUSE	D3YV64;D3Z772;F8WI14	Extracellular matrix protein 1 (Fragment)	Ecm1
246000	338000	270000	219000	219000	222000	264000	271000	325000	265000	292000	257000	218000	264000	318000	222000	286000	303000	303000	Q6PDI5;A2ALV6;A2ALV7;A2ALV8;A2ALW1;Q6PDI5-2	ECM29_MOUSE	Q6PDI5;Q6PDI5-2	Proteasome adapter and scaffold protein ECM29	Ecpas
297000	382000	354000	470000	405000	350000	353000	225000	452000	393000	379000	352000	338000	399000	326000	424000	366000	379000	379000	Q3TZW0;Q3TZW0-2;Q3TZW0-3;G3UVV5	ECSCR_MOUSE	Q3TZW0;Q3TZW0-2;Q3TZW0-3	Endothelial cell-specific chemotaxis regulator	Ecscr
53400	90300	51800	92900	99700	104000	98700	74000	95300	80100	70200	74600	79700	80600	59800	43800	76100	96400	80000	Q8K2D3	EDC3_MOUSE	Q8K2D3	Enhancer of mRNA-decapping protein 3	Edc3
149000	149000	173000	NaN	174000	143000	171000	NaN	164000	NaN	163000	105000	NaN	136000	92300	97400	94600	177000	66600	A0A0R4J1Q0;D6RE33;G5E896;F6V5I7;F6ZJ27	A0A0R4J1Q0_MOUSE;D6RE33_MOUSE;F6V5I7_MOUSE;F6ZJ27_MOUSE;G5E896_MOUSE	A0A0R4J1Q0;D6RE33;F6V5I7;F6ZJ27;G5E896	Enhancer of mRNA-decapping protein 4	Edc4
NaN	3310	23800	NaN	24900	NaN	NaN	NaN	21500	11000	5650	6940	3560	9180	6590	4520	NaN	16000	7270	Q2HXL6;A0A087WQK5;A0A087WR24;B7ZNP0	EDEM3_MOUSE	Q2HXL6	ER degradation-enhancing alpha-mannosidase-like protein 3	Edem3
486000	554000	392000	525000	499000	434000	509000	496000	524000	608000	400000	534000	343000	562000	293000	399000	260000	420000	445000	Q9JMG1	EDF1_MOUSE	Q9JMG1	Endothelial differentiation-related factor 1	Edf1
38400	26600	28200	29500	35900	NaN	24700	14900	NaN	NaN	23000	13500	33000	21800	61600	31200	37200	37300	41800	O35474;Q8C4U8	EDIL3_MOUSE	O35474	EGF-like repeat and discoidin I-like domain-containing protein 3	Edil3
532000	546000	580000	622000	637000	629000	641000	597000	703000	636000	628000	632000	635000	575000	530000	576000	574000	645000	565000	Q8BL66	EEA1_MOUSE	Q8BL66	Early endosome antigen 1	Eea1
143000000	91400000	119000000	39600000	72100000	40000000	60400000	129000000	60300000	29100000	91800000	136000000	94900000	96500000	111000000	78700000	108000000	93800000	98500000	P10126;D3YZ68;D3Z3I8	EF1A1_MOUSE	P10126	Elongation factor 1-alpha 1	Eef1a1
6950000	7300000	4880000	3900000	4730000	9050000	3030000	6790000	5030000	6950000	6270000	5920000	5160000	6860000	22800000	6500000	7780000	16500000	10300000	P62631	EF1A2_MOUSE	P62631	Elongation factor 1-alpha 2	Eef1a2
4820000	5570000	5490000	3980000	4530000	4010000	4340000	4280000	4570000	3280000	4820000	4770000	4560000	5000000	4040000	3640000	3800000	4800000	3430000	O70251;A0A087WS46	EF1B_MOUSE	O70251	Elongation factor 1-beta	Eef1b
89600	75100	86700	69000	84500	78100	84100	68700	82500	56500	77500	98200	75000	93500	79500	62500	64600	95600	101000	A0A0R4J1E2;A0A0R4J1L2;D3YY68;F6ZFU0;Q80T06;Q91VK2	A0A0R4J1E2_MOUSE;A0A0R4J1L2_MOUSE;D3YY68_MOUSE;F6ZFU0_MOUSE;Q80T06_MOUSE;Q91VK2_MOUSE	A0A0R4J1E2;A0A0R4J1L2;D3YY68;F6ZFU0;Q80T06;Q91VK2	Eukaryotic translation elongation factor 1 delta (guanine nucleotide exchange protein)	Eef1d
423000	482000	446000	498000	468000	508000	585000	442000	513000	471000	447000	516000	554000	345000	264000	451000	413000	448000	266000	Q9D1M4	MCA3_MOUSE	Q9D1M4	Eukaryotic translation elongation factor 1 epsilon-1	Eef1e1
1840000	2040000	2000000	1610000	1850000	1930000	1930000	1670000	1800000	1420000	1930000	1670000	1810000	2260000	1860000	1540000	1390000	1710000	1250000	Q9D8N0	EF1G_MOUSE	Q9D8N0	Elongation factor 1-gamma	Eef1g
153000	132000	139000	43200	84900	30900	21600	120000	78100	NaN	147000	85900	146000	180000	184000	125000	211000	123000	135000	O08810;P58252;A2AH85;G3UZ34;G3UXK8	EF2_MOUSE;U5S1_MOUSE	O08810;P58252	116 kDa U5 small nuclear ribonucleoprotein component	Eef2
132000	125000	110000	178000	143000	106000	142000	122000	147000	154000	140000	113000	119000	112000	84900	104000	118000	142000	115000	Q9JHW4	SELB_MOUSE	Q9JHW4	Selenocysteine-specific elongation factor	Eefsec
27200	22600	22800	12900	28700	26500	25600	26800	39000	32100	22200	38000	29900	32700	25900	25200	26000	27000	22200	Q8BQS4;E9Q4R1	EEIG2_MOUSE	Q8BQS4	EEIG family member 2	Eeig2
82900	43900	54900	58500	58700	39600	38200	87600	79100	66500	76500	35000	60700	51300	84200	78600	92900	92800	59700	Q3TGW2	EEPD1_MOUSE	Q3TGW2	Endonuclease/exonuclease/phosphatase family domain-containing protein 1	Eepd1
NaN	NaN	NaN	NaN	NaN	NaN	NaN	NaN	28800	NaN	NaN	23700	34000	33300	75000	NaN	48600	NaN	NaN	Q9JJF6;A0A0A0MQ84;Q9JJF6-2	EFCC1_MOUSE	Q9JJF6;Q9JJF6-2	EF-hand and coiled-coil domain-containing protein 1	Efcc1
592000	901000	900000	795000	1320000	1170000	779000	405000	916000	1130000	1120000	779000	1050000	657000	736000	724000	826000	707000	597000	Q8BPB5	FBLN3_MOUSE	Q8BPB5	EGF-containing fibulin-like extracellular matrix protein 1	Efemp1
17800	NaN	11400	NaN	14000	NaN	23900	NaN	NaN	NaN	NaN	NaN	NaN	NaN	NaN	NaN	NaN	NaN	NaN	Q9WVJ9;G5E8D6;A0A494BAR1;A0A494BBF0;E9Q3F3;E9Q3N9;F6Z1C2	FBLN4_MOUSE	Q9WVJ9	EGF-containing fibulin-like extracellular matrix protein 2	Efemp2
692000	532000	558000	214000	474000	241000	314000	510000	434000	175000	410000	601000	485000	436000	565000	390000	614000	484000	553000	Q9D4J1	EFHD1_MOUSE	Q9D4J1	EF-hand domain-containing protein D1	Efhd1
132000	66300	116000	NaN	56300	60800	34000	101000	NaN	NaN	94900	139000	52300	84800	96700	84400	120000	59900	93500	Q8C845	Q8C845_MOUSE	Q8C845	EF hand domain containing 2	Efhd2
116000	97000	122000	64700	121000	67100	85300	116000	106000	60500	120000	105000	151000	138000	108000	127000	187000	113000	108000	Q8C0D5	EFL1_MOUSE	Q8C0D5	Elongation factor-like GTPase 1	Efl1
422000	413000	360000	398000	488000	335000	412000	383000	431000	259000	464000	298000	433000	520000	330000	462000	432000	355000	365000	P52795;P52800	EFNB1_MOUSE	P52795	Ephrin-B1	Efnb1
67600	29600	50300	95100	98100	69200	45900	42300	83500	NaN	61200	81200	48800	50100	66200	40700	77600	51600	111000	Q8BG67;A0A1D5RLL3;Q8BG67-2	EFR3A_MOUSE	Q8BG67;Q8BG67-2	Protein EFR3 homolog A	Efr3a
467000	434000	434000	295000	406000	434000	463000	415000	378000	321000	421000	476000	423000	371000	337000	322000	311000	320000	292000	O08810;A2AH85;G3UZ34	U5S1_MOUSE	O08810	116 kDa U5 small nuclear ribonucleoprotein component	Eftud2
NaN	NaN	NaN	NaN	NaN	NaN	NaN	NaN	NaN	67400	NaN	NaN	NaN	NaN	NaN	NaN	NaN	NaN	NaN	P01132;A0A0G2JDT8;A0A0G2JF92	EGF_MOUSE	P01132	Pro-epidermal growth factor	Egf
58300	42100	49500	68300	NaN	NaN	115000	NaN	79400	NaN	21500	101000	72500	NaN	NaN	41100	NaN	NaN	NaN	Q4VBE4-2	EGFLA_MOUSE	Q4VBE4-2	Isoform 2 of Pikachurin	Egflam
147000	171000	150000	200000	169000	184000	158000	140000	173000	234000	230000	168000	191000	157000	120000	142000	154000	170000	104000	Q01279;Q9WVF5	EGFR_MOUSE	Q01279	Epidermal growth factor receptor	Egfr
172000	207000	208000	218000	177000	120000	142000	173000	246000	170000	177000	136000	209000	226000	143000	197000	221000	145000	150000	Q91YE3	EGLN1_MOUSE	Q91YE3	Egl nine homolog 1	Egln1
14200	NaN	NaN	12600	NaN	19500	44300	62100	46300	NaN	49100	57300	64600	48200	33700	51800	60800	82300	9100	P08152;P08152-2;D3YXS2;D3YYY2;D3Z3K7;D3Z4G7	EGR2_MOUSE	P08152;P08152-2	E3 SUMO-protein ligase EGR2	Egr2
125000	196000	195000	352000	284000	NaN	NaN	171000	NaN	96100	NaN	NaN	174000	NaN	134000	165000	152000	168000	151000	Q5SS55	Q5SS55_MOUSE	Q5SS55	EH domain binding protein 1 (Fragment)	Ehbp1
64800	127000	31800	75200	NaN	222000	68600	NaN	112000	109000	21800	NaN	33000	145000	153000	NaN	38900	69700	NaN	Q99MS7;Q99MS7-2;Q99MS7-3;Q99MS7-4;Q99MS7-5;A0A494B9G7;A0A494BA91;A0A494BBL8;E9QP49;G5E8Y6	EH1L1_MOUSE	Q99MS7	EH domain-binding protein 1-like protein 1	Ehbp1l1
29300	8390	20400	NaN	NaN	NaN	13900	13900	NaN	NaN	25100	NaN	9040	NaN	27000	NaN	NaN	18900	NaN	Q8BH64;Q9EQP2;Q9WVK4;D3Z7U7	EHD1_MOUSE;EHD2_MOUSE;EHD4_MOUSE	Q8BH64;Q9EQP2;Q9WVK4	EH domain-containing protein 2	Ehd1
1620000	1400000	2090000	1500000	1920000	2190000	1920000	1830000	1540000	1150000	2620000	1910000	2180000	1590000	2780000	1930000	2280000	1780000	1820000	Q8BH64	EHD2_MOUSE	Q8BH64	EH domain-containing protein 2	Ehd2
231000	142000	171000	179000	205000	154000	154000	206000	161000	147000	222000	83900	208000	246000	425000	281000	285000	242000	257000	Q9EQP2;Q9QXY6	EHD3_MOUSE;EHD4_MOUSE	Q9EQP2;Q9QXY6	EH domain-containing protein 4	Ehd3
877000	861000	777000	948000	1060000	726000	851000	728000	723000	597000	1120000	946000	967000	940000	1030000	1010000	1150000	1050000	1190000	Q9EQP2	EHD4_MOUSE	Q9EQP2	EH domain-containing protein 4	Ehd4
113000	101000	82700	147000	88900	98600	76800	73000	62400	108000	92200	139000	74700	110000	112000	127000	124000	59100	126000	Q9DBM2	ECHP_MOUSE	Q9DBM2	Peroxisomal bifunctional enzyme	Ehhadh
117000	79200	94400	69500	74300	55800	90100	84500	63800	54800	97500	43100	74100	88400	136000	144000	NaN	49700	88400	Q61070;A0A0R4J250;V9GXH2	EI24_MOUSE	Q61070	Etoposide-induced protein 2.4	Ei24
1670000	1690000	1350000	1710000	1350000	970000	1490000	1240000	1550000	1740000	1420000	1300000	1350000	1670000	963000	1650000	1030000	1400000	1520000	P48024	EIF1_MOUSE	P48024	Eukaryotic translation initiation factor 1	Eif1
22300	26700	22800	15200	20600	25800	31000	35600	23800	NaN	26500	32700	30400	29000	NaN	11800	14400	41000	14500	Q3THJ3	EIF1A_MOUSE	Q3THJ3	Probable RNA-binding protein EIF1AD	Eif1ad
324000	404000	265000	279000	325000	248000	279000	293000	303000	274000	295000	334000	297000	306000	223000	316000	244000	309000	370000	Q8BMJ3;J3QNT6	IF1AX_MOUSE	Q8BMJ3	Eukaryotic translation initiation factor 1A, X-chromosomal	Eif1ax
70600	95000	163000	142000	126000	NaN	121000	64800	169000	145000	75900	86100	86500	78700	68300	122000	NaN	146000	34800	Q9CXU9;A0A1L1SSA3	EIF1B_MOUSE	Q9CXU9	Eukaryotic translation initiation factor 1b	Eif1b
1100000	1140000	1110000	1210000	1140000	1080000	1060000	1010000	1100000	1000000	989000	1140000	1020000	1200000	883000	907000	975000	1040000	953000	Q8BJW6;Q8BJW6-2	EIF2A_MOUSE	Q8BJW6	Eukaryotic translation initiation factor 2A	Eif2a
67500	37600	42300	36300	52600	88100	22400	26300	28400	61000	30200	30800	NaN	27700	36300	34600	42100	50700	37100	Q03963	E2AK2_MOUSE	Q03963	Interferon-induced, double-stranded RNA-activated protein kinase	Eif2ak2
55500	60300	63000	57800	59100	60200	40700	42600	37300	NaN	53500	45200	67600	60400	42600	62200	66100	48000	49500	Q99LC8;D3Z151;A0A0G2JEF1	EI2BA_MOUSE	Q99LC8	Translation initiation factor eIF-2B subunit alpha	Eif2b1
215000	221000	233000	152000	227000	89500	194000	182000	206000	135000	208000	172000	187000	228000	222000	205000	188000	178000	158000	B1AUN2;B1AUN3;Q3UKV0	B1AUN2_MOUSE	B1AUN2	Eukaryotic translation initiation factor 2B, subunit 3	Eif2b3
NaN	NaN	NaN	35400	NaN	NaN	25700	NaN	23800	28800	NaN	13800	13600	24600	NaN	13100	NaN	27800	NaN	Q61749;D3Z780;Q61749-2;A0A0J9YTQ7	EI2BD_MOUSE	Q61749	Translation initiation factor eIF-2B subunit delta	Eif2b4
875000	1390000	1180000	1100000	951000	1220000	1490000	928000	1360000	1440000	970000	1360000	727000	1120000	490000	923000	784000	869000	905000	Q8CHW4	EI2BE_MOUSE	Q8CHW4	Translation initiation factor eIF-2B subunit epsilon	Eif2b5
60600	72200	101000	60200	63100	38000	70900	68500	65100	56300	52300	70400	60600	97800	58000	57600	76100	70900	45300	Q61211;A0A0R4J298;E9PUG7;Q8C8I3;Q61211-2	EIF2D_MOUSE	Q61211	Eukaryotic translation initiation factor 2D	Eif2d
1560000	1170000	1330000	824000	1100000	701000	844000	1120000	876000	513000	1160000	1340000	1020000	1140000	1260000	1140000	1290000	1260000	1440000	Q6ZWX6	IF2A_MOUSE	Q6ZWX6	Eukaryotic translation initiation factor 2 subunit 1	Eif2s1
1020000	1030000	950000	1010000	894000	782000	848000	763000	1070000	1020000	923000	940000	885000	1030000	700000	906000	774000	896000	916000	Q99L45	IF2B_MOUSE	Q99L45	Eukaryotic translation initiation factor 2 subunit 2	Eif2s2
623000	742000	622000	684000	629000	476000	491000	513000	570000	425000	654000	545000	450000	570000	484000	572000	533000	583000	524000	Q9Z0N1;A2AAW9	IF2G_MOUSE	Q9Z0N1	Eukaryotic translation initiation factor 2 subunit 3, X-linked	Eif2s3x
205000	174000	205000	135000	193000	252000	263000	117000	263000	157000	194000	255000	242000	248000	185000	273000	146000	172000	187000	Q9Z0N2	IF2H_MOUSE	Q9Z0N2	Eukaryotic translation initiation factor 2 subunit 3, Y-linked	Eif2s3y
1060000	1110000	1250000	938000	997000	1040000	1120000	857000	989000	864000	929000	1110000	1000000	1280000	954000	1000000	853000	933000	806000	P23116	EIF3A_MOUSE	P23116	Eukaryotic translation initiation factor 3 subunit A	Eif3a
1050000	1120000	971000	1020000	960000	821000	958000	747000	1030000	843000	916000	994000	945000	1140000	808000	928000	836000	794000	824000	Q8JZQ9	EIF3B_MOUSE	Q8JZQ9	Eukaryotic translation initiation factor 3 subunit B	Eif3b
741000	696000	798000	570000	550000	566000	711000	664000	556000	565000	600000	730000	661000	870000	588000	588000	508000	613000	507000	Q8R1B4;M0QWV3	EIF3C_MOUSE	Q8R1B4	Eukaryotic translation initiation factor 3 subunit C	Eif3c
741000	670000	701000	701000	667000	572000	499000	442000	658000	643000	649000	624000	631000	725000	570000	512000	588000	645000	639000	O70194	EIF3D_MOUSE	O70194	Eukaryotic translation initiation factor 3 subunit D	Eif3d
842000	894000	809000	857000	744000	459000	710000	581000	839000	491000	737000	754000	595000	1020000	639000	656000	609000	681000	733000	P60229	EIF3E_MOUSE	P60229	Eukaryotic translation initiation factor 3 subunit E	Eif3e
346000	377000	238000	231000	269000	190000	201000	290000	199000	149000	257000	266000	271000	398000	315000	322000	368000	283000	297000	Q9DCH4	EIF3F_MOUSE	Q9DCH4	Eukaryotic translation initiation factor 3 subunit F	Eif3f
1350000	1510000	1680000	1210000	1230000	1370000	1370000	1250000	1370000	1080000	1330000	1420000	1350000	1760000	993000	1110000	1120000	1230000	1220000	Q9Z1D1	EIF3G_MOUSE	Q9Z1D1	Eukaryotic translation initiation factor 3 subunit G	Eif3g
376000	315000	363000	189000	254000	270000	279000	267000	326000	223000	240000	332000	313000	372000	305000	274000	310000	323000	235000	Q91WK2	EIF3H_MOUSE	Q91WK2	Eukaryotic translation initiation factor 3 subunit H	Eif3h
777000	767000	744000	578000	595000	668000	750000	715000	676000	586000	686000	751000	705000	769000	583000	650000	637000	611000	608000	Q9QZD9	EIF3I_MOUSE	Q9QZD9	Eukaryotic translation initiation factor 3 subunit I	Eif3i
5890000	6990000	6630000	6920000	6790000	6460000	5720000	4950000	7310000	6710000	6580000	5840000	6010000	7360000	5620000	6550000	5940000	6390000	6440000	Q3UGC7;Q66JS6	EI3JA_MOUSE	Q3UGC7	Eukaryotic translation initiation factor 3 subunit J-A	Eif3j1
241000	298000	263000	361000	196000	336000	302000	215000	314000	427000	215000	274000	193000	244000	129000	254000	185000	340000	339000	Q9DBZ5;Q9DBZ5-2	EIF3K_MOUSE	Q9DBZ5	Eukaryotic translation initiation factor 3 subunit K	Eif3k
367000	438000	334000	308000	361000	162000	261000	251000	286000	103000	381000	291000	270000	394000	333000	355000	340000	281000	286000	Q8QZY1	EIF3L_MOUSE	Q8QZY1	Eukaryotic translation initiation factor 3 subunit L	Eif3l
462000	809000	577000	827000	774000	NaN	767000	725000	688000	997000	357000	470000	623000	913000	396000	497000	NaN	618000	452000	Q99JX4	EIF3M_MOUSE	Q99JX4	Eukaryotic translation initiation factor 3 subunit M	Eif3m
2320000	2260000	2060000	1530000	1660000	2650000	2380000	2860000	1860000	1550000	2060000	2720000	1730000	1880000	2380000	1550000	1370000	1270000	1780000	P60843;P10630;P10630-2;Q8BTU6;E9Q561	IF4A1_MOUSE;IF4A2_MOUSE	P10630;P10630-2;P60843	Eukaryotic initiation factor 4A-II	Eif4a1
720000	974000	665000	750000	760000	845000	685000	694000	793000	769000	933000	761000	774000	948000	1130000	837000	585000	968000	823000	P10630;P10630-2;E9Q561	IF4A2_MOUSE	P10630;P10630-2	Eukaryotic initiation factor 4A-II	Eif4a2
1370000	1380000	1200000	1150000	1380000	2200000	1460000	1730000	1060000	1560000	1200000	1740000	1090000	1050000	1300000	986000	1000000	1350000	1270000	A0A0N4SVP8;E9PV04;Q91VC3	IF4A3_MOUSE	Q91VC3	Eukaryotic initiation factor 4A-III	Eif4a3
1070000	1020000	1140000	981000	993000	1180000	1190000	964000	1000000	1040000	1190000	1150000	1040000	1080000	916000	1020000	778000	729000	816000	Q8BGD9	IF4B_MOUSE	Q8BGD9	Eukaryotic translation initiation factor 4B	Eif4b
243000	264000	269000	228000	192000	290000	212000	263000	201000	228000	233000	164000	215000	230000	286000	238000	236000	229000	214000	P63073;A0A0G2JFB4;A0A0G2JGT5;A0A0G2JH04	IF4E_MOUSE	P63073	Eukaryotic translation initiation factor 4E	Eif4e
63000	81600	61400	157000	43500	NaN	NaN	NaN	21700	NaN	NaN	NaN	NaN	NaN	NaN	13100	48700	27100	81000	Q8BMB3;D3YUV9;D3Z729;D3Z730;G3X9H1;M0QWD1;Q0P688;Q3UUT0	IF4E2_MOUSE	Q8BMB3	Eukaryotic translation initiation factor 4E type 2	Eif4e2
152000	116000	143000	197000	146000	132000	65000	59000	117000	157000	71800	155000	101000	90100	140000	111000	147000	240000	153000	Q60876	4EBP1_MOUSE	Q60876	Eukaryotic translation initiation factor 4E-binding protein 1	Eif4ebp1
NaN	NaN	NaN	69500	NaN	NaN	43900	8380	56200	110000	NaN	25500	NaN	NaN	NaN	NaN	NaN	NaN	44200	P70445	4EBP2_MOUSE	P70445	Eukaryotic translation initiation factor 4E-binding protein 2	Eif4ebp2
NaN	NaN	38900	NaN	NaN	37300	NaN	NaN	NaN	50800	NaN	NaN	NaN	NaN	NaN	NaN	NaN	NaN	NaN	Q9EST3;A8Y5K6;Q9EST3-2	4ET_MOUSE	Q9EST3;Q9EST3-2	Eukaryotic translation initiation factor 4E transporter	Eif4enif1
936000	1010000	1030000	951000	881000	991000	907000	717000	886000	926000	893000	895000	896000	1060000	766000	753000	723000	763000	739000	Q6NZJ6;A0A0J9YUS5;A0A338P7C5;E9PVC5;E9PVC6;E9Q9E1;Q6NZJ6-2	IF4G1_MOUSE	Q6NZJ6	Eukaryotic translation initiation factor 4 gamma 1	Eif4g1
372000	407000	442000	368000	330000	422000	403000	395000	409000	276000	468000	416000	439000	416000	305000	320000	321000	279000	252000	Q62448;G3XA17;Q62448-2;F7CBP1	IF4G2_MOUSE	Q62448	Eukaryotic translation initiation factor 4 gamma 2	Eif4g2
39900	NaN	59600	65600	62000	NaN	48000	43100	39500	99200	28400	39900	NaN	NaN	NaN	41800	38200	54200	47700	Q80XI3-2;Q80XI3-4;A0A0R4J112;A2AMI7;Z4YKC4	IF4G3_MOUSE	Q80XI3-2;Q80XI3-4	Isoform 2 of Eukaryotic translation initiation factor 4 gamma 3	Eif4g3
3420000	4030000	3540000	3940000	3610000	4490000	4100000	3980000	4340000	4920000	3930000	3940000	3550000	3590000	3100000	3550000	3560000	3820000	3950000	Q9WUK2;Q9WUK2-2	IF4H_MOUSE	Q9WUK2;Q9WUK2-2	Eukaryotic translation initiation factor 4H	Eif4h
502000	421000	467000	337000	387000	266000	328000	403000	343000	237000	415000	380000	390000	458000	406000	443000	486000	430000	402000	P59325;Q8BVV6;A0A1Y7VJG2;A0A1Y7VNP4	IF5_MOUSE	P59325	Eukaryotic translation initiation factor 5	Eif5
10600000	11400000	9420000	5830000	8330000	7600000	8020000	10000000	9060000	7880000	8100000	8120000	9490000	8910000	10900000	10400000	8010000	9050000	7010000	P63242;J3QPS8	IF5A1_MOUSE	P63242	Eukaryotic translation initiation factor 5A-1	Eif5a
525000	642000	649000	786000	711000	468000	379000	469000	515000	518000	541000	418000	409000	580000	610000	734000	758000	848000	680000	Q8BGY2	IF5A2_MOUSE	Q8BGY2	Eukaryotic translation initiation factor 5A-2	Eif5a2
242000	228000	255000	211000	209000	257000	281000	228000	231000	247000	209000	265000	245000	323000	142000	149000	148000	142000	190000	Q05D44	IF2P_MOUSE	Q05D44	Eukaryotic translation initiation factor 5B	Eif5b
600000	409000	509000	284000	463000	463000	203000	338000	379000	348000	269000	413000	363000	495000	569000	532000	574000	495000	542000	O55135;A6PWZ2	IF6_MOUSE	O55135	Eukaryotic translation initiation factor 6	Eif6
109000	101000	140000	113000	110000	80000	70600	91600	106000	95800	109000	108000	90500	104000	114000	110000	145000	154000	157000	Q8K0G5	EIPR1_MOUSE	Q8K0G5	EARP and GARP complex-interacting protein 1	Eipr1
705000	592000	649000	331000	622000	719000	625000	611000	609000	445000	648000	684000	657000	615000	548000	589000	535000	508000	482000	P70372	ELAV1_MOUSE	P70372	ELAV-like protein 1	Elavl1
NaN	NaN	NaN	NaN	NaN	NaN	NaN	171000	NaN	NaN	NaN	NaN	NaN	219000	NaN	NaN	NaN	624000	NaN	Q60899;B1AXZ0;B1AXZ4;B1AXZ5;B1AXZ6;H3BLG7;Q3UR02;Q80UJ0;Q80Y51	ELAV2_MOUSE	Q60899	ELAV-like protein 2	Elavl2
55200	63900	73100	86200	51300	28800	71400	29100	60800	17000	81400	24700	78900	54000	19000	69700	31600	49400	38600	Q8BPU7;Q8BHL5;Q8BHL5-2;Q8BHL5-3;Q8BPU7-2;Q8BPU7-4;F6YXR3	ELMO1_MOUSE;ELMO2_MOUSE	Q8BHL5;Q8BHL5-2;Q8BHL5-3;Q8BPU7	Engulfment and cell motility protein 2	Elmo1
233000	261000	183000	253000	205000	189000	232000	259000	225000	206000	243000	174000	275000	140000	123000	180000	197000	179000	187000	Q8BHL5;Q8BHL5-2;Q8BHL5-3;F6YXR3	ELMO2_MOUSE	Q8BHL5;Q8BHL5-2;Q8BHL5-3	Engulfment and cell motility protein 2	Elmo2
43700	32700	21600	38300	16800	NaN	NaN	43000	NaN	NaN	54700	50800	40800	64500	46200	NaN	41100	NaN	37400	Q8BGF6;A0A1B0GRZ8	ELMD2_MOUSE	Q8BGF6	ELMO domain-containing protein 2	Elmod2
108000	53200	177000	54500	62200	171000	101000	71100	53000	72000	103000	147000	164000	36300	36800	45300	97600	25000	6790	P54320	ELN_MOUSE	P54320	Elastin	Eln
2320000	2230000	2060000	1650000	2120000	1850000	2120000	2040000	2020000	1450000	2190000	2280000	2000000	2450000	2080000	2150000	2210000	2250000	2140000	P62869;A0A3B2WBM3	ELOB_MOUSE	P62869	Elongin-B	Elob
1050000	978000	927000	912000	1100000	835000	530000	544000	632000	868000	920000	851000	729000	889000	1070000	799000	850000	1250000	898000	P83940;A0A087WNT1;A0A087WQE6	ELOC_MOUSE	P83940	Elongin-C	Eloc
NaN	41900	37700	32700	16500	23800	NaN	NaN	73600	25500	2750	NaN	55900	41800	NaN	NaN	44700	NaN	NaN	P60003	ELOF1_MOUSE	P60003	Transcription elongation factor 1 homolog	Elof1
135000	127000	69500	102000	158000	NaN	NaN	158000	58600	72600	136000	169000	98700	129000	101000	27800	NaN	52200	146000	Q9JLJ5	ELOV1_MOUSE	Q9JLJ5	Elongation of very long chain fatty acids protein 1	Elovl1
173000	174000	172000	174000	146000	53400	103000	115000	114000	31600	107000	117000	93800	153000	72400	91500	139000	108000	110000	Q9D2Y9;A0A286YCI1	ELOV7_MOUSE	Q9D2Y9	Elongation of very long chain fatty acids protein 7	Elovl7
91700	62900	81700	176000	156000	151000	137000	184000	115000	NaN	112000	136000	131000	197000	71800	73100	133000	68200	105000	Q7TT37	ELP1_MOUSE	Q7TT37	Elongator complex protein 1	Elp1
105000	132000	137000	132000	117000	101000	112000	85400	144000	76200	96200	114000	113000	104000	75900	97600	79500	153000	81200	Q91WG4;Q91WG4-2	ELP2_MOUSE	Q91WG4;Q91WG4-2	Elongator complex protein 2	Elp2
76900	102000	89300	96500	107000	74300	85300	53300	55800	42600	71100	72500	41300	47400	78800	53800	71900	72500	67000	Q9CZX0;Q9CZX0-2	ELP3_MOUSE	Q9CZX0-2	Isoform 2 of Elongator complex protein 3	Elp3
85300	99000	103000	120000	87600	71400	91100	105000	106000	127000	70000	69400	31200	89400	49300	91800	95900	82800	88400	Q9ER73	ELP4_MOUSE	Q9ER73	Elongator complex protein 4	Elp4
194000	213000	170000	280000	217000	255000	281000	185000	319000	288000	238000	236000	242000	247000	136000	234000	196000	282000	261000	P21995	EMB_MOUSE	P21995	Embigin	Emb
277000	228000	254000	155000	225000	292000	216000	247000	145000	90400	238000	252000	163000	222000	191000	176000	216000	207000	219000	Q8C7X2;Z4YJW0;Q8C7X2-2	EMC1_MOUSE	Q8C7X2;Q8C7X2-2	ER membrane protein complex subunit 1	Emc1
64200	9320	23200	18500	23400	NaN	21500	31800	NaN	NaN	12800	55700	NaN	116000	63400	35400	NaN	28000	48600	Q3TAS6;A0A0X1KG67;Q3TAS6-2;D3Z665	EMC10_MOUSE	Q3TAS6;Q3TAS6-2	ER membrane protein complex subunit 10	Emc10
538000	476000	442000	454000	474000	432000	414000	442000	461000	531000	444000	408000	292000	438000	370000	419000	445000	409000	453000	Q9CRD2	EMC2_MOUSE	Q9CRD2	ER membrane protein complex subunit 2	Emc2
185000	184000	162000	215000	227000	113000	157000	64500	184000	208000	161000	198000	229000	229000	295000	194000	235000	147000	133000	Q99KI3	EMC3_MOUSE	Q99KI3	ER membrane protein complex subunit 3	Emc3
243000	321000	253000	391000	304000	360000	346000	263000	279000	303000	241000	255000	179000	218000	223000	190000	230000	254000	305000	Q9CZX9	EMC4_MOUSE	Q9CZX9	ER membrane protein complex subunit 4	Emc4
219000	238000	229000	182000	182000	229000	282000	268000	162000	180000	174000	214000	202000	183000	145000	176000	125000	200000	131000	Q9EP72	EMC7_MOUSE	Q9EP72	ER membrane protein complex subunit 7	Emc7
73000	75000	69000	141000	69700	82500	43800	75000	61600	38800	97300	61800	100000	43600	56600	49800	49600	92700	38800	O70378;M0QWP2;M0QWY0	EMC8_MOUSE	O70378	ER membrane protein complex subunit 8	Emc8
343000	434000	443000	472000	424000	608000	496000	359000	438000	574000	380000	441000	387000	389000	240000	317000	353000	395000	359000	O08579;B7FAU5;I7HJS1;Q3THM8	EMD_MOUSE	O08579	Emerin	Emd
179000	NaN	97100	NaN	NaN	243000	192000	149000	NaN	NaN	94300	170000	146000	NaN	22100	4220	NaN	82800	NaN	Q56A04;D3Z6X0	EME2_MOUSE	Q56A04	Probable crossover junction endonuclease EME2	Eme2
37900	35400	NaN	73400	45000	140000	NaN	NaN	72600	184000	46300	36400	134000	NaN	48300	76800	28900	79800	97100	Q8K482;A0A3B2W437;A0A3B2W4E4;A0A3B2W846;A0A3B2WB50;Q3TDP9	EMIL2_MOUSE	Q8K482	EMILIN-2	Emilin2
111000	127000	153000	153000	139000	111000	184000	152000	222000	131000	142000	119000	174000	143000	106000	149000	139000	171000	115000	Q05BC3;D6RII3;Q05BC3-2	EMAL1_MOUSE	Q05BC3-2	Isoform 2 of Echinoderm microtubule-associated protein-like 1	Eml1
72100	91300	62400	142000	148000	49100	82800	65000	116000	107000	118000	68200	66900	149000	101000	120000	145000	106000	176000	A0A0U1RPM7;A0A0U1RQ42	A0A0U1RPM7_MOUSE;A0A0U1RQ42_MOUSE	A0A0U1RPM7;A0A0U1RQ42	Echinoderm microtubule associated protein like 2 (Fragment)	Eml2
18600	23500	25400	NaN	27500	25900	33600	22200	27200	29900	20200	21000	27700	19900	NaN	NaN	20300	28800	30300	Q8VC03;A0A286YDN1	EMAL3_MOUSE	Q8VC03	Echinoderm microtubule-associated protein-like 3	Eml3
178000	185000	174000	211000	160000	204000	190000	291000	290000	157000	238000	257000	190000	233000	206000	135000	169000	215000	143000	Q3UMY5;F8WJ93;A0A0R4J0H0;A0A0R4J1G7;A0A3Q4EHV9;A7ISP9;Q3UMY5-2;Q3UMY5-3;Q3UMY5-4	EMAL4_MOUSE	Q3UMY5	Echinoderm microtubule-associated protein-like 4	Eml4
48900	56800	51500	84300	79500	92100	62500	46200	68400	NaN	63200	64200	65200	76800	10000	70200	78900	76000	58200	P70429;Q03173;A0A0A6YW06;E9QKQ9;E9QKR1;E9QLZ9;J3QNM3;Q03173-3;Q03173-4;Q03173-5;Q03173-6;P70429-2	ENAH_MOUSE;EVL_MOUSE	P70429;P70429-2;Q03173;Q03173-3;Q03173-4;Q03173-5;Q03173-6	Ena/VASP-like protein	Enah
735000	756000	666000	1000000	1040000	844000	1040000	1100000	1090000	904000	1380000	864000	1120000	1030000	1000000	1380000	1310000	1010000	1070000	Q8C522	ENDD1_MOUSE	Q8C522	Endonuclease domain-containing 1 protein	Endod1
33200	32200	14000	NaN	31500	64600	23400	46800	24200	NaN	18300	13800	38700	36900	74900	33700	44100	17700	NaN	O08600	NUCG_MOUSE	O08600	Endonuclease G, mitochondrial	Endog
10600	24000	22400	60400	45300	34000	27300	12700	50300	35000	34900	31600	28800	25600	29500	20000	33600	20600	49100	Q8BX80;E9PY27;E9Q017;Q8BX80-2	ENASE_MOUSE	Q8BX80;Q8BX80-2	Cytosolic endo-beta-N-acetylglucosaminidase	Engase
11800000	10000000	10300000	6710000	8220000	8050000	8300000	13100000	7320000	6040000	10300000	11600000	9270000	8590000	12800000	11700000	11500000	12100000	10300000	P17182;Q6PHC1	ENOA_MOUSE	P17182	Alpha-enolase	Eno1
3360000	2730000	2550000	2560000	2540000	2960000	2700000	2930000	2630000	2750000	3220000	3160000	2940000	2410000	4210000	4840000	4450000	5490000	4410000	P17183;A0A0N4SUX5;D3Z6E4	ENOG_MOUSE	P17183	Gamma-enolase	Eno2
952000	3260000	347000	682000	340000	3630000	206000	769000	1010000	1380000	1050000	330000	775000	2000000	12600000	326000	253000	2330000	781000	P21550	ENOB_MOUSE	P21550	Beta-enolase	Eno3
57200	39100	43400	36100	39000	NaN	NaN	42900	30500	31000	19000	57500	50800	32200	42500	39400	29400	27400	49700	Q8BGB7;Q8BGB7-2	ENOPH_MOUSE	Q8BGB7;Q8BGB7-2	Enolase-phosphatase E1	Enoph1
115000	123000	167000	235000	176000	148000	195000	104000	243000	221000	172000	128000	167000	148000	137000	143000	180000	101000	74800	P16406;F7B9G4	AMPE_MOUSE	P16406	Glutamyl aminopeptidase	Enpep
255000	209000	214000	346000	317000	161000	241000	191000	263000	320000	233000	196000	282000	238000	172000	186000	260000	338000	279000	A0A0R4J1Q7;P06802;G3X9S2;P06802-2	ENPP1_MOUSE	P06802;P06802-2	Ectonucleotide pyrophosphatase/phosphodiesterase family member 1	Enpp1
69800	39200	146000	108000	113000	NaN	88500	NaN	NaN	NaN	110000	116000	139000	NaN	NaN	101000	197000	NaN	NaN	Q9R1E6;G3UXY9;Q9R1E6-2;Q9R1E6-3	ENPP2_MOUSE	Q9R1E6;Q9R1E6-2;Q9R1E6-3	Ectonucleotide pyrophosphatase/phosphodiesterase family member 2	Enpp2
87700	83900	127000	133000	118000	154000	136000	105000	80600	64400	225000	113000	133000	85100	110000	56400	117000	80100	NaN	Q6DYE8	ENPP3_MOUSE	Q6DYE8	Ectonucleotide pyrophosphatase/phosphodiesterase family member 3	Enpp3
50400	24800	57600	43100	52100	17900	31400	31100	78100	15500	56700	37800	42000	78400	79200	68900	86600	53000	43900	Q8BTJ4;Q8BTJ4-2	ENPP4_MOUSE	Q8BTJ4;Q8BTJ4-2	Bis(5'-adenosyl)-triphosphatase enpp4	Enpp4
155000	181000	156000	203000	165000	130000	124000	121000	169000	186000	186000	135000	166000	197000	96800	140000	204000	215000	182000	P60840;P60840-2;P60840-3	ENSA_MOUSE	P60840;P60840-2	Alpha-endosulfine	Ensa
35800	16900	39800	44900	14500	NaN	26100	18500	NaN	47200	44300	36300	24300	24300	48300	24100	34200	NaN	31900	P55772;Q8CDV7;F7B9M9	ENTP1_MOUSE	P55772	Ectonucleoside triphosphate diphosphohydrolase 1	Entpd1
54500	70900	45900	NaN	60400	NaN	29200	60200	20900	21000	53400	35700	103000	47900	75400	NaN	83000	84500	103000	O55026;O55026-2	ENTP2_MOUSE	O55026;O55026-2	Ectonucleoside triphosphate diphosphohydrolase 2	Entpd2
59000	57800	53500	130000	106000	63700	68100	75500	113000	133000	103000	52600	NaN	94300	NaN	71800	88200	123000	119000	Q8BFW6	ENTP3_MOUSE	Q8BFW6	Ectonucleoside triphosphate diphosphohydrolase 3	Entpd3
120000	127000	121000	55500	85200	124000	87500	90700	83700	51300	81700	131000	95400	115000	105000	93500	79500	108000	68300	Q9JIX0;A0A2I3BRK6;A0A2I3BQK0;A0A2I3BRR5	ENY2_MOUSE	Q9JIX0	Transcription and mRNA export factor ENY2	Eny2
111000	80800	62300	33200	69300	99600	89800	42500	112000	50800	49500	89700	76000	72200	50800	42500	38300	46300	50100	Q8CHI8;Q8CHI8-2;Q8CHI8-3;Q8CHI8-4;Q8CHI8-5	EP400_MOUSE	Q8CHI8;Q8CHI8-2;Q8CHI8-3;Q8CHI8-4;Q8CHI8-5	E1A-binding protein p400	Ep400
2360000	1960000	2260000	2880000	2920000	2820000	3340000	2730000	2020000	2390000	2790000	3230000	3260000	2000000	2080000	3680000	2230000	2300000	2410000	O70318;P48193;Q9WV92;A2A841;A2A838;A2A839;Q9WV92-2;Q9WV92-3;Q9WV92-4;Q9WV92-5;Q9WV92-6;Q9WV92-7;Q9WV92-8;A0A571BEG4;A0A5F8MPE1;A0A5F8MPR1;A2A842;P48193-2;A0A1W2P6H2;A0A1W2P7I2;A0A286YD84;A0A286YDY4;A0A3B2WBE1;A0A3B2WD96;A7YY80;D0VYV6;F6S4K9;F7BUB8;F7CR30;Q80UE4;Q80UE5	E41L2_MOUSE;E41L3_MOUSE;EPB41_MOUSE	O70318;P48193-2;Q9WV92-3;Q9WV92-7	Band 4.1-like protein 2	Epb41
65200	40800	107000	148000	89900	111000	99300	81100	173000	101000	59600	54200	87100	83600	20100	77900	98000	80500	124000	E9PV14	E9PV14_MOUSE	E9PV14	Erythrocyte membrane protein band 4.1 like 1	Epb41l1
NaN	NaN	18500	NaN	NaN	NaN	NaN	14400	NaN	35900	6100	NaN	20600	NaN	NaN	NaN	NaN	NaN	NaN	A0A1W2P7I2	A0A1W2P7I2_MOUSE	A0A1W2P7I2	Erythrocyte membrane protein band 4.1 like 2	Epb41l2
605000	656000	595000	687000	733000	1200000	1420000	1050000	1430000	1450000	666000	759000	709000	634000	455000	641000	502000	563000	616000	A0A286YCT6	A0A286YCT6_MOUSE	A0A286YCT6	Erythrocyte membrane protein band 4.1 like 3 (Fragment)	Epb41l3
33700	NaN	NaN	34200	46900	59100	82900	49700	52100	111000	31900	47400	51900	48000	23800	20800	41900	39100	32000	Q9JMC8	E41LB_MOUSE	Q9JMC8	Band 4.1-like protein 4B	Epb41l4b
836000	748000	694000	388000	766000	298000	509000	923000	486000	413000	797000	946000	702000	668000	901000	919000	974000	1420000	1090000	Q99M71;A0A1Y7VKS9	EPDR1_MOUSE	Q99M71	Mammalian ependymin-related protein 1	Epdr1
90500	168000	68400	221000	191000	266000	262000	134000	218000	210000	197000	135000	141000	121000	165000	163000	138000	114000	178000	Q03145	EPHA2_MOUSE	Q03145	Ephrin type-A receptor 2	Epha2
188000	164000	203000	152000	149000	152000	181000	135000	180000	118000	203000	183000	166000	160000	134000	145000	158000	177000	147000	P54763;P54763-2;P54763-4	EPHB2_MOUSE	P54763;P54763-2;P54763-4	Ephrin type-B receptor 2	Ephb2
120000	113000	115000	130000	89100	84500	120000	77000	83000	71100	128000	126000	106000	59200	78800	45400	113000	185000	116000	P54754;P54761;Q8C8K1;E0CYA3;E9PWK7	EPHB3_MOUSE	P54754	Ephrin type-B receptor 3	Ephb3
NaN	20800	68200	NaN	68700	40100	NaN	NaN	NaN	NaN	164000	15000	NaN	104000	104000	NaN	60800	NaN	NaN	P54761;Q8C8K1;E9PWK7	EPHB4_MOUSE	P54761	Ephrin type-B receptor 4	Ephb4
NaN	42300	30500	69200	55500	NaN	18300	NaN	47900	63400	NaN	NaN	NaN	52200	NaN	NaN	NaN	NaN	NaN	O08644;O08644-2;O08644-3	EPHB6_MOUSE	O08644;O08644-3	Ephrin type-B receptor 6	Ephb6
642000	668000	663000	834000	924000	900000	945000	926000	812000	528000	1150000	754000	930000	863000	730000	800000	827000	836000	710000	Q9D379;E9PWK1	HYEP_MOUSE	Q9D379	Epoxide hydrolase 1	Ephx1
183000	136000	232000	250000	257000	176000	237000	233000	255000	125000	378000	197000	277000	217000	292000	239000	273000	193000	174000	P34914;P34914-2;A8JYK8	HYES_MOUSE	P34914	Bifunctional epoxide hydrolase 2	Ephx2
211000	247000	219000	347000	297000	264000	207000	150000	336000	293000	221000	224000	278000	330000	234000	260000	278000	230000	201000	Q8VEH5	EPMIP_MOUSE	Q8VEH5	EPM2A-interacting protein 1	Epm2aip1
90700	113000	116000	92200	123000	41800	92400	64700	96100	82400	108000	90900	98200	121000	115000	102000	138000	90700	147000	Q80VP1;D3Z4V3;D3Z550;Q80VP1-2	EPN1_MOUSE	Q80VP1;Q80VP1-2	Epsin-1	Epn1
282000	299000	289000	437000	347000	288000	347000	287000	327000	359000	352000	249000	262000	272000	260000	336000	319000	379000	374000	Q8CHU3;J3QNT7;Q5NCM5;Q5NCM6;Q8CHU3-2	EPN2_MOUSE	Q8CHU3	Epsin-2	Epn2
NaN	NaN	NaN	NaN	NaN	NaN	NaN	7800	NaN	NaN	4980	NaN	NaN	NaN	19500	NaN	NaN	NaN	NaN	Q91W69	EPN3_MOUSE	Q91W69	Epsin-3	Epn3
NaN	NaN	NaN	NaN	NaN	NaN	NaN	NaN	107000	NaN	NaN	NaN	NaN	NaN	NaN	NaN	NaN	NaN	NaN	Q8R0W0;A0A7N9VRC4	EPIPL_MOUSE	Q8R0W0	Epiplakin	Eppk1
1520000	1730000	1770000	1590000	1540000	1380000	1390000	1240000	1540000	1190000	1470000	1490000	1460000	1950000	1440000	1440000	1430000	1540000	1170000	Q8CGC7	SYEP_MOUSE	Q8CGC7	Bifunctional glutamate/proline--tRNA ligase	Eprs1
2490000	2730000	2750000	3040000	2880000	2860000	3220000	2970000	3460000	3100000	3040000	2590000	3140000	2750000	2510000	2590000	2630000	2110000	2550000	P42567;H3BK65;F6W2Q5;H3BJB8;Q5JC28	EPS15_MOUSE	P42567	Epidermal growth factor receptor substrate 15	Eps15
675000	739000	665000	1010000	788000	801000	854000	678000	928000	972000	813000	734000	909000	747000	560000	729000	735000	730000	684000	Q60902;Q60902-2;Q60902-3;Q60902-4;A0A1D5RLS1	EP15R_MOUSE	Q60902	Epidermal growth factor receptor substrate 15-like 1	Eps15l1
34600	75300	36600	117000	78000	99200	99400	89200	45700	110000	59400	74100	52300	80200	74200	67400	73800	42800	85300	Q9EQH2;A0A1Y7VMT6	ERAP1_MOUSE	Q9EQH2	Endoplasmic reticulum aminopeptidase 1	Erap1
128000	180000	169000	184000	157000	194000	155000	167000	196000	146000	144000	158000	151000	170000	99300	125000	133000	130000	101000	P70424	ERBB2_MOUSE	P70424	Receptor tyrosine-protein kinase erbB-2	Erbb2
NaN	NaN	NaN	NaN	NaN	NaN	32800	47900	NaN	62700	NaN	45600	35400	65300	NaN	36300	NaN	NaN	41100	Q61526	ERBB3_MOUSE	Q61526	Receptor tyrosine-protein kinase erbB-3	Erbb3
257000	306000	160000	219000	285000	252000	320000	233000	380000	304000	209000	270000	371000	364000	219000	229000	227000	201000	246000	Q80TH2;Q80TH2-1;Q80TH2-2;B2RUJ2;B7ZNX6	ERBIN_MOUSE	Q80TH2;Q80TH2-1;Q80TH2-2	Erbin	Erbin
357000	369000	369000	349000	398000	289000	352000	275000	344000	283000	339000	369000	385000	355000	318000	373000	389000	334000	356000	Q99MI1;F8VPM7;Q99MI1-2;V9GWT6;V9GX53;V9GXF0;V9GXH3;V9GXP8	RB6I2_MOUSE	Q99MI1	ELKS/Rab6-interacting/CAST family member 1	Erc1
31400	78800	81200	113000	33000	76800	109000	30400	81000	78000	61800	NaN	NaN	93400	39100	60300	66700	71800	25400	P07903;E9PUM0	ERCC1_MOUSE	P07903	DNA excision repair protein ERCC-1	Ercc1
NaN	NaN	NaN	NaN	NaN	12800	NaN	NaN	NaN	NaN	NaN	26000	NaN	NaN	15000	NaN	NaN	NaN	NaN	P35689;E9QM61	ERCC5_MOUSE	P35689	DNA excision repair protein ERCC-5	Ercc5
123000	198000	213000	169000	189000	172000	183000	126000	123000	99700	174000	63000	120000	219000	94100	108000	121000	99500	124000	Q9DC16;A0A494BAK4;A0A494BAW5;F6SLP4	ERGI1_MOUSE	Q9DC16	Endoplasmic reticulum-Golgi intermediate compartment protein 1	Ergic1
206000	219000	270000	NaN	117000	24300	NaN	NaN	341000	95100	266000	22600	93400	275000	165000	NaN	95900	94400	NaN	Q9CQE7;F6RK81;F6UIS1;Q9CQE7-2	ERGI3_MOUSE	Q9CQE7;Q9CQE7-2	Endoplasmic reticulum-Golgi intermediate compartment protein 3	Ergic3
2140000	1830000	2080000	899000	1660000	1710000	1580000	1470000	1420000	1190000	1510000	1870000	1750000	1390000	1820000	1420000	1170000	1460000	1130000	P84089;G3UW85;A0A1W2P7H9;A0A1W2P7T3	ERH_MOUSE	P84089	Enhancer of rudimentary homolog	Erh
86400	103000	72300	70000	67700	65100	66200	77500	72400	24800	101000	83900	71500	91200	76000	69700	61600	43400	44300	Q8C460;Q8C460-2	ERI3_MOUSE	Q8C460;Q8C460-2	ERI1 exoribonuclease 3	Eri3
146000	139000	128000	94300	131000	91300	139000	146000	108000	94100	107000	115000	113000	114000	108000	85700	74900	78500	93200	Q8VEH8	ERLEC_MOUSE	Q8VEH8	Endoplasmic reticulum lectin 1	Erlec1
978000	1150000	1120000	1300000	1030000	1340000	1120000	874000	1100000	1160000	1020000	881000	868000	776000	488000	735000	729000	857000	981000	Q91X78;Q8BFZ9;A0A1B0GQZ0;A0A1B0GRG7;A0A1B0GRQ1;A0A1B0GSD8;A0A1B0GT43;E9PUH5	ERLN1_MOUSE;ERLN2_MOUSE	Q8BFZ9;Q91X78	Erlin-2	Erlin1
1740000	1890000	1860000	2230000	2000000	1910000	1980000	1650000	2040000	1790000	1630000	1560000	1700000	1690000	1290000	1400000	1280000	1390000	1270000	Q8BFZ9;A0A1B0GT70	ERLN2_MOUSE	Q8BFZ9	Erlin-2	Erlin2
73600	105000	116000	114000	142000	30200	93500	41000	85000	88400	101000	85300	83000	81800	71900	110000	69800	103000	90600	Q3UVK0;Q3UVK0-2	ERMP1_MOUSE	Q3UVK0;Q3UVK0-2	Endoplasmic reticulum metallopeptidase 1	Ermp1
165000	167000	142000	207000	172000	155000	153000	154000	167000	162000	141000	131000	135000	159000	105000	117000	139000	139000	123000	Q8R180	ERO1A_MOUSE	Q8R180	ERO1-like protein alpha	Ero1a
4310000	3820000	3960000	2350000	3170000	2340000	2910000	3880000	2560000	1690000	2970000	3940000	3010000	3560000	2860000	2860000	2910000	2560000	2510000	P57759	ERP29_MOUSE	P57759	Endoplasmic reticulum resident protein 29	Erp29
1130000	732000	1000000	640000	693000	583000	678000	988000	615000	483000	682000	1030000	868000	747000	911000	593000	866000	662000	736000	Q9D1Q6	ERP44_MOUSE	Q9D1Q6	Endoplasmic reticulum resident protein 44	Erp44
1920000	1620000	1640000	1090000	1410000	881000	744000	989000	1260000	615000	1410000	1290000	1340000	1370000	2170000	1540000	1830000	1820000	1500000	Q9R0P3;H3BJL6;H3BJP2;H3BKH6;H3BLJ9	ESTD_MOUSE	Q9R0P3	S-formylglutathione hydrolase	Esd
387000	398000	432000	337000	396000	431000	528000	514000	456000	325000	498000	422000	391000	412000	363000	383000	343000	307000	330000	Q3U7R1;Q3U7R1-2	ESYT1_MOUSE	Q3U7R1	Extended synaptotagmin-1	Esyt1
454000	467000	509000	519000	546000	543000	548000	570000	551000	487000	581000	511000	539000	526000	458000	421000	581000	493000	509000	Q3TZZ7;Q3TZZ7-2	ESYT2_MOUSE	Q3TZZ7	Extended synaptotagmin-2	Esyt2
870000	665000	805000	497000	525000	475000	504000	680000	431000	402000	565000	888000	563000	626000	633000	581000	714000	666000	738000	Q8BWY3	ERF1_MOUSE	Q8BWY3	Eukaryotic peptide chain release factor subunit 1	Etf1
2990000	2730000	2930000	1710000	2280000	2590000	1810000	2840000	2550000	1520000	2900000	3510000	2360000	2890000	4830000	2440000	2890000	2940000	3300000	Q99LC5	ETFA_MOUSE	Q99LC5	Electron transfer flavoprotein subunit alpha, mitochondrial	Etfa
4840000	4600000	4570000	2890000	3820000	3540000	3150000	4690000	4220000	1600000	4890000	4910000	3930000	4820000	7850000	4470000	5070000	4660000	4360000	Q9DCW4;A0A0U1RQB4	ETFB_MOUSE	Q9DCW4	Electron transfer flavoprotein subunit beta	Etfb
374000	421000	363000	426000	447000	559000	403000	404000	455000	404000	424000	404000	403000	426000	541000	409000	437000	452000	409000	Q921G7;Q6PF96	ETFD_MOUSE	Q921G7	Electron transfer flavoprotein-ubiquinone oxidoreductase, mitochondrial	Etfdh
71400	85800	68300	52300	59400	40500	48800	36600	74000	36000	55000	63900	46400	59300	76800	69800	82400	52000	52400	Q9DCM0	ETHE1_MOUSE	Q9DCM0	Persulfide dioxygenase ETHE1, mitochondrial	Ethe1
211000	234000	196000	285000	254000	147000	209000	186000	228000	192000	248000	166000	210000	215000	161000	210000	239000	211000	212000	P97366;E9PWR7;F8VPT6	EVI5_MOUSE	P97366	Ecotropic viral integration site 5 protein	Evi5
211000	159000	166000	212000	223000	181000	286000	193000	180000	252000	216000	135000	208000	242000	165000	238000	235000	204000	159000	H3BJ67;H3BKQ3;H3BL92	H3BKQ3_MOUSE;H3BL92_MOUSE	H3BKQ3;H3BL92	Ecotropic viral integration site 5 like	Evi5l
54400	60500	56500	39600	41300	36700	37900	55400	60100	30600	31100	49800	45500	46600	37500	39300	54900	41500	35400	P70429;A0A1Y7VJA2;E9PVP4;F8WJB9;P70429-2	EVL_MOUSE	P70429;P70429-2	Ena/VASP-like protein	Evl
NaN	NaN	NaN	NaN	NaN	NaN	NaN	NaN	39400	NaN	NaN	NaN	NaN	NaN	NaN	NaN	NaN	NaN	NaN	Q9D952	EVPL_MOUSE	Q9D952	Envoplakin	Evpl
3650000	4220000	4420000	3750000	3650000	3420000	4110000	3480000	4050000	3590000	3950000	3860000	3400000	3960000	2690000	3260000	3340000	3020000	2270000	Q61545;Q5SUS9;Q5SUT0	EWS_MOUSE	Q61545	RNA-binding protein EWS	Ewsr1
57200	57700	52500	114000	78100	60300	58100	51800	63100	38500	74000	52300	54000	66000	52800	80400	93000	67700	62000	Q8R3S6;Q5PPR2;Q6P1Y9	EXOC1_MOUSE	Q8R3S6	Exocyst complex component 1	Exoc1
149000	104000	160000	187000	186000	158000	187000	160000	150000	240000	193000	201000	159000	205000	135000	161000	157000	137000	190000	Q9D4H1	EXOC2_MOUSE	Q9D4H1	Exocyst complex component 2	Exoc2
49400	37800	42000	41100	48800	NaN	NaN	46200	31800	11700	55600	58700	47000	33600	53400	32100	42100	71600	56800	Q6KAR6;A0A1Y7VKY4;A0A1Y7VP30	EXOC3_MOUSE	Q6KAR6	Exocyst complex component 3	Exoc3
258000	NaN	334000	229000	165000	NaN	375000	319000	31600	329000	535000	276000	196000	220000	199000	419000	NaN	491000	NaN	Q6DIA2;A0A0R4J0W9	EX3L4_MOUSE	Q6DIA2	Exocyst complex component 3-like protein 4	Exoc3l4
150000	178000	184000	236000	227000	193000	209000	184000	205000	184000	246000	204000	193000	228000	174000	211000	207000	170000	167000	O35382;Q8C391;Q9CXE1	EXOC4_MOUSE	O35382	Exocyst complex component 4	Exoc4
67800	118000	30400	153000	126000	152000	69100	88400	106000	134000	61300	48200	70500	110000	77800	111000	102000	112000	87600	Q3TPX4;E0CYX2	EXOC5_MOUSE	Q3TPX4	Exocyst complex component 5	Exoc5
104000	88300	131000	191000	241000	130000	204000	181000	130000	157000	109000	102000	364000	161000	128000	258000	142000	162000	125000	Q8R313;A0A5F8MP92;A0A5F8MPW8;Q3U9D6	EXOC6_MOUSE	Q8R313	Exocyst complex component 6	Exoc6
135000	134000	147000	183000	195000	128000	161000	188000	148000	117000	187000	143000	179000	181000	123000	189000	180000	172000	149000	A6H5Z3	EXC6B_MOUSE	A6H5Z3	Exocyst complex component 6B	Exoc6b
286000	316000	322000	355000	318000	301000	312000	310000	314000	276000	275000	341000	346000	299000	309000	308000	339000	348000	307000	O35250;A2AAN0;A2AAN3;O35250-2	EXOC7_MOUSE	O35250;O35250-2	Exocyst complex component 7	Exoc7
218000	227000	238000	228000	256000	207000	250000	272000	278000	190000	288000	226000	253000	236000	180000	226000	269000	266000	246000	Q6PGF7	EXOC8_MOUSE	Q6PGF7	Exocyst complex component 8	Exoc8
95300	61900	91400	34500	63500	NaN	19700	34300	53500	NaN	43200	52600	49800	48700	50600	55100	88000	72100	70500	Q9DAA6;Q9DAA6-2	EXOS1_MOUSE	Q9DAA6	Exosome complex component CSL4	Exosc1
58900	52800	51000	68500	65300	31800	91300	66200	78900	112000	47000	84400	69300	62600	38400	45100	53700	52900	38500	P56960;Q8K366	EXOSX_MOUSE	P56960	Exosome component 10	Exosc10
36600	48100	54400	44700	32500	84100	57800	50400	65600	64700	43400	51100	45100	38400	42000	26800	25900	23500	NaN	Q8VBV3;A2AV19	EXOS2_MOUSE	Q8VBV3	Exosome complex component RRP4	Exosc2
126000	84200	94800	131000	76200	155000	173000	141000	150000	187000	186000	159000	192000	130000	168000	101000	102000	NaN	97700	Q921I9	EXOS4_MOUSE	Q921I9	Exosome complex component RRP41	Exosc4
43600	19400	37200	32500	27600	53300	45300	42100	29500	20000	44200	23500	21300	35800	78900	41500	24600	20500	12500	Q8BTW3	EXOS6_MOUSE	Q8BTW3	Exosome complex component MTR3	Exosc6
NaN	74000	80600	72900	103000	155000	110000	63900	70600	62700	105000	112000	60600	NaN	NaN	19500	NaN	75600	93500	Q9D0M0	EXOS7_MOUSE	Q9D0M0	Exosome complex exonuclease RRP42	Exosc7
NaN	NaN	NaN	82200	NaN	50300	51900	28000	32200	39700	63400	17100	39300	65500	21300	50700	23900	NaN	NaN	Q9D753	EXOS8_MOUSE	Q9D753	Exosome complex component RRP43	Exosc8
56500	32800	94500	84600	70200	57200	38400	12500	63500	65800	64300	79200	50200	57900	73000	68800	125000	100000	86300	Q9JHI7;A0A0G2JFV9	EXOS9_MOUSE	Q9JHI7	Exosome complex component RRP45	Exosc9
1230000	1140000	1130000	926000	954000	913000	1080000	980000	937000	847000	1090000	1090000	1040000	1020000	861000	919000	964000	834000	880000	P26040	EZRI_MOUSE	P26040	Ezrin	Ezr
632000	490000	429000	453000	441000	355000	410000	499000	456000	399000	551000	595000	479000	668000	362000	330000	424000	279000	424000	O88947;Q3U3V1	FA10_MOUSE	O88947	Coagulation factor X	F10
161000	136000	202000	122000	173000	89900	148000	177000	170000	132000	221000	204000	137000	116000	156000	135000	233000	178000	192000	O88792	JAM1_MOUSE	O88792	Junctional adhesion molecule A	F11r
210000	191000	203000	231000	225000	107000	176000	193000	188000	107000	265000	133000	211000	177000	170000	182000	199000	140000	161000	Q80YC5	FA12_MOUSE	Q80YC5	Coagulation factor XII	F12
1140000	1060000	1240000	1280000	1260000	1090000	1240000	1250000	1030000	1040000	1580000	1260000	1350000	1140000	1500000	1250000	1540000	1080000	1340000	Q8BH61	F13A_MOUSE	Q8BH61	Coagulation factor XIII A chain	F13a1
206000	177000	199000	198000	219000	58300	118000	148000	179000	73600	183000	149000	192000	165000	225000	160000	323000	212000	142000	Q07968	F13B_MOUSE	Q07968	Coagulation factor XIII B chain	F13b
1910000	1580000	1620000	1640000	1720000	1220000	1600000	1580000	1710000	1640000	1850000	1500000	1700000	1850000	1860000	1220000	1670000	1100000	1620000	P19221;H7BX99	THRB_MOUSE	P19221	Prothrombin	F2
NaN	NaN	25500	NaN	NaN	NaN	NaN	NaN	NaN	NaN	28700	50600	NaN	NaN	NaN	NaN	NaN	NaN	25300	P20352;A0A0R4J088	TF_MOUSE	P20352	Tissue factor	F3
811000	922000	793000	1170000	1310000	822000	1030000	1080000	1190000	906000	1310000	1020000	1280000	1440000	875000	1260000	1330000	1100000	948000	Q5MPP0;Q5MPP0-2	FA2H_MOUSE	Q5MPP0;Q5MPP0-2	Fatty acid 2-hydroxylase	Fa2h
198000	156000	142000	150000	245000	189000	51500	96600	149000	33900	218000	109000	126000	169000	141000	125000	180000	169000	191000	O08914	FAAH1_MOUSE	O08914	Fatty-acid amide hydrolase 1	Faah
759000	505000	181000	34000	NaN	132000	NaN	NaN	1610000	326000	260000	408000	97600	158000	268000	NaN	785000	158000	396000	P12710	FABPL_MOUSE	P12710	Fatty acid-binding protein, liver	Fabp1
1730000	2590000	1100000	1010000	1240000	7030000	1260000	2250000	2060000	1760000	1660000	1070000	1480000	2040000	7920000	1190000	1050000	2620000	1390000	P11404	FABPH_MOUSE	P11404	Fatty acid-binding protein, heart	Fabp3
12200000	9370000	25700000	6460000	7220000	15800000	14600000	19000000	10300000	3770000	23100000	27800000	17100000	11700000	32600000	8310000	11600000	10000000	6700000	P04117	FABP4_MOUSE	P04117	Fatty acid-binding protein, adipocyte	Fabp4
5210000	5660000	5430000	4400000	5070000	4350000	5040000	6000000	4460000	3920000	5440000	5870000	5370000	5300000	4930000	5100000	4890000	5130000	5810000	Q05816	FABP5_MOUSE	Q05816	Fatty acid-binding protein 5	Fabp5
70200	45000	64200	54700	64200	29000	91700	115000	142000	25100	110000	39000	37400	120000	47600	47100	68200	1140000	58500	P51880;E9Q0H6	FABP7_MOUSE	P51880	Fatty acid-binding protein, brain	Fabp7
14200	36200	15000	23200	25700	NaN	22300	16700	NaN	31300	24200	23600	25000	27000	30500	18900	NaN	28900	41100	Q61160	FADD_MOUSE	Q61160	FAS-associated death domain protein	Fadd
434000	554000	462000	707000	558000	537000	635000	535000	532000	588000	403000	585000	485000	564000	325000	453000	490000	491000	477000	Q920L1;A0A494BAD7	FADS1_MOUSE	Q920L1	Acyl-CoA (8-3)-desaturase	Fads1
26400	29700	16500	12300	26400	NaN	21600	18100	NaN	NaN	17200	23200	21600	30600	NaN	30200	22500	16600	20600	Q9Z0R9	FADS2_MOUSE	Q9Z0R9	Acyl-CoA 6-desaturase	Fads2
99200	96100	91900	85000	95900	55100	93500	95100	92800	NaN	110000	83100	85000	113000	NaN	79300	92100	111000	70500	P54731	FAF1_MOUSE	P54731	FAS-associated factor 1	Faf1
365000	388000	346000	322000	525000	280000	440000	327000	523000	350000	338000	358000	373000	418000	334000	298000	367000	299000	340000	Q3TDN2;D3Z2H4;Q3TDN2-2	FAF2_MOUSE	Q3TDN2;Q3TDN2-2	FAS-associated factor 2	Faf2
337000	319000	442000	458000	373000	370000	417000	419000	517000	510000	533000	507000	508000	486000	471000	308000	550000	290000	370000	P35505	FAAA_MOUSE	P35505	Fumarylacetoacetase	Fah
21400	48100	29300	58000	47500	40800	68700	47900	74900	63600	64700	68600	34900	45800	56100	53900	34000	44700	47600	Q3TC72;A0A0R4J094	FAHD2_MOUSE	Q3TC72	Fumarylacetoacetate hydrolase domain-containing protein 2A	Fahd2
NaN	NaN	NaN	NaN	NaN	NaN	14400	NaN	NaN	9370	NaN	41500	19600	26800	26700	17200	NaN	NaN	NaN	Q3TC72;A0A0R4J094	A0A0R4J094_MOUSE	A0A0R4J094	Fumarylacetoacetate hydrolase domain containing 2A	Fahd2a
521000	380000	351000	241000	385000	330000	212000	304000	170000	246000	435000	484000	326000	325000	470000	548000	523000	466000	549000	Q9WUD8;A0A087WRH2;D3Z3C1	FAIM1_MOUSE	Q9WUD8	Fas apoptotic inhibitory molecule 1	Faim
145000	103000	118000	147000	108000	98900	130000	98000	142000	194000	92800	128000	136000	124000	78400	96000	141000	112000	99100	Q3TGF2;A0A2I3BR29;H3BLM7;H9H9T1	F107B_MOUSE	Q3TGF2	Protein FAM107B	Fam107b
794000	629000	697000	356000	567000	341000	482000	568000	429000	214000	535000	675000	607000	569000	537000	423000	615000	373000	535000	Q9D281;D3Z2J2	NXP20_MOUSE	Q9D281	Protein Noxp20	Fam114a1
34700	126000	75500	69000	59200	81500	49500	66400	67200	67800	65400	45000	21700	68400	26300	39200	49700	57900	48000	Q8VE88;Q8VE88-2	F1142_MOUSE	Q8VE88-2	Isoform 2 of Protein FAM114A2	Fam114a2
447000	413000	492000	417000	437000	489000	421000	352000	426000	467000	382000	384000	452000	464000	320000	339000	320000	379000	298000	Q6A0A9	F120A_MOUSE	Q6A0A9	Constitutive coactivator of PPAR-gamma-like protein 1	FAM120A
195000	215000	207000	229000	264000	199000	252000	213000	202000	139000	215000	192000	235000	266000	215000	240000	192000	242000	192000	Q8C3F2	F120C_MOUSE	Q8C3F2	Constitutive coactivator of PPAR-gamma-like protein 2	Fam120c
404000	500000	441000	351000	377000	405000	337000	359000	329000	251000	376000	337000	344000	377000	376000	310000	370000	407000	369000	Q9CR98;A0A0N4SWI4	F136A_MOUSE	Q9CR98	Protein FAM136A	Fam136a
94300	40000	55600	16900	38000	NaN	24700	26100	29000	NaN	39700	62500	46700	41300	121000	50400	82300	62000	97700	Q9D6U8	F162A_MOUSE	Q9D6U8	Protein FAM162A	Fam162a
NaN	NaN	NaN	NaN	NaN	266000	277000	NaN	153000	138000	226000	328000	335000	351000	NaN	98300	69400	63800	NaN	Q8BGZ2;A0A140LIJ1;A0A140LJ81;Q8BGZ2-2	F168A_MOUSE	Q8BGZ2;Q8BGZ2-2	Protein FAM168A	Fam168a
26300	23200	31600	24800	22200	24600	18100	26600	30900	10900	28500	25000	30200	27200	15000	33600	31500	21000	35200	A2ATK9;A2ATL0;A2ATL1	A2ATK9_MOUSE;A2ATL0_MOUSE;A2ATL1_MOUSE	A2ATK9;A2ATL0;A2ATL1	Family with sequence similarity 171, member A1	Fam171a1
78900	125000	102000	89700	71600	61800	73700	81000	107000	74200	NaN	84600	62800	95100	44500	32000	63100	60100	21800	Q3TNH5;A0A286YD37;E9QMA2	F172A_MOUSE	Q3TNH5	Cotranscriptional regulator FAM172A	Fam172a
259000	272000	258000	310000	327000	413000	244000	315000	244000	460000	269000	253000	216000	238000	351000	297000	258000	254000	339000	Q8BR63	F177A_MOUSE	Q8BR63	Protein FAM177A1	Fam177a1
105000	109000	52100	153000	97400	41900	127000	110000	44200	NaN	207000	102000	74700	210000	117000	50800	38600	93400	NaN	Q8VCS3	XYLK_MOUSE	Q8VCS3	Glycosaminoglycan xylosylkinase	Fam20b
80900	103000	63000	111000	77400	112000	146000	116000	94700	44000	115000	84400	105000	123000	83800	112000	78600	86400	106000	Q8C0Z1;F6SQM4	F234A_MOUSE	Q8C0Z1	Protein FAM234A	Fam234a
2160000	2560000	1740000	2510000	2400000	3300000	2910000	2360000	2420000	3380000	2290000	3330000	3030000	1830000	2350000	2030000	1850000	NaN	2560000	I7HJS7;Q9D8T0;I7HPY1	FAM3A_MOUSE	Q9D8T0	Protein FAM3A	Fam3a
102000	149000	176000	169000	136000	208000	183000	169000	192000	182000	158000	196000	171000	192000	100000	113000	124000	116000	95800	Q91VU0;G3X9I1;G5E911	FAM3C_MOUSE	Q91VU0	Protein FAM3C	Fam3c
75400	63300	82200	53400	46300	75300	72300	20600	64500	96600	37100	44700	49400	46200	44000	43000	65300	56100	42500	Q9WTJ8;Q9WV03	FA50A_MOUSE;FA50B_MOUSE	Q9WTJ8;Q9WV03	Protein FAM50B	Fam50a
NaN	42300	48900	NaN	NaN	NaN	NaN	55900	24900	83300	46100	22800	43900	82900	37100	56800	31500	48400	19400	Q80XP8;Q922G2;A2ADS1;D6RG49;Q922G2-2	FA76A_MOUSE;FA76B_MOUSE	Q80XP8;Q922G2;Q922G2-2	Protein FAM76B	Fam76a
23600	34400	19000	23600	25300	34800	29000	21300	26200	38000	17200	26800	26900	34000	33800	35700	21600	25800	43600	Q80XP8;D6RG49	FA76B_MOUSE	Q80XP8	Protein FAM76B	Fam76b
NaN	NaN	NaN	NaN	NaN	NaN	40900	41100	50800	50900	37000	NaN	NaN	23500	NaN	NaN	NaN	NaN	NaN	Q3UKU4;A0A0R4J033	FA83F_MOUSE	Q3UKU4	Protein FAM83F	Fam83f
590000	501000	434000	231000	230000	833000	597000	572000	NaN	NaN	626000	593000	534000	302000	503000	389000	424000	272000	NaN	Q148V8;A0A571BFA7	FA83H_MOUSE	Q148V8	Protein FAM83H	Fam83h
40900	66500	45300	64400	67100	58600	50500	36800	54700	42500	59700	143000	46400	43300	51200	32800	58300	57600	53800	Q3UVG3	F91A1_MOUSE	Q3UVG3	Protein FAM91A1	Fam91a1
435000	443000	464000	483000	357000	406000	658000	367000	486000	483000	415000	340000	402000	468000	340000	300000	368000	399000	457000	Q3TJZ6;A0A3Q4EBV4	FA98A_MOUSE	Q3TJZ6	Protein FAM98A	Fam98a
439000	494000	604000	441000	502000	261000	412000	550000	508000	361000	403000	441000	406000	444000	393000	374000	479000	471000	413000	Q80VD1	FA98B_MOUSE	Q80VD1	Protein FAM98B	Fam98b
82900	101000	46700	112000	84800	92100	85500	71600	90000	98900	63300	100000	59200	86000	NaN	62600	72000	56200	103000	P97321;P97321-2;P97321-3;G3UXR2	SEPR_MOUSE	P97321;P97321-2;P97321-3	Prolyl endopeptidase FAP	Fap
1340000	1420000	1250000	1050000	1030000	485000	630000	799000	796000	655000	962000	1190000	952000	1210000	795000	1040000	1120000	906000	1160000	Q922J9;Q922J9-3;Q922J9-4	FACR1_MOUSE	Q922J9;Q922J9-3;Q922J9-4	Fatty acyl-CoA reductase 1	Far1
316000	356000	278000	423000	344000	470000	370000	368000	288000	497000	365000	246000	261000	271000	210000	142000	273000	239000	271000	F8VPU2	FARP1_MOUSE	F8VPU2	FERM, ARHGEF and pleckstrin domain-containing protein 1	Farp1
192000	235000	187000	278000	320000	297000	277000	232000	245000	355000	250000	272000	255000	234000	200000	262000	201000	268000	213000	Q91VS8;D3Z4C0	FARP2_MOUSE	Q91VS8	FERM, ARHGEF and pleckstrin domain-containing protein 2	Farp2
318000	292000	341000	291000	313000	278000	340000	347000	313000	231000	331000	334000	314000	302000	299000	287000	261000	321000	250000	Q8C0C7;E9PWY9	SYFA_MOUSE	Q8C0C7	Phenylalanine--tRNA ligase alpha subunit	Farsa
291000	351000	312000	288000	325000	255000	329000	330000	300000	208000	320000	290000	313000	345000	263000	267000	286000	320000	227000	Q9WUA2;A0A087WPV4;A0A087WS80	SYFB_MOUSE	Q9WUA2	Phenylalanine--tRNA ligase beta subunit	Farsb
2410000	2430000	2180000	2030000	2200000	1270000	1850000	1880000	1670000	1320000	2440000	2730000	2050000	2540000	2240000	2420000	2620000	2210000	2810000	A0A0U1RNJ1;P19096	FAS_MOUSE	P19096	Fatty acid synthase	Fasn
742000	984000	820000	653000	746000	632000	429000	492000	660000	478000	267000	1050000	370000	776000	236000	522000	354000	311000	350000	P62862;A0A494B9Z0;Q642K5;A0A494BBA8	RS30_MOUSE	P62862	40S ribosomal protein S30	Fau
849000	680000	666000	437000	795000	845000	727000	564000	537000	983000	815000	690000	685000	363000	681000	417000	464000	699000	624000	P35550	FBRL_MOUSE	P35550	rRNA 2'-O-methyltransferase fibrillarin	Fbl
NaN	NaN	NaN	NaN	NaN	NaN	NaN	NaN	NaN	NaN	NaN	NaN	15600	NaN	NaN	NaN	NaN	NaN	NaN	Q71FD7	FBLI1_MOUSE	Q71FD7	Filamin-binding LIM protein 1	Fblim1
170000	284000	262000	326000	330000	310000	216000	172000	251000	245000	236000	170000	220000	226000	236000	161000	276000	205000	202000	Q08879;Q08879-2	FBLN1_MOUSE	Q08879;Q08879-2	Fibulin-1	Fbln1
109000	126000	154000	98800	129000	155000	118000	46800	95200	119000	105000	144000	166000	96600	90300	79700	99600	86400	64900	P37889;P37889-2	FBLN2_MOUSE	P37889;P37889-2	Fibulin-2	Fbln2
328000	471000	388000	254000	675000	662000	302000	193000	238000	484000	397000	503000	611000	159000	378000	458000	525000	425000	282000	Q9WVH9;A0A1Y7VJW9	FBLN5_MOUSE	Q9WVH9	Fibulin-5	Fbln5
1700000	3670000	1560000	1820000	5740000	6350000	1270000	1230000	1780000	5490000	1870000	2340000	5700000	1430000	2930000	3850000	3250000	3730000	1360000	Q61554	FBN1_MOUSE	Q61554	Fibrillin-1	Fbn1
276000	801000	247000	263000	717000	940000	180000	168000	174000	781000	135000	290000	668000	152000	215000	424000	311000	454000	108000	Q61555	FBN2_MOUSE	Q61555	Fibrillin-2	Fbn2
95400	86300	138000	NaN	NaN	NaN	NaN	NaN	179000	210000	NaN	21000	NaN	NaN	NaN	63800	118000	NaN	33000	Q9QXD6	F16P1_MOUSE	Q9QXD6	Fructose-1,6-bisphosphatase 1	Fbp1
32800	94700	NaN	NaN	NaN	448000	NaN	NaN	NaN	NaN	25900	NaN	59300	67100	329000	NaN	NaN	141000	NaN	P70695	F16P2_MOUSE	P70695	Fructose-1,6-bisphosphatase isozyme 2	Fbp2
44400	35700	36600	72200	55700	NaN	47900	42300	70000	35000	25300	22900	66500	122000	27600	26400	39200	29200	45500	Q9CZV8;Q9CZV8-3;Q9CZV8-4	FXL20_MOUSE	Q9CZV8;Q9CZV8-3;Q9CZV8-4	F-box/LRR-repeat protein 20	Fbxl20
871000	489000	698000	110000	431000	509000	253000	541000	389000	NaN	710000	950000	885000	737000	1370000	1050000	1290000	1110000	1290000	Q80UW2	FBX2_MOUSE	Q80UW2	F-box only protein 2	Fbxo2
8430	NaN	14100	11200	NaN	NaN	NaN	NaN	NaN	NaN	NaN	NaN	NaN	6380	NaN	NaN	NaN	NaN	NaN	Q78JE5;D3Z2G9;D6REV6;Q3V492	FBX22_MOUSE	Q78JE5	F-box only protein 22	Fbxo22
287000	120000	156000	186000	153000	155000	201000	167000	175000	151000	191000	140000	140000	179000	146000	170000	214000	NaN	221000	P20491	FCERG_MOUSE	P20491	High affinity immunoglobulin epsilon receptor subunit gamma	Fcer1g
408000	281000	362000	382000	350000	289000	345000	370000	350000	304000	499000	351000	393000	345000	343000	330000	418000	315000	324000	Q61559;Q6PKB0	FCGRN_MOUSE	Q61559	IgG receptor FcRn large subunit p51	Fcgrt
143000	104000	120000	118000	131000	99000	134000	115000	132000	67800	130000	138000	159000	148000	168000	153000	121000	87200	73600	Q3UQN2;Q3UQN2-3	FCHO2_MOUSE	Q3UQN2;Q3UQN2-3	F-BAR domain only protein 2	Fcho2
53800	53900	74000	64400	65600	29800	39300	73800	52200	91000	58100	95500	46700	84600	56000	53200	62100	74400	76600	O70165	FCN1_MOUSE	O70165	Ficolin-1	Fcn1
217000	170000	200000	135000	149000	49300	85700	113000	90700	41400	155000	130000	151000	186000	167000	133000	200000	137000	165000	P53798;A0A571BEK9	FDFT_MOUSE	P53798	Squalene synthase	Fdft1
913000	762000	832000	520000	772000	240000	350000	420000	400000	252000	740000	644000	683000	846000	689000	781000	771000	593000	726000	Q920E5;A0A0G2JDJ5;A0A0G2JEB3;A0A0G2JEA5	FPPS_MOUSE	Q920E5	Farnesyl pyrophosphate synthase	Fdps
NaN	15700	NaN	NaN	22000	NaN	NaN	23600	NaN	18500	25700	NaN	21100	24800	NaN	12100	NaN	NaN	29800	P46656;A0A1L1STP5;A0A1L1SU91	ADX_MOUSE	P46656	Adrenodoxin, mitochondrial	Fdx1
193000	176000	126000	204000	198000	158000	148000	84200	220000	177000	210000	226000	82900	158000	173000	237000	180000	248000	245000	Q9CPW2	FDX2_MOUSE	Q9CPW2	Ferredoxin-2, mitochondrial	Fdx2
96400	80800	95100	55300	86900	111000	97200	106000	78000	83800	91500	76100	61200	92200	83700	78800	98700	58900	114000	Q61578	ADRO_MOUSE	Q61578	NADPH:adrenodoxin oxidoreductase, mitochondrial	Fdxr
284000	222000	298000	270000	253000	182000	148000	223000	289000	98300	320000	243000	299000	232000	394000	339000	457000	456000	307000	P22315;A0A494BAI5;F6T2S0;Q91W09	HEMH_MOUSE	P22315	Ferrochelatase, mitochondrial	Fech
172000	163000	130000	129000	132000	163000	193000	188000	168000	132000	138000	193000	178000	137000	117000	110000	133000	139000	153000	P39749;Q91Z50	FEN1_MOUSE	P39749	Flap endonuclease 1	Fen1
21200	NaN	NaN	NaN	NaN	NaN	NaN	NaN	NaN	NaN	NaN	NaN	14700	15600	9950	12200	NaN	NaN	NaN	P70451;P70451-2;P70451-3;P70451-5;Q3TZJ5	FER_MOUSE	P70451;P70451-2;P70451-5	Tyrosine-protein kinase Fer	Fer
51100	95300	72900	139000	107000	59500	60500	79600	121000	136000	98900	77400	34700	73000	129000	76100	150000	123000	136000	A6X940	A6X940_MOUSE	A6X940	Fermitin family member 2 (Fragment)	Fermt2
154000	157000	156000	150000	113000	157000	143000	145000	206000	141000	197000	104000	156000	98900	146000	92700	134000	93600	146000	Q8K1B8;A0A494B9W3;A0A494BBJ8	URP2_MOUSE	Q8K1B8	Fermitin family homolog 3	Fermt3
751000	632000	687000	879000	833000	491000	745000	928000	692000	589000	890000	709000	782000	617000	1060000	840000	929000	760000	794000	Q9QXC1;A0A338P7B8;Q6YJU1	FETUB_MOUSE	Q9QXC1	Fetuin-B	Fetub
60800	NaN	48900	NaN	NaN	NaN	NaN	38900	23300	NaN	NaN	NaN	NaN	NaN	NaN	46900	46100	38400	46300	Q8K0X8;F7BWM9	FEZ1_MOUSE	Q8K0X8	Fasciculation and elongation protein zeta-1	Fez1
39300	49900	22000	15400	17300	8010	43200	31400	NaN	NaN	29600	37400	32400	36100	45700	NaN	30200	27800	27400	Q6TYB5;A0A3Q4EH67;D3Z6D5;Q3TN06	FEZ2_MOUSE	Q6TYB5	Fasciculation and elongation protein zeta-2	Fez2
19400000	18600000	17700000	11600000	15200000	14500000	13200000	17500000	11200000	10200000	19300000	18100000	20100000	20500000	12300000	11200000	12800000	8230000	12000000	E9PV24;E9PV24-2	FIBA_MOUSE	E9PV24;E9PV24-2	Fibrinogen alpha chain	Fga
5440000	5080000	4810000	4280000	4210000	4520000	3840000	4410000	3260000	3760000	5110000	4840000	5580000	5510000	3460000	3160000	3710000	2890000	3650000	Q8K0E8	FIBB_MOUSE	Q8K0E8	Fibrinogen beta chain	Fgb
119000	NaN	NaN	NaN	NaN	NaN	151000	147000	125000	134000	NaN	NaN	NaN	152000	NaN	NaN	NaN	NaN	NaN	Q91ZT5	FGD4_MOUSE	Q91ZT5	FYVE, RhoGEF and PH domain-containing protein 4	Fgd4
9690	23700	17300	7480	15600	NaN	20900	NaN	NaN	18300	12800	8110	NaN	6650	12800	NaN	9950	12400	12500	Q80UZ0;E9QKY4;E9QLU9	FGD5_MOUSE	Q80UZ0	FYVE, RhoGEF and PH domain-containing protein 5	Fgd5
815000	751000	707000	902000	935000	556000	675000	863000	728000	654000	1010000	889000	912000	801000	1050000	1380000	1210000	1280000	1250000	P61148	FGF1_MOUSE	P61148	Fibroblast growth factor 1	Fgf1
30700	51100	44700	21900	87200	74500	51900	38500	47000	65400	34500	50200	83800	49500	50000	61800	43800	82600	49800	P15655;Q925A1;Q925A2;Q925A3	FGF2_MOUSE	P15655	Fibroblast growth factor 2	Fgf2
NaN	11200	20000	16900	12700	NaN	9290	14900	NaN	NaN	12100	NaN	12100	12000	NaN	13300	NaN	NaN	NaN	J3QN85;P16092;P16092-5;P16092-2;P16092-3;P16092-4;P16092-6	FGFR1_MOUSE	P16092;P16092-2;P16092-3;P16092-4;P16092-5;P16092-6	Fibroblast growth factor receptor 1	Fgfr1
85400	108000	75000	118000	73300	110000	147000	146000	NaN	120000	100000	123000	99500	50300	122000	163000	102000	83700	64000	Q9CRA9;F8WGG1;Q9CRA9-2	FGOP2_MOUSE	Q9CRA9;Q9CRA9-2	FGFR1 oncogene partner 2 homolog	Fgfr1op2
7910000	6110000	6670000	3970000	4950000	4150000	4240000	5960000	3050000	2850000	6860000	6500000	7220000	7040000	5320000	4520000	5200000	3580000	5080000	Q8VCM7;Q3UER8	FIBG_MOUSE	Q8VCM7	Fibrinogen gamma chain	Fgg
156000	126000	101000	159000	126000	97000	125000	126000	165000	70100	186000	138000	186000	126000	113000	184000	131000	141000	181000	A2AJL3;A2AJL3-2;A2AJL4;B1AY71;D6RHR3;H3BJ80	FGGY_MOUSE	A2AJL3;A2AJL3-2	FGGY carbohydrate kinase domain-containing protein	Fggy
684000	396000	481000	229000	306000	238000	300000	449000	271000	134000	465000	618000	406000	361000	1130000	424000	531000	492000	571000	P97807;P97807-2	FUMH_MOUSE	P97807;P97807-2	Fumarate hydratase, mitochondrial	Fh
209000	190000	192000	224000	217000	129000	197000	96000	229000	130000	220000	167000	198000	170000	NaN	148000	80800	146000	NaN	Q8CDM8	FHI2A_MOUSE	Q8CDM8	FHF complex subunit HOOK interacting protein 2A	Fhip2a
34000	46200	17200	52300	50100	35400	33800	38000	44900	42800	32600	55300	41800	13000	39800	44600	54900	29300	51000	O89106;E9PZ91;E9PVU9;F6SV10	FHIT_MOUSE	O89106	Bis(5'-adenosyl)-triphosphatase	Fhit
NaN	NaN	NaN	NaN	NaN	NaN	NaN	NaN	NaN	NaN	NaN	NaN	NaN	NaN	37600	NaN	NaN	NaN	NaN	A2AEX7;A2AEX8	A2AEX7_MOUSE;A2AEX8_MOUSE	A2AEX7;A2AEX8	Four and a half LIM domains 1	Fhl1
433000	442000	498000	351000	432000	204000	310000	297000	441000	258000	386000	285000	427000	292000	364000	361000	454000	421000	273000	O70433	FHL2_MOUSE	O70433	Four and a half LIM domains protein 2	Fhl2
879000	818000	699000	682000	901000	658000	555000	539000	841000	334000	645000	517000	794000	934000	1080000	804000	752000	680000	583000	Q9R059;F2Z455	FHL3_MOUSE	Q9R059	Four and a half LIM domains protein 3	Fhl3
145000	114000	185000	162000	102000	117000	111000	122000	82100	114000	142000	182000	115000	144000	85900	150000	139000	126000	96800	Q6P9Q4	FHOD1_MOUSE	Q6P9Q4	FH1/FH2 domain-containing protein 1	Fhod1
135000	171000	120000	148000	149000	124000	119000	122000	142000	135000	125000	126000	149000	149000	133000	146000	163000	140000	111000	Q9CS72;A0A5F8MPD6	FLIP1_MOUSE	Q9CS72	Filamin-A-interacting protein 1	Filip1
14700	NaN	25500	NaN	NaN	30200	24700	NaN	NaN	NaN	NaN	36600	26200	NaN	NaN	NaN	NaN	NaN	NaN	Q6P6L0;Q6P6L0-3;E0CYH7;E0CYM1	FIL1L_MOUSE	Q6P6L0;Q6P6L0-3	Filamin A-interacting protein 1-like	Filip1l
103000	249000	241000	225000	198000	284000	330000	199000	296000	275000	184000	236000	271000	255000	160000	189000	186000	198000	182000	Q9D824;D3Z3F1;Q9D824-2;Q9D824-3;Q9D824-4	FIP1_MOUSE	Q9D824;Q9D824-2;Q9D824-3;Q9D824-4	Pre-mRNA 3'-end-processing factor FIP1	Fip1l1
1990000	1460000	1690000	1920000	1520000	924000	1800000	1850000	1390000	1380000	1800000	1730000	1620000	1550000	1800000	1430000	2470000	1680000	2460000	Q9CQ92;G3X9U9;D3YZ32	FIS1_MOUSE	Q9CQ92	Mitochondrial fission 1 protein	Fis1
960000	805000	972000	425000	488000	636000	745000	531000	555000	463000	457000	749000	519000	607000	406000	291000	390000	258000	334000	Q61576;A2A4H9	FKB10_MOUSE	Q61576	Peptidyl-prolyl cis-trans isomerase FKBP10	Fkbp10
349000	362000	299000	397000	287000	368000	402000	303000	294000	314000	256000	336000	313000	388000	229000	193000	203000	212000	184000	Q9D1M7	FKB11_MOUSE	Q9D1M7	Peptidyl-prolyl cis-trans isomerase FKBP11	Fkbp11
69700	59500	47800	50200	34700	NaN	65300	48800	NaN	40700	39600	58600	48600	60400	30800	33300	47400	31600	21500	P59024;D3YWB6	FKB14_MOUSE	P59024	Peptidyl-prolyl cis-trans isomerase FKBP14	Fkbp14
196000	199000	205000	259000	246000	190000	230000	205000	282000	291000	201000	245000	194000	239000	155000	207000	162000	210000	197000	Q6P9Q6;A0A6I8MWZ0;Q6P9Q6-2;Q80YW9	FKB15_MOUSE	Q6P9Q6	FK506-binding protein 15	Fkbp15
10500000	11800000	9710000	10600000	11200000	11200000	11900000	14600000	10300000	11800000	11500000	13100000	9480000	9950000	9330000	12800000	9750000	9410000	9920000	P26883	FKB1A_MOUSE	P26883	Peptidyl-prolyl cis-trans isomerase FKBP1A	Fkbp1a
499000	530000	529000	590000	617000	569000	590000	702000	662000	612000	556000	551000	490000	397000	438000	598000	607000	661000	429000	Q9Z2I2;Q80YE1	FKB1B_MOUSE	Q9Z2I2	Peptidyl-prolyl cis-trans isomerase FKBP1B	Fkbp1b
1430000	1500000	1250000	1300000	1200000	1510000	1500000	1490000	1500000	1790000	1220000	1300000	994000	1260000	1070000	1040000	1180000	1210000	1280000	P45878	FKBP2_MOUSE	P45878	Peptidyl-prolyl cis-trans isomerase FKBP2	Fkbp2
1200000	1490000	1190000	1140000	1170000	1240000	1240000	1210000	1050000	1060000	1170000	1270000	1210000	1320000	1230000	1120000	1000000	1130000	1000000	Q62446;A0A1Y7VJ86;A0A1Y7VLK0	FKBP3_MOUSE	Q62446	Peptidyl-prolyl cis-trans isomerase FKBP3	Fkbp3
1040000	939000	1010000	859000	887000	701000	875000	958000	748000	704000	1010000	997000	909000	1020000	793000	861000	943000	961000	791000	P30416	FKBP4_MOUSE	P30416	Peptidyl-prolyl cis-trans isomerase FKBP4	Fkbp4
122000	124000	136000	71800	87500	219000	137000	152000	173000	85200	228000	149000	144000	97700	269000	213000	176000	198000	175000	Q64378;A0A3B2WBD2	FKBP5_MOUSE	Q64378	Peptidyl-prolyl cis-trans isomerase FKBP5	Fkbp5
1450000	1590000	1420000	784000	1250000	874000	1130000	991000	779000	432000	870000	1140000	985000	1240000	750000	617000	716000	490000	452000	O54998;H3BJI5	FKBP7_MOUSE	O54998	Peptidyl-prolyl cis-trans isomerase FKBP7	Fkbp7
1320000	1330000	1420000	1140000	1190000	730000	848000	1170000	1050000	732000	1210000	1160000	1090000	1290000	834000	998000	1050000	1180000	957000	O35465;O35465-2;F6WP10	FKBP8_MOUSE	O35465;O35465-2	Peptidyl-prolyl cis-trans isomerase FKBP8	Fkbp8
700000	565000	598000	372000	371000	416000	483000	418000	259000	338000	311000	552000	312000	512000	304000	290000	308000	237000	332000	Q9Z247	FKBP9_MOUSE	Q9Z247	Peptidyl-prolyl cis-trans isomerase FKBP9	Fkbp9
137000	192000	130000	121000	193000	213000	149000	187000	164000	231000	149000	124000	215000	138000	158000	135000	142000	135000	102000	Q9JJ28	FLII_MOUSE	Q9JJ28	Protein flightless-1 homolog	Flii
147000	83500	156000	78600	108000	137000	239000	130000	101000	106000	97000	218000	205000	121000	132000	141000	111000	55900	30600	Q80X90;Q8BTM8;B7FAU9;B7FAV1;J3JS91	FLNA_MOUSE;FLNB_MOUSE	Q80X90;Q8BTM8	Filamin-B	Flna
4420000	4890000	4220000	4350000	5350000	4190000	4440000	3050000	4480000	4170000	4540000	4290000	5040000	4570000	3910000	5280000	4390000	4130000	3840000	Q80X90	FLNB_MOUSE	Q80X90	Filamin-B	Flnb
1060000	1830000	1150000	845000	949000	3060000	1030000	731000	1300000	1200000	909000	1040000	1040000	1980000	4120000	733000	867000	708000	487000	Q8VHX6;Q8VHX6-2	FLNC_MOUSE	Q8VHX6;Q8VHX6-2	Filamin-C	Flnc
782000	864000	813000	792000	1030000	921000	997000	1020000	1090000	949000	1020000	881000	984000	829000	835000	1140000	756000	895000	1090000	O08917;G3UYU4	FLOT1_MOUSE	O08917	Flotillin-1	Flot1
820000	818000	791000	792000	1090000	855000	907000	1020000	1060000	1050000	1000000	873000	949000	878000	891000	969000	693000	937000	953000	Q60634;Q5SS83;Q60634-2;Q60634-3	FLOT2_MOUSE	Q60634;Q60634-2;Q60634-3	Flotillin-2	Flot2
63700	153000	NaN	37400	48600	NaN	NaN	61400	139000	44900	NaN	42800	60900	101000	80700	NaN	65300	26900	126000	Q8CI03;A0A2I3BRL2;Q8CI03-2;Q8CI03-3	FWCH1_MOUSE	Q8CI03;Q8CI03-2	FLYWCH-type zinc finger-containing protein 1	Flywch1
485000	295000	274000	574000	651000	199000	486000	443000	457000	287000	424000	421000	355000	515000	452000	456000	490000	501000	376000	Q9JL04	FMN2_MOUSE	Q9JL04	Formin-2	Fmn2
38000	52300	19700	70900	68200	75600	73600	78200	37200	86400	51200	43000	70000	21400	43900	55300	33400	36000	31700	Q9JL26;A0A1W2P6X3;A2APV2-3	FMNL1_MOUSE;FMNL2_MOUSE	A2APV2-3;Q9JL26	Isoform 3 of Formin-like protein 2	Fmnl1
79400	103000	125000	109000	76900	NaN	133000	93600	NaN	120000	71500	69000	73600	135000	81100	93700	28700	82700	147000	A2APV2;F8VPR2	FMNL2_MOUSE	A2APV2	Formin-like protein 2	Fmnl2
NaN	NaN	NaN	NaN	28400	NaN	NaN	NaN	NaN	NaN	20800	39200	NaN	20700	NaN	NaN	NaN	NaN	NaN	Q6ZPF4	FMNL3_MOUSE	Q6ZPF4	Formin-like protein 3	Fmnl3
154000	145000	193000	103000	163000	105000	153000	156000	157000	122000	187000	195000	161000	173000	140000	91400	113000	129000	102000	P50285	FMO1_MOUSE	P50285	Flavin-containing monooxygenase 1	Fmo1
53700	68800	67500	75500	81500	NaN	46900	58100	72100	28500	74300	49600	60300	72100	70600	65100	62200	50000	54700	P97872	FMO5_MOUSE	P97872	Flavin-containing monooxygenase 5	Fmo5
935000	810000	712000	781000	995000	679000	840000	883000	872000	799000	856000	860000	919000	585000	1250000	813000	812000	859000	786000	P50608	FMOD_MOUSE	P50608	Fibromodulin	Fmod
63400	46000	47100	32100	41500	54800	48200	58800	45700	76700	46000	62800	76500	43100	44600	64400	30000	69100	45000	E9QAS8;P35922;D3Z6U8;E9QAS9;E9QAT0;E9QNF5;Q6AXB7;P35922-10;P35922-11;P35922-12;P35922-2;P35922-3;P35922-4;P35922-5;P35922-6;P35922-7;P35922-8;P35922-9	FMR1_MOUSE	P35922-4;P35922-5;P35922-6;P35922-7;P35922-8;P35922-9	Isoform 4 of Fragile X messenger ribonucleoprotein 1	Fmr1
1400000	2200000	1300000	1030000	1790000	2160000	1270000	1010000	860000	1420000	996000	1400000	1980000	1140000	845000	964000	994000	884000	733000	P11276;A0A087WR50;A0A087WS56;A0A087WSN6;B7ZNJ1;B9EHT6;Q3UHL6	FINC_MOUSE	P11276	Fibronectin	Fn1
NaN	NaN	NaN	NaN	NaN	NaN	NaN	NaN	35100	NaN	NaN	NaN	NaN	NaN	NaN	NaN	NaN	9450	NaN	Q9ER35;Q7TQJ3;Q6P264	FN3K_MOUSE	Q9ER35	Fructosamine-3-kinase	Fn3k
286000	334000	287000	334000	372000	229000	323000	272000	309000	186000	402000	277000	305000	345000	307000	308000	275000	346000	284000	Q8K274	KT3K_MOUSE	Q8K274	Ketosamine-3-kinase	Fn3krp
1070000	1080000	1020000	1100000	1040000	1050000	985000	1120000	976000	1140000	1200000	938000	1060000	916000	1050000	1190000	1170000	1250000	1120000	Q80TY0;A2AQ42;A2AQ43;A2AQ44;A2AQ45;F6VVN1;Q80TY0-2;Q80TY0-3;Q80TY0-4;A0A0A6YWT1;A2AQ41	FNBP1_MOUSE	Q80TY0;Q80TY0-2;Q80TY0-3	Formin-binding protein 1	Fnbp1
21100	NaN	24400	16200	NaN	NaN	26200	NaN	18000	NaN	NaN	24900	NaN	26000	50400	12300	33300	18400	12600	Q8K012;A0A5F8MPQ8;E9PUI5;E9PUK3;A0A0G2JFM9;Q8K012-2	FBP1L_MOUSE	Q8K012;Q8K012-2	Formin-binding protein 1-like	Fnbp1l
25900	30800	32400	39500	42400	NaN	26100	NaN	27700	27500	14600	38400	NaN	16000	NaN	12500	17700	14200	NaN	Q6ZQ03;A0A0R4IZZ6;A0A5F8MPU2	FNBP4_MOUSE	Q6ZQ03	Formin-binding protein 4	Fnbp4
42700	64600	55800	25900	54900	50500	49600	41900	34000	30200	23700	36400	64400	42500	58200	35100	52800	34900	25400	A0A6I8MWX0;A0A8V5KYN9;E9Q043;E9Q8V0	A0A6I8MWX0_MOUSE;A0A8V5KYN9_MOUSE;E9Q043_MOUSE	A0A6I8MWX0;A0A8V5KYN9;E9Q043	Fibronectin type III domain containing 1	Fndc1
NaN	360000	294000	NaN	272000	NaN	NaN	NaN	54400	NaN	55100	NaN	NaN	NaN	NaN	NaN	NaN	NaN	NaN	Q8BX90;E0CXY0;F6TLV3	FND3A_MOUSE	Q8BX90	Fibronectin type-III domain-containing protein 3A	Fndc3a
97100	120000	153000	112000	108000	103000	92800	96000	93400	71100	68700	87000	90500	178000	44500	72300	83300	78400	72100	Q6NWW9;A0A0R4J0H8	FND3B_MOUSE	Q6NWW9	Fibronectin type III domain-containing protein 3B	Fndc3b
674000	526000	534000	468000	537000	440000	463000	441000	515000	476000	593000	492000	486000	478000	727000	519000	666000	449000	587000	Q61239	FNTA_MOUSE	Q61239	Protein farnesyltransferase/geranylgeranyltransferase type-1 subunit alpha	Fnta
757000	872000	675000	1240000	1060000	367000	899000	890000	528000	606000	802000	688000	844000	791000	1220000	803000	798000	865000	744000	Q8K2I1;D3YWJ4	FNTB_MOUSE	Q8K2I1	Protein farnesyltransferase subunit beta	Fntb
166000	169000	150000	296000	187000	80000	234000	222000	246000	197000	252000	122000	174000	186000	194000	175000	154000	228000	245000	O35409;Q0VDM6	FOLH1_MOUSE	O35409	Glutamate carboxypeptidase 2	Folh1
NaN	NaN	30200	17400	13700	NaN	NaN	7240	NaN	NaN	33500	NaN	12800	16300	31800	29900	19300	NaN	23200	Q05685;A0A1B0GSV4	FOLR2_MOUSE	Q05685	Folate receptor beta	Folr2
NaN	13400	18300	NaN	36200	24600	14700	17900	11400	34200	14200	19900	11900	22000	NaN	6010	NaN	NaN	NaN	P42128;Q3UCQ1;Q3UCQ1-2	FOXK2_MOUSE	Q3UCQ1;Q3UCQ1-2	Forkhead box protein K2	Foxk2
178000	185000	128000	137000	157000	NaN	44500	NaN	102000	152000	94900	NaN	87600	60300	77500	152000	176000	121000	130000	Q9WVH4;H3BKE2	FOXO3_MOUSE	Q9WVH4	Forkhead box protein O3	Foxo3
249000	253000	239000	218000	283000	252000	296000	253000	270000	267000	251000	278000	241000	198000	198000	258000	145000	248000	244000	P97376	FRG1_MOUSE	P97376	Protein FRG1	Frg1
82100	124000	93700	107000	83800	102000	87000	88400	102000	118000	55700	84900	111000	90100	58000	87100	90000	99000	90600	Q8BIE6;H3BIZ7;Q3TB04;Q8BIE6-2	FRM4A_MOUSE	Q8BIE6;Q8BIE6-2	FERM domain-containing protein 4A	Frmd4a
236000	276000	240000	269000	311000	258000	248000	301000	322000	272000	268000	224000	257000	319000	265000	299000	361000	301000	321000	Q3UFK8;D3Z5B2	FRMD8_MOUSE	Q3UFK8	FERM domain-containing protein 8	Frmd8
280000	342000	312000	418000	297000	289000	380000	269000	327000	354000	287000	317000	309000	410000	231000	278000	257000	258000	297000	F8VQ05;A0A0J9YUH4	F8VQ05_MOUSE	F8VQ05	FRY like transcription coactivator	Fryl
44000	19100	46800	52100	56500	NaN	NaN	NaN	54800	NaN	58900	97100	NaN	36800	48900	51200	52700	40500	51900	P97401	SFRP3_MOUSE	P97401	Secreted frizzled-related protein 3	Frzb
2840000	2390000	2400000	1630000	2340000	1080000	1480000	2660000	1650000	1120000	2560000	2650000	2180000	2480000	2810000	2750000	3360000	2580000	3380000	Q61553;A0A0G2JDU7;F7BDR1	FSCN1_MOUSE	Q61553	Fascin	Fscn1
87000	53400	58800	67300	95200	102000	64900	94600	91800	101000	53600	45600	58500	61500	82900	71300	89700	75100	84300	Q7TPM6;Q7TPM6-2	FSD1_MOUSE	Q7TPM6	Fibronectin type III and SPRY domain-containing protein 1	Fsd1
215000	172000	187000	247000	228000	262000	268000	245000	283000	272000	246000	216000	252000	195000	181000	280000	264000	300000	242000	Q8BYN5;Q8BYN5-2;E0CXZ1;F8WGT4;J3QM95	FSD1L_MOUSE	Q8BYN5;Q8BYN5-2	FSD1-like protein	Fsd1l
NaN	17700	8090	10900	NaN	NaN	NaN	NaN	NaN	NaN	NaN	NaN	NaN	NaN	NaN	NaN	NaN	NaN	NaN	P47931;P47931-2;Q8BNY0	FST_MOUSE	P47931;P47931-2	Follistatin	Fst
391000	351000	410000	309000	358000	341000	445000	426000	460000	451000	373000	371000	422000	324000	284000	343000	279000	301000	293000	Q62356	FSTL1_MOUSE	Q62356	Follistatin-related protein 1	Fstl1
1500000	1110000	1190000	861000	1070000	1380000	1140000	1410000	1260000	518000	1750000	1450000	1380000	968000	2550000	2650000	2230000	3260000	2180000	P09528;A0A494B9D4;A0A494BA92	FRIH_MOUSE	P09528	Ferritin heavy chain	Fth1
81000	34800	44500	NaN	NaN	NaN	NaN	40200	NaN	NaN	26500	45200	11500	34800	98000	59700	72200	79700	60800	A0A1B0GR60;Q9CPX4	A0A1B0GR60_MOUSE;Q9CPX4_MOUSE	A0A1B0GR60;Q9CPX4	Ferritin	Ftl1
53500	29300	32400	29800	34100	13300	31100	32500	30000	41100	34900	NaN	NaN	32900	NaN	18500	NaN	NaN	30200	Q8BGW1;Q8BGW1-2;Q8BGW1-3;Q8BGW1-4;E9Q1E4	FTO_MOUSE	Q8BGW1	Alpha-ketoglutarate-dependent dioxygenase FTO	Fto
1480000	1610000	1680000	1230000	1380000	1480000	1880000	1480000	1800000	1340000	1510000	1520000	1420000	1540000	1050000	1220000	1520000	1150000	1170000	Q3U0V1;Q91WJ8;A2AJ72;A0A0A6YVV5;Q3TIX6;Q3UUU2;A0A0G2JFY5;A0A0G2JG00;A0A0G2JGW9;A0A3B2W465;A0A3B2WCD8;Q3TUE1;Q91WJ8-2	FUBP1_MOUSE;FUBP2_MOUSE	Q3U0V1;Q91WJ8	Far upstream element-binding protein 2	Fubp1
1150000	1160000	1180000	659000	878000	941000	1130000	1080000	1080000	584000	1060000	1260000	984000	1170000	747000	958000	879000	877000	774000	A2AJ72;Q3TIX6	A2AJ72_MOUSE;Q3TIX6_MOUSE	A2AJ72;Q3TIX6	Far upstream element (FUSE) binding protein 3	Fubp3
62500	57900	58500	73000	40600	115000	62600	61300	45300	38200	36900	87000	50400	88900	116000	76000	81100	76200	133000	Q9D6K8	FUND2_MOUSE	Q9D6K8	FUN14 domain-containing protein 2	Fundc2
5250	NaN	NaN	NaN	NaN	NaN	NaN	NaN	NaN	NaN	NaN	10100	NaN	NaN	16200	NaN	NaN	NaN	NaN	Q8R2K1;Q8R2K1-2;Q8R2K1-4;Q8R2K1-5;A0A1B0GTA0;D3YWS7;F6SJM7	FUCM_MOUSE	Q8R2K1;Q8R2K1-2;Q8R2K1-4;Q8R2K1-5	Fucose mutarotase	Fuom
3320000	3480000	3780000	3130000	2840000	3660000	4000000	3240000	3850000	3400000	3140000	3840000	3400000	3460000	2560000	2710000	2600000	2780000	2520000	P56959;Q8CFQ9;G3UXT7	FUS_MOUSE	P56959	RNA-binding protein FUS	Fus
26400	41000	44800	25200	34800	39300	62400	55200	49900	36900	25400	40400	60000	24100	NaN	23600	61300	30800	26300	Q8BHC9	FUT11_MOUSE	Q8BHC9	Alpha-(1,3)-fucosyltransferase 11	Fut11
502000	595000	476000	544000	560000	374000	498000	511000	497000	414000	540000	573000	563000	630000	385000	544000	512000	440000	483000	Q9WTS2	FUT8_MOUSE	Q9WTS2	Alpha-(1,6)-fucosyltransferase	Fut8
31400	23000	22000	NaN	7100	18400	NaN	5550	NaN	NaN	11600	NaN	NaN	16300	11400	18800	NaN	NaN	NaN	Q61584-2;Q61584-5;Q61584-6;A0A0H2UH27	FXR1_MOUSE	Q61584-2	Isoform A of RNA-binding protein FXR1	Fxr1
163000	90700	116000	41300	62100	62900	92600	108000	87500	NaN	86800	142000	128000	119000	129000	107000	62400	141000	21500	Q6P5B5	Q6P5B5_MOUSE	Q6P5B5	FMR1 autosomal homolog 2	Fxr2
NaN	250000	191000	247000	422000	333000	387000	384000	426000	499000	374000	248000	249000	258000	410000	256000	300000	391000	300000	Q04646;Q04646-2;Q04646-3	ATNG_MOUSE	Q04646	Sodium/potassium-transporting ATPase subunit gamma	Fxyd2
4400000	5410000	4720000	7810000	7000000	7100000	7130000	6610000	7760000	7620000	7060000	5580000	6730000	6100000	5890000	7650000	6800000	6380000	5770000	A0A0U1RPY2;P59648	FXYD7_MOUSE	P59648	FXYD domain-containing ion transport regulator 7	Fxyd7
NaN	110000	57600	92100	140000	133000	78200	41800	110000	174000	NaN	97800	NaN	166000	88000	NaN	90100	NaN	NaN	Q8VDC1	FYCO1_MOUSE	Q8VDC1	FYVE and coiled-coil domain-containing protein 1	Fyco1
11700	8520	NaN	NaN	NaN	NaN	NaN	NaN	NaN	NaN	NaN	10100	NaN	2420	15300	3910	5420	NaN	16700	P05480;P08103;P25911;P39688;Q04736;F6UND7;P08103-2;D3YZ57;P05480-1;P25911-2;P39688-2	FYN_MOUSE;LYN_MOUSE;SRC_MOUSE;YES_MOUSE	P05480;P05480-1;P25911;P25911-2;P39688;P39688-2;Q04736	Proto-oncogene tyrosine-protein kinase Src	Fyn
189000	213000	153000	129000	165000	256000	153000	80200	210000	247000	168000	256000	194000	104000	157000	NaN	229000	154000	117000	Q91Z49;D3Z591;Q91Z49-2;Q91Z49-3	UIF_MOUSE	Q91Z49;Q91Z49-2	UAP56-interacting factor	Fyttd1
23600	NaN	32700	NaN	19600	NaN	NaN	NaN	15300	NaN	28200	10200	19100	23900	15900	16500	27400	NaN	29200	Q61090;Q9JIP6	FZD2_MOUSE;FZD7_MOUSE	Q61090;Q9JIP6	Frizzled-7	Fzd2
601000	612000	600000	326000	466000	517000	480000	573000	458000	436000	474000	620000	504000	647000	376000	444000	422000	465000	441000	P97855	G3BP1_MOUSE	P97855	Ras GTPase-activating protein-binding protein 1	G3bp1
915000	973000	944000	547000	896000	729000	786000	572000	670000	423000	783000	1070000	899000	887000	668000	836000	693000	1100000	803000	P97379;A0A0J9YTQ8;A0A0J9YUY8;P97379-2	G3BP2_MOUSE	P97379	Ras GTPase-activating protein-binding protein 2	G3bp2
389000	411000	460000	552000	462000	317000	443000	427000	432000	368000	453000	431000	404000	461000	433000	469000	470000	426000	474000	Q00612	G6PD1_MOUSE	Q00612	Glucose-6-phosphate 1-dehydrogenase X	G6pdx
23200	37000	36100	93000	58700	NaN	27000	21500	14800	17400	30400	32900	32300	40000	30800	16500	38600	66500	28500	P70699;A2AFL3	LYAG_MOUSE	P70699	Lysosomal alpha-glucosidase	Gaa
1680000	1790000	1610000	2460000	2040000	1710000	1830000	1620000	2260000	2450000	1720000	1860000	1850000	2030000	1510000	1680000	1990000	1770000	1760000	Q9QYY0;A0A1B0GS41	GAB1_MOUSE	Q9QYY0	GRB2-associated-binding protein 1	Gab1
37300	42100	45000	34500	16200	NaN	5600	28600	13400	12900	15800	10900	NaN	20700	NaN	27700	31800	29400	35300	Q9Z1S8;Q3ZB57;Q3ZB59	GAB2_MOUSE	Q9Z1S8	GRB2-associated-binding protein 2	Gab2
54700	73300	NaN	10600	157000	341000	176000	255000	228000	299000	161000	189000	185000	131000	92100	NaN	141000	59300	173000	P60521;Q8R3R8;Q9DCD6;B1AR50	GBRAP_MOUSE;GBRL1_MOUSE;GBRL2_MOUSE	P60521;Q8R3R8;Q9DCD6	Gamma-aminobutyric acid receptor-associated protein-like 2	Gabarap
211000	166000	166000	69600	189000	135000	137000	242000	144000	75100	140000	173000	153000	169000	205000	225000	216000	262000	244000	P60521	GBRL2_MOUSE	P60521	Gamma-aminobutyric acid receptor-associated protein-like 2	Gabarapl2
41000	89400	74000	95400	NaN	165000	159000	158000	107000	94500	62300	92200	65400	75800	NaN	NaN	NaN	110000	NaN	Q9WV18;Q3TWR2	GABR1_MOUSE	Q9WV18	Gamma-aminobutyric acid type B receptor subunit 1	Gabbr1
42200	30200	53700	40700	33900	54500	27400	28800	23300	17300	33400	29900	35800	57300	35000	44300	37500	42300	35800	Q00422	GABPA_MOUSE	Q00422	GA-binding protein alpha chain	Gabpa
46000	67400	52100	31200	32000	84900	43000	72100	52500	38100	64100	67100	71600	56300	33500	35900	29000	68400	35000	Q9CR59	G45IP_MOUSE	Q9CR59	Growth arrest and DNA damage-inducible proteins-interacting protein 1	Gadd45gip1
312000	296000	381000	306000	307000	342000	340000	311000	426000	422000	386000	405000	350000	385000	219000	314000	348000	389000	262000	Q99KY4;A0A0R4J0F6;F6SLK1;Q99KY4-2	GAK_MOUSE	Q99KY4;Q99KY4-2	Cyclin-G-associated kinase	Gak
331000	336000	328000	348000	328000	273000	304000	290000	306000	310000	308000	276000	279000	360000	343000	287000	363000	253000	260000	Q9R0N0	GALK1_MOUSE	Q9R0N0	Galactokinase	Galk1
384000	366000	437000	554000	483000	165000	374000	413000	473000	609000	502000	237000	259000	313000	321000	363000	500000	384000	463000	Q8K157	GALM_MOUSE	Q8K157	Galactose mutarotase	Galm
NaN	42900	36100	100000	34900	31600	48100	26500	71900	90100	NaN	46000	NaN	NaN	NaN	NaN	94700	122000	99600	Q571E4;Q8CC47	GALNS_MOUSE	Q571E4	N-acetylgalactosamine-6-sulfatase	Galns
170000	241000	244000	172000	175000	180000	252000	156000	250000	239000	170000	190000	220000	209000	103000	172000	133000	163000	128000	O08912	GALT1_MOUSE	O08912	Polypeptide N-acetylgalactosaminyltransferase 1	Galnt1
104000	87400	115000	161000	158000	139000	216000	178000	140000	97000	168000	122000	171000	149000	206000	190000	188000	155000	87500	Q9JJ61;A0A1W2P6P9	GLT16_MOUSE	Q9JJ61	Polypeptide N-acetylgalactosaminyltransferase 16	Galnt16
55500	68400	66500	64100	83500	40400	73800	107000	80500	72800	59000	58500	76400	94500	49800	68700	67900	74400	64200	Q7TT15;Q7TT15-2	GLT17_MOUSE	Q7TT15;Q7TT15-2	Polypeptide N-acetylgalactosaminyltransferase 17	Galnt17
214000	218000	194000	227000	240000	136000	225000	117000	163000	188000	235000	282000	159000	316000	125000	74900	188000	128000	147000	Q6PB93;Q6PB93-2	GALT2_MOUSE	Q6PB93;Q6PB93-2	Polypeptide N-acetylgalactosaminyltransferase 2	Galnt2
1030000	1150000	1100000	1180000	1100000	624000	847000	926000	1230000	646000	1080000	744000	963000	1750000	1310000	995000	1060000	867000	900000	O35969;O35969-2	GAMT_MOUSE	O35969;O35969-2	Guanidinoacetate N-methyltransferase	Gamt
188000	185000	186000	412000	333000	312000	255000	275000	508000	449000	232000	251000	290000	279000	245000	285000	265000	363000	312000	Q8CA72;F6TZU3	GAN_MOUSE	Q8CA72	Gigaxonin	Gan
913000	871000	886000	690000	855000	654000	803000	839000	643000	582000	735000	722000	619000	744000	583000	620000	687000	488000	582000	Q8BHN3;Q8BHN3-2	GANAB_MOUSE	Q8BHN3;Q8BHN3-2	Neutral alpha-glucosidase AB	Ganab
820000	850000	1040000	960000	889000	1340000	1370000	1100000	1230000	1700000	693000	1040000	916000	952000	688000	751000	868000	805000	665000	P06837	NEUM_MOUSE	P06837	Neuromodulin	Gap43
62300000	75500000	53400000	50900000	56100000	89700000	54600000	81000000	59100000	51700000	67800000	58900000	57600000	65300000	125000000	63000000	61500000	79800000	70600000	P16858;A0A0A0MQF6;A0A1D5RLD8;S4R1W1;S4R257	G3P_MOUSE	P16858	Glyceraldehyde-3-phosphate dehydrogenase	Gapdh
145000	173000	185000	199000	159000	168000	169000	132000	196000	174000	178000	153000	158000	212000	128000	154000	175000	180000	152000	Q6PAR5;Q6PAR5-2;Q6PAR5-4;Q6PAR5-5;Q6PAR5-6;F6X819;F7ADS7	GAPD1_MOUSE	Q6PAR5;Q6PAR5-2;Q6PAR5-4;Q6PAR5-5;Q6PAR5-6	GTPase-activating protein and VPS9 domain-containing protein 1	Gapvd1
46700	40100	20900	27100	36900	84500	24500	23400	59700	NaN	21700	14400	36100	28700	18900	28100	28300	54400	74800	Q9CY66;D3YZ09;F6SL78;Q9CY66-2;Q9CY66-3	GAR1_MOUSE	Q9CY66;Q9CY66-2;Q9CY66-3	H/ACA ribonucleoprotein complex subunit 1	Gar1
8960	NaN	NaN	22000	NaN	NaN	9670	NaN	18100	NaN	NaN	11300	NaN	10300	NaN	12700	NaN	NaN	5090	Q3V0G7;A2AHW8;Q3V0G7-2	GARL3_MOUSE	Q3V0G7;Q3V0G7-2	GTPase-activating Rap/Ran-GAP domain-like protein 3	Garnl3
2610000	2900000	2810000	2560000	2590000	2280000	2290000	2570000	2030000	1990000	2520000	2440000	2520000	2570000	2600000	2800000	2440000	2870000	2820000	Q9CZD3	GARS_MOUSE	Q9CZD3	Glycine--tRNA ligase	Gars1
988000	1050000	980000	963000	992000	795000	1040000	931000	1050000	899000	945000	915000	890000	1130000	904000	825000	910000	896000	865000	Q64737;Q64737-2;A0A338P676;A0A338P6X4;D6RCG1	PUR2_MOUSE	Q64737	Trifunctional purine biosynthetic protein adenosine-3	Gart
23500	22000	45300	26700	NaN	NaN	20800	NaN	35300	NaN	9000	NaN	NaN	5740	11600	NaN	27100	22000	28000	Q01721;A0A286YD87	GAS1_MOUSE	Q01721	Growth arrest-specific protein 1	Gas1
32100	25000	35400	50900	54100	14600	25000	25900	31900	21600	NaN	25400	33400	30600	24400	NaN	33900	22700	NaN	P11862	GAS2_MOUSE	P11862	Growth arrest-specific protein 2	Gas2
164000	165000	121000	140000	182000	169000	169000	140000	215000	153000	145000	171000	157000	187000	119000	180000	138000	101000	178000	Q3UWW6;A0A0R4J1A6	GA2L3_MOUSE	Q3UWW6	GAS2-like protein 3	Gas2l3
44000	93000	52000	50200	113000	10300	41400	56100	50800	53100	38800	41200	32600	40400	26700	61900	59500	44100	71300	A0A6I8MWW1;A0A8I4SYY7;A0A8I4T5Q7;B1ATI9;F6QB26;Q3U432	A0A6I8MWW1_MOUSE;A0A8I4SYY7_MOUSE;A0A8I4T5Q7_MOUSE;B1ATI9_MOUSE;F6QB26_MOUSE;Q3U432_MOUSE	A0A6I8MWW1;A0A8I4SYY7;A0A8I4T5Q7;B1ATI9;F6QB26;Q3U432	Growth arrest specific 7	Gas7
94800	124000	96100	48700	80100	46600	94900	85500	87600	61100	89900	128000	85500	125000	NaN	67800	59500	44400	50100	Q3UPI1	GAK1B_MOUSE	Q3UPI1	Golgi-associated kinase 1B	GaskbB
135000	127000	120000	108000	119000	168000	142000	63200	60800	108000	73600	135000	87600	84500	62100	88900	91900	87100	90900	Q8CHY6;E9QMN5;A0A1D5RM07;A0A1D5RM58;A0A1I7Q4G8	P66A_MOUSE	Q8CHY6	Transcriptional repressor p66 alpha	Gatad2a
304000	281000	291000	272000	313000	319000	282000	190000	313000	397000	179000	290000	239000	224000	203000	207000	237000	278000	243000	Q8VHR5;A0A0U1RNM2;Q8VHR5-2	P66B_MOUSE	Q8VHR5	Transcriptional repressor p66-beta	Gatad2b
613000	203000	242000	174000	494000	NaN	288000	480000	138000	NaN	322000	269000	688000	358000	427000	491000	568000	504000	567000	Q8BFQ8	GALD1_MOUSE	Q8BFQ8	Glutamine amidotransferase-like class 1 domain-containing protein 1	Gatd1
771000	790000	830000	616000	743000	792000	757000	917000	934000	497000	854000	795000	755000	923000	1080000	858000	897000	912000	648000	Q9D172	GAL3A_MOUSE	Q9D172	Glutamine amidotransferase-like class 1 domain-containing protein 3, mitochondrial	Gatd3
1130000	982000	965000	715000	818000	714000	932000	1150000	783000	679000	940000	1180000	927000	984000	731000	817000	938000	653000	942000	Q9D964	GATM_MOUSE	Q9D964	Glycine amidinotransferase, mitochondrial	Gatm
36700	66600	5960	75300	NaN	NaN	NaN	NaN	NaN	NaN	NaN	98900	70200	61800	40600	72300	23600	NaN	77100	P17439;A0A0G2JDK2	GBA1_MOUSE	P17439	Lysosomal acid glucosylceramidase	Gba1
298000	303000	326000	294000	427000	346000	295000	323000	360000	377000	368000	236000	280000	275000	346000	333000	381000	354000	424000	Q9D6Y9;F6ZHD8;G3UW30	GLGB_MOUSE	Q9D6Y9	1,4-alpha-glucan-branching enzyme	Gbe1
66700	69900	63600	66800	51000	43700	69300	33900	78300	62000	43200	74900	59700	29900	25600	37500	51200	44400	NaN	Q6DFZ1	Q6DFZ1_MOUSE	Q6DFZ1	Golgi-specific brefeldin A-resistance factor 1	Gbf1
141000	100000	159000	171000	170000	141000	138000	151000	128000	172000	237000	154000	158000	151000	144000	138000	191000	123000	181000	Q9Z0E6	GBP2_MOUSE	Q9Z0E6	Guanylate-binding protein 2	Gbp2
38100	89300	68700	74900	59700	18800	65600	60200	76600	96100	74100	58500	51500	48300	55700	79000	90000	110000	78500	Q61107	GBP4_MOUSE	Q61107	Guanylate-binding protein 4	Gbp4
NaN	22000	23200	29200	31900	32900	40400	NaN	NaN	38500	9760	NaN	NaN	32300	19300	15700	33000	35700	24400	A0A0G2JDV3;Q000W5;Q8BTS3;A0A8Q0QEH4;L7N1X8;Q2V6D6	GBP6_MOUSE	A0A0G2JDV3	Guanylate-binding protein 6	Gbp6
188000	196000	252000	250000	203000	194000	203000	229000	301000	195000	281000	205000	291000	210000	166000	203000	227000	157000	166000	Q91Z40	GBP7_MOUSE	Q91Z40	Guanylate-binding protein 7	Gbp7
4000000	3790000	4070000	2870000	3600000	1820000	3040000	3680000	3270000	2470000	4140000	3390000	3960000	5200000	4020000	2670000	3420000	2500000	2900000	P21614	VTDB_MOUSE	P21614	Vitamin D-binding protein	Gc
7960	NaN	NaN	NaN	NaN	NaN	NaN	NaN	NaN	NaN	NaN	31900	NaN	NaN	36500	NaN	NaN	12900	NaN	O88986	KBL_MOUSE	O88986	2-amino-3-ketobutyrate coenzyme A ligase, mitochondrial	Gcat
50500	43900	45300	62300	78400	33200	43000	64700	70100	NaN	53300	32000	44100	76300	44000	52400	58200	45500	45600	Q9D4H2;F6VDD7	GCC1_MOUSE	Q9D4H2	GRIP and coiled-coil domain-containing protein 1	Gcc1
116000	138000	145000	171000	145000	117000	93800	108000	186000	112000	123000	127000	138000	156000	103000	125000	149000	149000	141000	Q8CHG3;E0CYI9;E9PWI6	GCC2_MOUSE	Q8CHG3	GRIP and coiled-coil domain-containing protein 2	Gcc2
120000	139000	133000	187000	123000	128000	143000	135000	197000	138000	137000	152000	117000	113000	134000	145000	180000	141000	132000	Q60759;A0A0A0MQ68	GCDH_MOUSE	Q60759	Glutaryl-CoA dehydrogenase, mitochondrial	Gcdh
117000	142000	106000	191000	191000	113000	138000	122000	139000	142000	128000	129000	137000	153000	137000	143000	141000	163000	125000	P97494	GSH1_MOUSE	P97494	Glutamate--cysteine ligase catalytic subunit	Gclc
253000	177000	184000	146000	97200	76400	158000	226000	114000	115000	206000	206000	153000	169000	310000	232000	281000	321000	329000	O09172;H3BJA3;A0A0G2JDI4	GSH0_MOUSE	O09172	Glutamate--cysteine ligase regulatory subunit	Gclm
395000	454000	439000	388000	446000	323000	441000	360000	409000	185000	452000	389000	378000	634000	410000	359000	474000	334000	314000	E9PVA8	GCN1_MOUSE	E9PVA8	eIF-2-alpha kinase activator GCN1	Gcn1
449000	479000	418000	433000	418000	400000	372000	314000	389000	431000	457000	351000	404000	399000	442000	315000	378000	390000	305000	Q91WK5	GCSH_MOUSE	Q91WK5	Glycine cleavage system H protein, mitochondrial	Gcsh
939000	874000	950000	1210000	1120000	883000	1090000	1160000	1260000	1080000	1100000	1020000	1100000	916000	850000	964000	1420000	864000	1320000	Q9R111;A0A494B982;D3YU09	GUAD_MOUSE	Q9R111	Guanine deaminase	Gda
56300	60600	NaN	28800	57300	102000	72700	72700	88500	129000	124000	61500	83300	54600	63000	49300	80000	143000	82500	O88741;A0A087WQZ4;A2A5H8;O88741-2;Q3USC7	GDAP1_MOUSE	O88741	Ganglioside-induced differentiation-associated protein 1	Gdap1
69200	28200	58600	145000	42400	NaN	31800	70600	65800	92000	121000	16900	48800	96300	79800	67300	81500	103000	227000	Q8VE33;A2A5H8;Q3USC7	GD1L1_MOUSE	Q8VE33	Ganglioside-induced differentiation-associated protein 1-like 1	Gdap1l1
6020000	5440000	5240000	4180000	5160000	4540000	4840000	6500000	4410000	3960000	6090000	6190000	5350000	5170000	6070000	6700000	6160000	6740000	6550000	P50396	GDIA_MOUSE	P50396	Rab GDP dissociation inhibitor alpha	Gdi1
4030000	3070000	3500000	2460000	2940000	1970000	2720000	3650000	2760000	1830000	3410000	3590000	3400000	3190000	3950000	3060000	3690000	3260000	3890000	Q61598;A0A1Y7VLG4;Q61598-2	GDIB_MOUSE	Q61598	Rab GDP dissociation inhibitor beta	Gdi2
103000	118000	107000	144000	114000	113000	120000	135000	127000	72200	90900	94400	76800	119000	60600	104000	79900	82500	NaN	Q9CRY7	GDPD1_MOUSE	Q9CRY7	Lysophospholipase D GDPD1	Gdpd1
513000	596000	554000	655000	536000	586000	613000	553000	615000	593000	574000	519000	547000	483000	382000	399000	386000	485000	389000	O54984	GET3_MOUSE	O54984	ATPase GET3	Get3
368000	314000	309000	275000	635000	513000	270000	141000	616000	359000	254000	366000	336000	312000	363000	179000	583000	405000	550000	Q9D1H7;D3Z4J5	GET4_MOUSE	Q9D1H7	Golgi to ER traffic protein 4 homolog	Get4
61500	31000	68500	78800	70300	56200	48800	53700	58800	65800	99000	67800	78400	69200	78500	74300	50800	82600	63800	P56213;A0A3Q4EGL6	ALR_MOUSE	P56213	FAD-linked sulfhydryl oxidase ALR	Gfer
23100	39600	25600	48000	36700	37300	27300	17500	10900	51000	NaN	23000	NaN	11700	34800	21500	11200	40800	30400	Q8K0D5	EFGM_MOUSE	Q8K0D5	Elongation factor G, mitochondrial	Gfm1
26300	17700	18900	43900	27100	NaN	NaN	21000	11900	NaN	15600	22900	NaN	15300	54300	23400	NaN	13000	NaN	Q8R2Q4;E9Q7N5;Q8R2Q4-2;Q8R2Q4-3;Q8C1C2	RRF2M_MOUSE	Q8R2Q4;Q8R2Q4-2;Q8R2Q4-3	Ribosome-releasing factor 2, mitochondrial	Gfm2
200000	207000	180000	192000	175000	133000	190000	160000	176000	172000	186000	161000	166000	172000	90500	126000	127000	124000	155000	P47856;P47856-2;D3YYD9;D3YYE0	GFPT1_MOUSE	P47856;P47856-2	Glutamine--fructose-6-phosphate aminotransferase [isomerizing] 1	Gfpt1
135000	136000	111000	148000	226000	148000	277000	245000	230000	184000	75000	147000	145000	229000	101000	NaN	157000	189000	179000	P97785;D6RDD4;P97785-2	GFRA1_MOUSE	P97785;P97785-2	GDNF family receptor alpha-1	Gfra1
52400	42500	32100	40400	40800	33700	41400	44500	33700	50500	21700	28800	31500	30900	12800	31300	32600	63500	39200	O08842;O08842-2;O08842-3	GFRA2_MOUSE	O08842	GDNF family receptor alpha-2	Gfra2
327000	407000	296000	382000	319000	442000	373000	382000	415000	367000	379000	403000	363000	334000	355000	355000	283000	364000	361000	P23591;A0A2R8VHD0;A0A2R8VI39;A0A2R8W6P6;A0A2R8VKL9;A0A2R8W6N0	FCL_MOUSE	P23591	GDP-L-fucose synthase	Gfus
148000	215000	214000	232000	202000	283000	216000	174000	249000	238000	213000	216000	184000	225000	154000	167000	144000	152000	139000	Q8R0H9	GGA1_MOUSE	Q8R0H9	ADP-ribosylation factor-binding protein GGA1	Gga1
25600	10000	49400	NaN	45300	32400	NaN	NaN	NaN	NaN	24700	NaN	NaN	NaN	30400	NaN	NaN	NaN	NaN	Q6P5E6	GGA2_MOUSE	Q6P5E6	ADP-ribosylation factor-binding protein GGA2	Gga2
NaN	NaN	50500	NaN	NaN	107000	162000	NaN	82900	NaN	171000	140000	255000	172000	45500	94300	95600	131000	19400	Q8BMI3;A2A9W7;S4R2D2	GGA3_MOUSE	Q8BMI3	ADP-ribosylation factor-binding protein GGA3	Gga3
112000	131000	58400	133000	143000	51300	123000	129000	98400	112000	110000	118000	114000	127000	107000	115000	131000	100000	103000	Q923B0;E0CX39;E0CZ04;H3BKQ5;Q923B0-2	GGACT_MOUSE	Q923B0;Q923B0-2	Gamma-glutamylaminecyclotransferase	Ggact
301000	373000	301000	412000	346000	222000	243000	238000	382000	362000	339000	364000	284000	409000	223000	254000	358000	325000	430000	Q9D7X8;A0A0N4SWE8	GGCT_MOUSE	Q9D7X8	Gamma-glutamylcyclotransferase	Ggct
NaN	14100	16700	NaN	NaN	42900	28600	23000	20800	25800	6620	12800	29600	7860	NaN	NaN	NaN	NaN	18100	Q9QYC7	VKGC_MOUSE	Q9QYC7	Vitamin K-dependent gamma-carboxylase	Ggcx
59600	41800	34900	NaN	15600	NaN	21500	41900	NaN	NaN	17100	44000	19600	23900	45300	31300	29000	8030	41400	Q9Z0L8;Q9Z0L8-2	GGH_MOUSE	Q9Z0L8;Q9Z0L8-2	Gamma-glutamyl hydrolase	Ggh
25100	18100	18300	54900	36400	27100	31600	27100	41000	32700	16400	NaN	17900	44300	29800	41600	45000	28900	43900	Q9WTN0;A0A1Y7VMJ4;Q9CZZ6	GGPPS_MOUSE	Q9WTN0	Geranylgeranyl pyrophosphate synthase	Ggps1
53800	59100	50200	64000	NaN	NaN	NaN	36400	34100	NaN	51600	47900	41500	NaN	55600	43000	48900	93500	49600	Q91VC9;A0A286YDK2	GHITM_MOUSE	Q91VC9	Growth hormone-inducible transmembrane protein	Ghitm
57900	36400	43900	26200	61700	38000	47500	34700	38000	36700	17500	57900	45000	43300	48900	53300	57800	55500	79300	Q9D7M1	GID8_MOUSE	Q9D7M1	Glucose-induced degradation protein 8 homolog	Gid8
38800	51500	85500	22900	67000	51000	52400	21600	74400	72500	74400	12200	74100	39600	34800	58900	94300	48200	81000	Q6Y7W8;Q6Y7W8-2;G3UWR2;G3UYG6	GGYF2_MOUSE	Q6Y7W8	GRB10-interacting GYF protein 2	Gigyf2
161000	180000	222000	246000	228000	259000	235000	185000	173000	126000	242000	158000	248000	212000	247000	156000	185000	110000	107000	Q99JY3;Q99JY3-2;D6RGS2	GIMA4_MOUSE	Q99JY3	GTPase IMAP family member 4	Gimap4
79900	42800	41500	45800	33200	80700	36000	39400	52400	33800	48500	74200	39900	18000	36000	40900	60100	37500	66800	Q9Z0G0	GIPC1_MOUSE	Q9Z0G0	PDZ domain-containing protein GIPC1	Gipc1
560000	550000	520000	673000	572000	602000	542000	542000	592000	714000	610000	574000	527000	589000	594000	654000	604000	725000	732000	Q68FF6;Q5F258	GIT1_MOUSE	Q68FF6	ARF GTPase-activating protein GIT1	Git1
23700	26300	NaN	19300	NaN	22500	20400	12300	11000	NaN	20800	23000	9190	27400	NaN	24300	NaN	18000	NaN	E9PVA6;F6U8T2	F6U8T2_MOUSE	F6U8T2	GIT ArfGAP 2 (Fragment)	Git2
137000	190000	125000	237000	324000	163000	175000	126000	54400	203000	234000	133000	116000	90100	205000	251000	132000	123000	227000	P28230	CXB1_MOUSE	P28230	Gap junction beta-1 protein	Gjb1
670000	649000	640000	686000	786000	541000	721000	692000	563000	462000	675000	811000	772000	586000	776000	774000	697000	972000	1000000	Q921C1	CXG3_MOUSE	Q921C1	Gap junction gamma-3 protein	Gjc3
80200	69500	74100	74900	62600	21400	15900	24800	64800	35200	67000	41000	46700	41400	58100	57800	50900	84300	66700	Q64516;Q64516-1;Q64516-2	GLPK_MOUSE	Q64516;Q64516-1;Q64516-2	Glycerol kinase	Gk
302000	291000	232000	304000	236000	NaN	269000	286000	323000	246000	206000	277000	264000	296000	111000	152000	NaN	179000	170000	Q9JMB0	GKAP1_MOUSE	Q9JMB0	G kinase-anchoring protein 1	Gkap1
27200	39600	16500	47000	44000	20100	15600	NaN	19900	30500	34700	31200	27900	45600	28300	26900	49600	50500	14500	Q8K3I9;E9QKK4	GLCI1_MOUSE	Q8K3I9	Glucocorticoid-induced transcript 1 protein	Glcci1
904000	1010000	967000	597000	857000	662000	897000	588000	749000	624000	829000	789000	959000	1020000	598000	732000	628000	659000	528000	Q61543;F8WHM5	GSLG1_MOUSE	Q61543	Golgi apparatus protein 1	Glg1
728000	627000	491000	612000	964000	872000	1270000	630000	333000	997000	680000	663000	921000	268000	587000	334000	547000	1040000	513000	Q9CYL5;B1AWD6	GAPR1_MOUSE	Q9CYL5	Golgi-associated plant pathogenesis-related protein 1	Glipr2
NaN	27200	13300	33300	34300	NaN	14500	15000	26500	16300	19000	31600	26600	25300	35000	33600	34300	9760	8900	Q8BZM1;Q3T9A5	GLMN_MOUSE	Q8BZM1	Glomulin	Glmn
4630000	3310000	3980000	3560000	3150000	1860000	2150000	3580000	3110000	3050000	3360000	4170000	3140000	3030000	5500000	4070000	5800000	5070000	5740000	Q9CPU0;A0A494BAF7;A0A494BBE7	LGUL_MOUSE	Q9CPU0	Lactoylglutathione lyase	Glo1
5140000	4090000	4050000	3140000	4050000	2600000	2840000	4780000	3150000	2300000	4510000	4980000	4230000	4280000	4740000	4750000	5210000	4680000	5820000	Q9CPV4;E9Q197;F6ZTG3;Q9CPV4-2;Q9CPV4-3	GLOD4_MOUSE	Q9CPV4	Glyoxalase domain-containing protein 4	Glod4
1220000	940000	1200000	591000	946000	563000	388000	712000	979000	326000	816000	809000	863000	933000	1180000	1180000	1210000	960000	855000	Q9QUH0;A0A1Y7VM65	GLRX1_MOUSE	Q9QUH0	Glutaredoxin-1	Glrx
1020000	755000	864000	482000	618000	483000	550000	809000	520000	287000	801000	874000	618000	618000	949000	727000	766000	767000	767000	Q9CQM9;A0A1B0GS58;A0A1B0GT04	GLRX3_MOUSE	Q9CQM9	Glutaredoxin-3	Glrx3
367000	225000	381000	217000	338000	228000	136000	198000	353000	61600	255000	366000	346000	483000	339000	366000	349000	390000	294000	Q80Y14	GLRX5_MOUSE	Q80Y14	Glutaredoxin-related protein 5, mitochondrial	Glrx5
415000	494000	505000	539000	492000	469000	389000	381000	499000	660000	473000	432000	483000	469000	392000	390000	509000	568000	543000	D3Z7P3-2	GLSK_MOUSE	D3Z7P3-2	Isoform 2 of Glutaminase kidney isoform, mitochondrial	Gls
132000	141000	157000	92300	127000	83500	124000	127000	85600	61300	128000	125000	139000	172000	74600	78300	86800	62200	68800	Q6NSU3	GL8D1_MOUSE	Q6NSU3	Glycosyltransferase 8 domain-containing protein 1	Glt8d1
379000	382000	345000	341000	402000	258000	331000	410000	298000	249000	396000	349000	371000	436000	342000	487000	413000	263000	350000	Q9JL62;D3Z1H9	GLTP_MOUSE	Q9JL62	Glycolipid transfer protein	Gltp
4120000	3690000	3770000	3400000	3510000	3260000	3620000	4240000	3210000	2810000	4220000	4200000	3820000	3550000	4770000	3640000	4280000	4200000	4250000	P26443	DHE3_MOUSE	P26443	Glutamate dehydrogenase 1, mitochondrial	Glud1
1350000	1430000	1670000	2800000	2080000	1530000	2400000	2290000	2860000	2360000	3270000	1850000	2240000	1860000	3520000	2880000	2860000	3340000	2760000	P15105;D3YVK1	GLNA_MOUSE	P15105	Glutamine synthetase	Glul
NaN	NaN	139000	23800	NaN	NaN	NaN	NaN	360000	205000	NaN	NaN	NaN	NaN	28600	NaN	30900	NaN	NaN	Q02596;B7ZNZ9	GLCM1_MOUSE	Q02596	Glycosylation-dependent cell adhesion molecule 1	Glycam1
74000	91500	90600	69700	137000	122000	61700	47000	28200	114000	89600	84900	86300	45900	42300	66100	71500	110000	62900	Q922P9;D3YYT1	GLYR1_MOUSE	Q922P9	Cytokine-like nuclear factor N-PAC	Glyr1
32300	42500	42700	9120	73800	NaN	48400	377000	195000	43300	150000	67700	259000	48900	NaN	NaN	NaN	NaN	NaN	P01642	KV5A9_MOUSE	P01642	Ig kappa chain V-V region L7 (Fragment)	Gm10881
262000	133000	188000	39200	126000	203000	89400	268000	93900	96200	161000	319000	194000	173000	220000	180000	227000	166000	266000	Q60648	SAP3_MOUSE	Q60648	Ganglioside GM2 activator	Gm2a
32300	32400	32200	37400	44100	31900	25600	32100	50400	19300	38800	80700	31800	43500	NaN	NaN	42200	NaN	NaN	A0A494BB10	A0A494BB10_MOUSE	A0A494BB10	Predicted gene, 50478	Gm50478
NaN	NaN	NaN	NaN	NaN	NaN	NaN	110000	54500	NaN	NaN	NaN	NaN	NaN	121000	67700	40300	108000	35300	Q6IFZ8;A0A2R8VHP3	A0A2R8VHP3_MOUSE	A0A2R8VHP3	Predicted pseudogene 5478	Gm5478
NaN	103000	NaN	30600	NaN	NaN	NaN	NaN	70400	NaN	143000	136000	NaN	NaN	NaN	NaN	NaN	NaN	NaN	K7N6Y5	K7N6Y5_MOUSE	K7N6Y5	Predicted gene 8011 (Fragment)	Gm8011
282000	382000	351000	395000	362000	239000	398000	356000	348000	287000	359000	361000	373000	358000	261000	313000	282000	269000	251000	Q8K0C9	GMDS_MOUSE	Q8K0C9	GDP-mannose 4,6 dehydratase	Gmds
4280000	4040000	3670000	4000000	4590000	2390000	3780000	3890000	3600000	2920000	4490000	4390000	4270000	4080000	4920000	5190000	5210000	4840000	5510000	Q9CQI3;A0A2I3BPS1;A0A2I3BR94	GMFB_MOUSE	Q9CQI3	Glia maturation factor beta	Gmfb
[truncated: 4,541 more rows]

## Sheet: Analysis
Fam134b_KO_1_PG.Quantity	Fam134b_KO_2_PG.Quantity	Fam134b_KO_3_PG.Quantity	Fam134bc_KO_1_PG.Quantity	Fam134bc_KO_4_PG.Quantity	Fam134bc_KO_5_PG.Quantity	Fam134c_KO_1_PG.Quantity	Fam134c_KO_3_PG.Quantity	Fam134c_KO_4_PG.Quantity	WT_2_PG.Quantity	WT_3_PG.Quantity	WT_4_PG.Quantity	WT_5_PG.Quantity	Biological Process (GO)	Protein Function (Protein Atlas)	Subcellular Location (Protein Atlas)	C: Student's T-test Significant Fam134b_KO_WT	C: Student's T-test significant	C: Student's T-test Significant Fam134c_KO_WT	C: Student's T-test significant_	C: Student's T-test Significant Fam134bc_KO_WT	C: Student's T-test significant__	C: Student's T-test Significant Fam134bc_KO_Fam134b_KO	C: Student's T-test significant___	C: Student's T-test Significant Fam134bc_KO_Fam134c_KO	C: Student's T-test significant____	N: -Log ANOVA p value	N: ANOVA q-value	C: ANOVA Significant	N: -Log Student's T-test p-value Fam134b_KO_WT	N: Student's T-test q-value Fam134b_KO_WT	N: Student's T-test Difference Fam134b_KO_WT	Significantly deregulated Fam134b_KO_WT	N: Student's T-test Test statistic Fam134b_KO_WT	N: -Log Student's T-test p-value Fam134c_KO_WT	N: Student's T-test q-value Fam134c_KO_WT	N: Student's T-test Difference Fam134c_KO_WT	Significantly deregulated Fam134c_KO_WT	N: Student's T-test Test statistic Fam134c_KO_WT	N: -Log Student's T-test p-value Fam134bc_KO_WT	N: Student's T-test q-value Fam134bc_KO_WT	N: Student's T-test Difference Fam134bc_KO_WT	Significantly deregulated Fam134bc_KO_WT	N: Student's T-test Test statistic Fam134bc_KO_WT	N: -Log Student's T-test p-value Fam134bc_KO_Fam134b_KO	N: Student's T-test q-value Fam134bc_KO_Fam134b_KO	N: Student's T-test Difference Fam134bc_KO_Fam134b_KO	Significantly deregulated Fam134bc_KO_Fam134b_KO	N: Student's T-test Test statistic Fam134bc_KO_Fam134b_KO	N: -Log Student's T-test p-value Fam134bc_KO_Fam134c_KO
[truncated: 5,291 more rows]
[truncated: 9 more columns]

[truncated: 3 more sheets: Analysis QUANTITY,  FAM134B_WT, Veen diagram]
