# Supplementary material for: Fam134c and Fam134b shape axonal endoplasmic reticulum architecture in vivo
Source: EMBO Rep. 2024 Jul 22;25(8):25. doi: 10.1038/s44319-024-00213-7 (PMC11316074; doi:10.1038/s44319-024-00213-7)
Supplement: Supplementary file 22 — EV Figures Source Data [file 44319_2024_213_MOESM22_ESM.zip]

Archive with 14 entries (13 files):
- EMBOR-2024-58955V3-EV_Figures_Source_Data-sd/
- __MACOSX/._EMBOR-2024-58955V3-EV_Figures_Source_Data-sd
- EMBOR-2024-58955V3-EV_Figures_Source_Data-sd/EMBOR-2024-58955V3-Figure_EV5_Source_Data-sd.zip
- __MACOSX/EMBOR-2024-58955V3-EV_Figures_Source_Data-sd/._EMBOR-2024-58955V3-Figure_EV5_Source_Data-sd.zip
- EMBOR-2024-58955V3-EV_Figures_Source_Data-sd/.DS_Store
- __MACOSX/EMBOR-2024-58955V3-EV_Figures_Source_Data-sd/._.DS_Store
- EMBOR-2024-58955V3-EV_Figures_Source_Data-sd/EMBOR-2024-58955V3-Figure_EV3_Source_Data-sd.zip
- __MACOSX/EMBOR-2024-58955V3-EV_Figures_Source_Data-sd/._EMBOR-2024-58955V3-Figure_EV3_Source_Data-sd.zip
- EMBOR-2024-58955V3-EV_Figures_Source_Data-sd/EMBOR-2024-58955V3-Figure_EV2_Source_Data-sd.zip
- __MACOSX/EMBOR-2024-58955V3-EV_Figures_Source_Data-sd/._EMBOR-2024-58955V3-Figure_EV2_Source_Data-sd.zip
- EMBOR-2024-58955V3-EV_Figures_Source_Data-sd/EMBOR-2024-58955V3-Figure_EV1_Source_Data-sd.zip
- __MACOSX/EMBOR-2024-58955V3-EV_Figures_Source_Data-sd/._EMBOR-2024-58955V3-Figure_EV1_Source_Data-sd.zip
- EMBOR-2024-58955V3-EV_Figures_Source_Data-sd/EMBOR-2024-58955V3-Figure_EV4_Source_Data-sd.zip
- __MACOSX/EMBOR-2024-58955V3-EV_Figures_Source_Data-sd/._EMBOR-2024-58955V3-Figure_EV4_Source_Data-sd.zip
